# Supplementary material for: CmVNI2-CmMYB3 module regulates flavonol biosynthesis in response to low temperature in chrysanthemum flower
Source: Mol Hortic. 2025 Oct 9;5:53. doi: 10.1186/s43897-025-00175-x (PMC12509343; doi:10.1186/s43897-025-00175-x)
Supplement: Supplementary file 2 — Supplementary Material 2: Supplementary Dataset S1. Co-expression analysis between transcriptional factors and flavonoid biosynthesis genes. Supplementary Dataset S2. Flavonoid-targeted metabolic analysis in flowers from WT and CmVNI2 RNAi lines. Supplementary Dataset S3. Statistics of differentially accumulated flavonoids in flowers between WT vs CmVNI2 RNAi lines. Supplementary Dataset S4. Information of targeted flavonoid compounds. Supplementary Dataset S5. Calibration method for quantifying flavonoid content. Supplementary Dataset S6. Recovery and relative standard deviation of flavonoid quantification. Supplementary Dataset S7. Flavonoid-targeted metabolic analysis in flowers from WT and CmVNI2 RNAi lines treated with low temperature. Supplementary Dataset S8. Flavonoid-targeted metabolic analysis in WT and CmVNI2-OE flowers. [file 43897_2025_175_MOESM2_ESM.xlsx]

## Sheet: Supplementary Dataset S1
Supplementary Dataset S1 Co-expression analysis between transcriptional factors and flavonoid biosynthetic genes.
CmF3H (Pearson's r)	CmFLS (Pearson's r)	CmCHI (Pearson's r)	CmFNSII (Pearson's r)	CmCHS (Pearson's r)	GeneID	Y_S1_Bud_rpkm	Y_S2_Flat_rpkm	Y_S2_Tube_rpkm	Y_S3_Flat_rpkm	Y_S3_Tube_rpkm	C_S1_Bud_rpkm	C_S2_Flat_rpkm	C_S2_Tube_rpkm	C_S3_Flat_rpkm	C_S3_Tube_rpkm	Symbol	Description	KEGG_A_class	KEGG_B_class	Pathway	TF_family
0.924782	0.912276	0.041986	-0.388835	-0.303289	Unigene0052446	66.2639	36.9223	81.8936	19.0546	48.907	67.1979	29.5917	149.287	17.7337	202.6	NAC083	PREDICTED: NAC domain-containing protein 83-like [Daucus carota subsp. sativus] [Daucus carota]	-	-	-	NAC
0.909311	0.933762	-0.0775683	-0.541715	-0.499061	Unigene0005656	23.2962	9.58113	63.8032	7.28483	66.5071	37.1244	17.2905	79.8924	17.4003	105.545	DL	PREDICTED: protein CRABS CLAW [Citrus sinensis]	-	-	-	YABBY
0.884964	0.787508	0.0748902	-0.356965	-0.240596	Unigene0099628	5.60877	4.3318	5.29943	3.34903	5.46193	4.3368	3.87953	6.01417	3.0069	8.9405	TKI1	PREDICTED: TSL-kinase interacting protein 1-like [Glycine max]	-	-	-	MYB_related
0.882931	0.779036	-0.140395	-0.326276	-0.270052	Unigene0078175	27.4408	26.7928	24.2794	22.9533	39.3178	27.627	29.5914	41.0339	26.8015	46.6201	BZIP60	PREDICTED: bZIP transcription factor 60 [Lupinus angustifolius]	-	-	-	bZIP
0.853508	0.844491	0.000226635	-0.645909	-0.580254	Unigene0051673	24.7486	4.19507	40.7235	5.79177	41.7387	26.5014	6.6194	38.3768	8.87697	52.3037	KNAT6	PREDICTED: homeobox protein knotted-1-like 6 [Vitis vinifera]	-	-	-	TALE
0.819718	0.8058	-0.0758389	-0.480993	-0.431359	Unigene0001861	14.7917	13.7769	19.8015	15.1003	20.0733	12.52	12.0596	22.6993	12.7556	23.6385	TRP5	PREDICTED: telomere repeat-binding protein 5-like isoform X3 [Populus euphratica]	-	-	-	MYB_related
0.819304	0.838006	-0.0115223	-0.52405	-0.485497	Unigene0003146	7.70693	2.2127	30.0865	2.67947	29.1646	4.8682	1.93223	30.8104	2.32653	34.3456	--	AT hook-like protein, partial [Cynara cardunculus var. scolymus] [Cynara cardunculus]	-	-	-	B3
0.800117	0.805235	0.123765	-0.527068	-0.454157	Unigene0001783	18.4676	7.95117	18.7602	4.90713	29.4058	19.0323	10.7568	25.9729	6.23467	28.1488	DIVARICATA	Homeodomain-like protein [Cynara cardunculus var. scolymus] [Cynara cardunculus]	-	-	-	MYB_related
0.793303	0.862958	0.0740586	-0.492408	-0.45567	Unigene0113362	12.0299	2.85563	39.6385	3.20413	27.0323	6.83337	3.94423	43.116	1.9211	42.8149	--	AT hook-like protein, partial [Cynara cardunculus var. scolymus] [Cynara cardunculus]	-	-	-	B3
0.792911	0.66301	-0.124746	-0.317637	-0.241879	Unigene0074003	61.3211	43.4487	45.8596	40.4816	67.7822	55.1963	66.7269	64.8839	47.2011	96.4601	DIVARICATA	Homeodomain-like protein [Cynara cardunculus var. scolymus] [Cynara cardunculus]	-	-	-	MYB_related
0.752505	0.859153	0.262404	-0.442187	-0.366821	Unigene0095717	14.5496	8.2063	12.9959	7.92873	10.9449	13.3427	7.65973	24.2898	5.52083	18.9158	SHH2	Homeodomain-containing protein [Cynara cardunculus var. scolymus] [Cynara cardunculus]	-	-	-	HB-other
0.745025	0.824984	0.206706	-0.291794	-0.268667	Unigene0011389	3.3442	2.79697	4.72863	1.08907	5.11437	4.67123	4.03127	5.85427	2.37753	6.02757	TCP15	Transcription factor, TCP [Cynara cardunculus var. scolymus] [Cynara cardunculus]	-	-	-	TCP
0.742947	0.834426	0.301608	-0.450142	-0.387822	Unigene0091048	194.447	134.714	214.414	114.604	202.745	207.677	175.371	230.74	128.118	234.537	RAP2-2	ethylene-responsive transcription factor [Chrysanthemum x morifolium]	-	-	-	ERF
0.739184	0.822381	0.055823	-0.564463	-0.542792	Unigene0073753	12.5249	7.58797	13.718	7.02527	21.4804	15.0532	5.6212	27.797	7.9262	19.2112	PTI6	AP2/ERF domain-containing protein [Cynara cardunculus var. scolymus] [Cynara cardunculus]	Organismal Systems	Environmental adaptation	ko04626//Plant-pathogen interaction	ERF
0.731137	0.572463	-0.0991864	-0.0446173	0.0471596	Unigene0000116	12.6519	15.9825	12.4157	6.25453	10.6436	12.9448	21.4112	14.184	6.76567	51.558	ERF4	AP2/ERF domain-containing protein [Cynara cardunculus var. scolymus] [Cynara cardunculus]	-	-	-	ERF
0.727216	0.910064	0.210408	-0.471471	-0.443802	Unigene0050404	12.8066	2.6456	21.8901	2.24113	10.3975	13.5768	6.90967	30.2738	5.91463	24.2678	LBD21	lateral organ boundaries domain-containing protein [Cynara cardunculus var. scolymus] [Cynara cardunculus]	-	-	-	LBD
0.722645	0.769463	0.316784	-0.0688345	-0.00233571	Unigene0015927	27.4047	26.7047	35.6083	10.4462	32.7884	33.6125	38.3	38.1776	14.9957	50.6431	--	Gastrula zinc finger xFG20-1 [Gossypium arboreum]	-	-	-	C2H2
0.710294	0.764863	0.390183	-0.484611	-0.398163	Unigene0054092	13.9854	3.92067	10.6093	1.24207	9.99507	8.8513	3.6965	15.3882	1.61667	13.0641	BHLH66	Myc-type, basic helix-loop-helix (bHLH) domain-containing protein [Cynara cardunculus var. scolymus] [Cynara cardunculus]	-	-	-	bHLH
0.696945	0.855717	0.141262	-0.368964	-0.372925	Unigene0059116	2.69067	3.58357	24.6053	4.48543	16.6911	3.6208	4.14963	43.3416	2.08247	20.2958	NAC056	No apical meristem (NAM) protein [Cynara cardunculus var. scolymus] [Cynara cardunculus]	-	-	-	NAC
0.689579	0.780486	-0.107565	-0.528607	-0.532672	Unigene0073571	18.4861	17.3597	24.1514	20.2781	24.1619	18.5727	14.2167	32.1675	20.8543	25.832	BLH7	TALE protein, partial [Chrysanthemum x morifolium]	-	-	-	TALE
0.689195	0.790538	0.221524	-0.355614	-0.340792	Unigene0052280	3.779	3.36833	7.829	2.25593	5.79657	3.54213	3.24973	7.1927	2.64373	6.50607	BHLH49	Myc-type, basic helix-loop-helix (bHLH) domain-containing protein [Cynara cardunculus var. scolymus] [Cynara cardunculus]	-	-	-	bHLH
0.676763	0.74901	0.0618372	-0.580702	-0.547501	Unigene0051341	15.1811	1.8285	43.1509	2.20503	53.4046	33.3955	5.7572	41.551	4.6942	37.0459	AP1	APETALA1 and FRUITFULL like protein [Chrysanthemum seticuspe f. boreale]	-	-	-	MIKC
0.662773	0.517298	-0.538734	-0.494128	-0.424531	Unigene0053074	2.9011	2.42747	2.64737	5.11947	3.58917	3.20697	2.10847	4.5767	3.68743	7.4261	ARF16	Aux/IAA-ARF-dimerization [Cynara cardunculus var. scolymus] [Cynara cardunculus]	-	-	-	ARF
0.660214	0.535825	-0.172971	-0.561332	-0.472456	Unigene0024246	22.5043	21.0965	24.8808	23.4673	25.8618	22.1421	20.712	23.1134	20.002	26.0325	VOZ1	PREDICTED: transcription factor VOZ1 [Vitis vinifera]	-	-	-	VOZ
0.652555	0.809554	0.0489692	-0.436593	-0.461529	Unigene0042562	41.4798	33.4495	107.302	31.5818	91.7596	72.0859	64.2402	108.61	57.9413	91.3965	CMB1	GRCD4 protein [Gerbera hybrid cultivar]	-	-	-	MIKC
0.645153	0.738877	0.196814	-0.428666	-0.412079	Unigene0033357	30.3032	19.4449	60.2536	12.3818	35.453	30.6395	21.9505	41.837	23.2939	47.6265	YAB5	High mobility group (HMG) box domain-containing protein [Cynara cardunculus var. scolymus] [Cynara cardunculus]	-	-	-	YABBY
0.644685	0.736606	0.185614	-0.547567	-0.493138	Unigene0070679	4.98127	1.5664	5.2263	1.36153	4.91983	5.01707	2.20357	6.1368	1.45503	6.40167	ABF2	Basic-leucine zipper domain-containing protein [Cynara cardunculus var. scolymus] [Cynara cardunculus]	Environmental Information Processing	Signal transduction	ko04075//Plant hormone signal transduction	bZIP
0.63627	0.736123	0.0742441	-0.496844	-0.469804	Unigene0007308	15.6829	6.5265	33.8697	5.39577	22.9658	29.5884	13.5234	29.026	14.5368	32.6232	LBD41	lateral organ boundaries domain-containing protein [Cynara cardunculus var. scolymus] [Cynara cardunculus]	-	-	-	LBD
0.635215	0.805578	0.161689	-0.291431	-0.301104	Unigene0052433	6.04843	5.63563	12.6396	6.21683	7.5795	5.91787	6.5298	30.0563	5.31113	14.2126	GAM1	PREDICTED: transcription factor GAMYB-like [Sesamum indicum]	Organismal Systems	Environmental adaptation	ko04626//Plant-pathogen interaction	MYB
0.634464	0.644871	0.147748	-0.493699	-0.45593	Unigene0067663	11.4916	7.1161	23.2273	5.34693	23.028	9.97713	6.70033	17.0884	6.2105	16.2953	WIP2	Zinc finger, C2H2 [Cynara cardunculus var. scolymus] [Cynara cardunculus]	-	-	-	C2H2
0.628049	0.459064	-0.695909	-0.401579	-0.42395	Unigene0018869	1.2553	6.5017	9.4477	13.021	25.351	1.93223	7.42657	15.1464	24.7127	38.0782	ATHB-13	Helix-turn-helix motif-containing protein [Cynara cardunculus var. scolymus] [Cynara cardunculus]	-	-	-	HD-ZIP
0.625097	0.668551	0.149185	-0.545517	-0.513944	Unigene0057719	83.0483	18.3382	213.339	13.9018	190.167	71.9842	20.3586	143.312	16.8996	134.155	AG2	MADS-box transcription factor CDM37 [Chrysanthemum x morifolium]	-	-	-	MIKC
0.624951	0.537539	-0.0644968	-0.562824	-0.419631	Unigene0106036	6.60017	2.80757	4.99137	4.4837	4.61637	7.09037	3.00697	4.55123	2.73853	9.10983	AIL7	AP2/ERF domain-containing protein [Cynara cardunculus var. scolymus] [Cynara cardunculus]	-	-	-	AP2
0.609434	0.773614	0.318976	-0.520224	-0.45992	Unigene0002053	13.1445	7.59143	13.569	7.4161	12.135	15.8138	7.43083	18.6898	6.70497	13.6517	NAC017	No apical meristem (NAM) protein [Cynara cardunculus var. scolymus] [Cynara cardunculus]	-	-	-	NAC
0.606265	0.68198	0.238729	-0.0797901	-0.0244271	Unigene0060414	42.5322	34.6833	29.8992	20.4736	28.543	44.4584	43.6536	52.1984	27.7214	61.6994	DIVARICATA	Homeodomain-like protein [Cynara cardunculus var. scolymus] [Cynara cardunculus]	-	-	-	MYB_related
0.605179	0.758204	0.268279	-0.443358	-0.397962	Unigene0025868	37.2713	18.9867	82.3494	5.1736	72.8201	83.9019	26.3854	80.9514	12.4974	66.7592	--	Basic-leucine zipper domain-containing protein [Cynara cardunculus var. scolymus] [Cynara cardunculus]	-	-	-	bZIP
0.603577	0.63805	-0.118664	-0.148242	-0.107824	Unigene0014460	9.72957	9.94577	8.6967	9.19133	7.36747	12.038	9.81303	13.6452	11.2624	16.4949	GBF4	Basic-leucine zipper domain-containing protein [Cynara cardunculus var. scolymus] [Cynara cardunculus]	Environmental Information Processing	Signal transduction	ko04075//Plant hormone signal transduction	bZIP
0.601541	0.615492	0.408961	-0.200863	-0.124378	Unigene0026974	3.65453	3.14043	3.57097	1.94133	4.53333	2.88827	3.01517	4.63027	1.5302	3.78997	ARR18	PREDICTED: myb family transcription factor EFM isoform X2 [Eucalyptus grandis]	-	-	-	G2-like
0.600681	0.628183	0.254969	-0.40595	-0.35003	Unigene0119875	3.61457	2.15607	2.93147	1.8673	3.283	2.78467	2.28513	3.94193	1.93063	3.45883	NLP6	NIN-like protein, partial [Chrysanthemum x morifolium]	-	-	-	Nin-like
0.599985	0.768428	0.484263	-0.30926	-0.26793	Unigene0012936	9.42263	5.45067	12.6866	2.40363	9.26937	8.41207	6.87497	14.9931	3.26497	10.0552	BBX21	Zinc finger, B-box [Cynara cardunculus var. scolymus] [Cynara cardunculus]	-	-	-	DBB
0.58457	0.720212	0.394428	-0.427798	-0.391073	Unigene0057086	77.0205	39.2272	138.674	18.1647	106.442	82.9697	44.5544	119.426	22.1126	85.9894	--	Basic-leucine zipper domain-containing protein [Cynara cardunculus var. scolymus] [Cynara cardunculus]	-	-	-	bZIP
0.583618	0.684392	0.416933	-0.276986	-0.232473	Unigene0083077	58.5033	45.2725	89.3329	20.6258	48.9475	52.5807	37.001	63.9846	32.3186	72.5004	GAI	GRAS protein, partial [Chrysanthemum x morifolium]	Environmental Information Processing	Signal transduction	ko04075//Plant hormone signal transduction	GRAS
0.57582	0.804523	0.276354	-0.269297	-0.264834	Unigene0032735	6.1281	6.6242	10.1072	4.8662	6.89273	6.9691	4.59257	17.7591	4.75383	9.6263	--	PREDICTED: probable transcription factor At5g28040 [Nicotiana attenuata]	-	-	-	GeBP
0.575587	0.769188	0.219545	-0.568822	-0.533261	Unigene0006252	13.2923	5.4227	19.8868	5.8206	16.1197	22.088	6.21407	22.5671	6.22813	17.3905	ABF1	Basic-leucine zipper domain-containing protein [Cynara cardunculus var. scolymus] [Cynara cardunculus]	Environmental Information Processing	Signal transduction	ko04075//Plant hormone signal transduction	bZIP
0.574852	0.766738	0.380934	-0.106351	-0.113696	Unigene0060809	17.3734	30.3482	51.8732	6.41863	35.8782	15.0869	30.2415	113.543	4.764	38.5455	AGL18	Transcription factor, K-box [Cynara cardunculus var. scolymus] [Cynara cardunculus]	-	-	-	MIKC
0.574504	0.421525	0.213659	-0.337287	-0.188761	Unigene0080179	8.10303	6.19293	7.04623	6.1454	6.584	5.43047	5.1975	6.79867	4.89747	7.86587	NFXL1	Zinc finger, NF-X1-type [Cynara cardunculus var. scolymus] [Cynara cardunculus]	-	-	-	NF-X1
0.569536	0.396431	-0.47776	-0.21805	-0.255545	Unigene0053087	6.92677	11.7176	13.7538	11.2667	19.6703	6.2884	11.2766	12.6546	14.286	19.0256	MYB4	MYB5 [Chrysanthemum x morifolium]	Organismal Systems	Environmental adaptation	ko04626//Plant-pathogen interaction	MYB
0.56328	0.55109	0.305499	-0.0772918	-0.0384986	Unigene0086320	6.97863	5.91673	4.36017	3.3877	6.73957	5.38917	5.69207	8.11927	4.7429	6.91823	DIVARICATA	PREDICTED: transcription factor MYB1R1 isoform X2 [Citrus sinensis]	-	-	-	MYB_related
0.554635	0.537221	0.132545	-0.175327	-0.063157	Unigene0026773	42.2008	42.3179	41.8797	43.3026	44.3258	42.7928	42.7778	45.7569	34.4217	47.7922	GATA24	CCT domain-containing protein [Cynara cardunculus var. scolymus] [Cynara cardunculus]	-	-	-	GATA
0.552999	0.626131	0.229638	0.024603	0.0656711	Unigene0008145	10.8154	11.4529	12.0553	6.61893	7.82507	12.2529	10.7398	12.1269	10.046	16.328	MYB5	PREDICTED: transcription repressor MYB5-like [Erythranthe guttata]	Organismal Systems	Environmental adaptation	ko04626//Plant-pathogen interaction	MYB
0.552544	0.368356	-0.145515	-0.262591	-0.206172	Unigene0075142	18.8551	19.1863	20.0778	19.0712	34.4634	17.1088	22.1068	21.6709	15.3895	26.1913	BIM1	Myc-type, basic helix-loop-helix (bHLH) domain-containing protein [Cynara cardunculus var. scolymus] [Cynara cardunculus]	-	-	-	bHLH
0.545749	0.456096	-0.220169	-0.36824	-0.317348	Unigene0002969	16.3021	15.3889	15.8023	18.3179	43.2606	27.3882	24.0918	24.9141	13.9771	32.7076	NFYB3	Histone-fold [Cynara cardunculus var. scolymus] [Cynara cardunculus]	-	-	-	NF-YB
0.541368	0.707304	0.325373	-0.461922	-0.450586	Unigene0063819	49.1727	7.15553	142.843	4.93457	81.0116	44.7731	8.64887	133.085	4.61747	56.9946	AG2	flower development transporter AG2 [Chrysanthemum lavandulifolium]	-	-	-	M-type
0.539055	0.352297	-0.160039	-0.297389	-0.235833	Unigene0024034	17.5596	17.6731	19.354	18.8616	32.651	15.194	19.3717	20.074	13.7657	24.1959	DYW10	PREDICTED: transcription factor BIM1 [Vitis vinifera]	-	-	-	bHLH
0.533058	0.4324	0.0472133	-0.498003	-0.442786	Unigene0081317	17.8071	10.3092	28.3122	8.18677	32.6042	12.654	6.35997	13.3163	7.62587	21.8824	GATA9	Transcription factor, GATA, plant [Cynara cardunculus var. scolymus] [Cynara cardunculus]	-	-	-	GATA
0.531567	0.635842	0.384468	-0.334534	-0.296735	Unigene0023956	50.3293	35.0995	78.0067	17.8243	41.365	44.9044	27.7341	51.7134	27.5663	59.0232	GAI1	GRAS protein, partial [Chrysanthemum x morifolium]	Environmental Information Processing	Signal transduction	ko04075//Plant hormone signal transduction	GRAS
0.531224	0.413663	0.159264	-0.513302	-0.397524	Unigene0006004	13.9592	8.96363	12.7275	9.50307	11.1487	9.21897	7.32403	10.2824	7.5744	13.3474	ARID2	ELM2 domain-containing protein [Cynara cardunculus var. scolymus] [Cynara cardunculus]	-	-	-	MYB_related
0.5264	0.343924	-0.535395	-0.577408	-0.594366	Unigene0026468	6.8719	5.3533	6.94823	7.8032	11.9698	6.1951	6.80583	8.58103	8.31147	9.2179	SCL14	GRAS protein, partial [Chrysanthemum x morifolium]	-	-	-	GRAS
0.524746	0.596663	0.109002	-0.573262	-0.482967	Unigene0090713	26.6246	19.0707	25.9615	20.6209	25.6526	32.7087	18.5333	26.4104	18.2454	29.6788	BAM7	PREDICTED: beta-amylase 7 [Sesamum indicum]	-	-	-	BES1
0.520217	0.529569	-0.199821	-0.52273	-0.502675	Unigene0066087	5.4058	3.62903	12.4559	17.2492	16.6483	1.38437	3.58837	22.2651	3.40323	11.4754	ZAT6	Cys2/His2-type zinc finger protein [Mikania micrantha]	-	-	-	C2H2
0.515313	0.546398	0.218262	-0.478113	-0.441644	Unigene0025734	11.7051	6.82667	21.3553	5.6313	20.6316	9.64133	5.45907	14.6063	4.96243	12.432	WIP2	Zinc finger, C2H2 [Cynara cardunculus var. scolymus] [Cynara cardunculus]	-	-	-	C2H2
0.511448	0.657296	0.139858	-0.180789	-0.201431	Unigene0116683	5.78163	3.94267	4.46077	2.55207	7.0344	8.71823	8.7967	10.9682	5.39717	8.6261	BHLH112	Myc-type, basic helix-loop-helix (bHLH) domain-containing protein [Cynara cardunculus var. scolymus] [Cynara cardunculus]	-	-	-	bHLH
0.510798	0.633862	0.375816	-0.242463	-0.172964	Unigene0051858	9.66937	7.3539	10.5742	4.24567	6.50843	12.992	7.11893	10.1803	5.3103	12.2764	CLF	PREDICTED: histone-lysine N-methyltransferase CLF [Daucus carota subsp. sativus] [Daucus carota]	Metabolism	Amino acid metabolism	ko00310//Lysine degradation	CPP
0.509285	0.576614	0.3046	-0.539371	-0.487625	Unigene0026918	18.0676	5.0726	28.8099	3.11797	24.9515	17.778	4.96507	19.3646	3.22123	16.4797	PTL	Myb-like domain-containing protein [Cynara cardunculus var. scolymus] [Cynara cardunculus]	-	-	-	Trihelix
0.508578	0.414015	-0.10057	-0.588274	-0.540054	Unigene0053729	7.6601	3.23397	12.5069	5.1928	20.909	8.22033	2.12507	7.93757	3.04213	10.3893	MYB86	PREDICTED: transcription factor MYB86 [Theobroma cacao]	Organismal Systems	Environmental adaptation	ko04626//Plant-pathogen interaction	MYB
0.50626	0.525259	0.151745	-0.468738	-0.454366	Unigene0059059	19.5433	14.1052	33.2696	11.0097	33.6553	15.9904	11.4247	24.2695	13.7862	21.9475	DOF1.8	DOF transcription factor 8, partial [Chrysanthemum x morifolium]	-	-	-	Dof
0.50236	0.614899	0.63768	-0.194277	-0.117896	Unigene0025617	44.1334	32.6679	45.2811	17.2378	40.7287	41.2406	33.0583	43.7845	19.1158	39.8986	GAI	GRAS protein, partial [Chrysanthemum x morifolium]	Environmental Information Processing	Signal transduction	ko04075//Plant hormone signal transduction	GRAS
0.501781	0.656896	0.416476	-0.202866	-0.128734	Unigene0005686	6.38087	4.6993	6.21507	3.98643	5.00297	8.1222	6.52237	7.67257	3.2623	7.57617	Os02g0831100	PREDICTED: zinc finger CCCH domain-containing protein 34-like [Citrus sinensis]	-	-	-	C3H
0.501118	0.611608	0.286844	-0.565232	-0.53305	Unigene0024041	10.1054	3.35327	11.7841	2.0021	9.16053	9.57323	3.88087	9.67563	5.17647	9.26817	PBF	DOF transcription factor 9, partial [Chrysanthemum x morifolium]	-	-	-	Dof
0.499223	0.733465	0.520548	-0.214907	-0.198272	Unigene0088019	6.52883	5.1703	8.0231	3.39987	5.43523	7.08997	5.53217	10.4701	4.29287	6.5433	NAC082	nam-like protein 2 [Petunia x hybrida]	-	-	-	NAC
0.498171	0.479271	0.317206	-0.529488	-0.410312	Unigene0006761	13.3968	6.97223	10.089	7.08097	10.4801	10.6114	7.0227	9.96983	5.54933	11.5139	At3g19184	B3 DNA binding domain-containing protein, partial [Cynara cardunculus var. scolymus] [Cynara cardunculus]	-	-	-	B3
0.491669	0.513109	0.137852	-0.257499	-0.265671	Unigene0080782	39.4005	34.7912	41.5904	26.572	77.1209	39.3934	48.2659	65.9776	28.5992	44.1815	DIVARICATA	Homeodomain-like protein [Cynara cardunculus var. scolymus] [Cynara cardunculus]	-	-	-	MYB_related
0.488254	0.612534	0.0524197	-0.652042	-0.66235	Unigene0004546	18.6178	11.1524	25.658	16.2325	23.2732	17.1577	15.9897	24.1264	15.6328	19.4725	IDD7	Zinc finger, C2H2 [Cynara cardunculus var. scolymus] [Cynara cardunculus]	-	-	-	C2H2
0.483386	0.640734	0.395984	-0.477204	-0.445627	Unigene0041940	14.1231	4.3996	23.2902	2.6073	16.4074	14.5947	6.98527	18.6042	4.42827	12.425	BHLH68	Myc-type, basic helix-loop-helix (bHLH) domain-containing protein [Cynara cardunculus var. scolymus] [Cynara cardunculus]	-	-	-	bHLH
0.478932	0.306238	-0.050446	-0.0965191	-0.0553494	Unigene0054081	30.366	42.3278	44.2927	31.2205	59.3706	24.3484	29.9414	30.1529	23.3825	47.6828	AIB	Myc-type, basic helix-loop-helix (bHLH) domain-containing protein [Cynara cardunculus var. scolymus] [Cynara cardunculus]	-	-	-	bHLH
0.474498	0.49808	0.0576708	-0.238425	-0.258825	Unigene0003136	2.51453	4.5032	10.4975	2.27733	11.4088	4.84257	5.6162	6.87733	3.67623	7.10317	BHLH75	Myc-type, basic helix-loop-helix (bHLH) domain-containing protein [Cynara cardunculus var. scolymus] [Cynara cardunculus]	-	-	-	bHLH
0.471674	0.567637	-0.0850873	-0.416905	-0.444466	Unigene0005621	3.74987	3.79693	13.0333	7.84993	7.86763	1.5652	3.7123	12.383	5.81807	8.194	NAC100	No apical meristem (NAM) protein [Cynara cardunculus var. scolymus] [Cynara cardunculus]	-	-	-	NAC
0.469853	0.580621	0.4541	-0.0569385	-0.0478414	Unigene0042892	39.1751	55.0061	104.606	8.28013	62.6868	32.3534	35.5232	68.1763	21.7287	57.6622	WIN1	AP2/ERF domain-containing protein [Cynara cardunculus var. scolymus] [Cynara cardunculus]	-	-	-	ERF
0.468309	0.376295	-0.221852	-0.516687	-0.511338	Unigene0110707	5.61603	2.96513	3.93173	4.9446	13.5502	6.05003	4.51103	8.5243	3.68093	7.47673	BHLH35	Myc-type, basic helix-loop-helix (bHLH) domain-containing protein [Cynara cardunculus var. scolymus] [Cynara cardunculus]	-	-	-	bHLH
0.466952	0.524758	0.461097	-0.312086	-0.213958	Unigene0052751	7.8113	4.92933	6.27013	2.5314	4.56513	6.90837	2.39863	7.148	3.56867	6.44297	Os04g0671800	Zinc finger, CCCH-type [Cynara cardunculus var. scolymus] [Cynara cardunculus]	-	-	-	C3H
0.465999	0.567615	0.364744	-0.29132	-0.270638	Unigene0053264	9.28083	4.99823	22.1235	1.7241	9.6594	7.5583	6.44547	11.8759	3.48653	11.502	DREB3	AP2/ERF domain-containing protein [Cynara cardunculus var. scolymus] [Cynara cardunculus]	-	-	-	ERF
0.463298	0.630361	0.149784	-0.639148	-0.633728	Unigene0077826	42.6559	30.9731	48.3511	36.4863	50.2283	48.408	36.2975	54.3806	36.1477	41.0882	NAC053	No apical meristem (NAM) protein [Cynara cardunculus var. scolymus] [Cynara cardunculus]	-	-	-	NAC
0.461095	0.572646	0.0872802	-0.276795	-0.275136	Unigene0013654	12.4106	5.33737	8.17533	5.9807	7.63243	12.4235	13.632	15.3844	10.5134	15.1185	--	PREDICTED: myb family transcription factor PHL7-like isoform X1 [Nelumbo nucifera]	-	-	-	G2-like
0.454146	0.657259	0.0728982	-0.339634	-0.331838	Unigene0026024	8.6501	5.9148	9.4497	6.14233	9.1398	17.6928	10.9101	15.2705	9.0892	13.8253	GATA26	Zinc finger, GATA-type [Cynara cardunculus var. scolymus] [Cynara cardunculus]	-	-	-	GATA
0.453702	0.484463	0.421187	-0.167856	-0.124545	Unigene0070973	21.4235	20.658	32.3544	15.469	24.143	17.7701	18.1564	22.4286	14.0463	22.9216	KAN2	Homeodomain-like protein, partial [Cynara cardunculus var. scolymus] [Cynara cardunculus]	-	-	-	G2-like
0.450791	0.392389	-0.0223979	-0.493689	-0.449421	Unigene0053365	8.4529	4.8022	18.247	5.65437	28.649	13.236	4.38583	9.6506	2.98673	12.5407	NAC031	No apical meristem (NAM) protein, partial [Cynara cardunculus var. scolymus] [Cynara cardunculus]	-	-	-	NAC
0.447835	0.513144	0.144788	-0.625519	-0.556667	Unigene0083598	10.4341	3.213	6.80787	3.94133	6.9162	9.7558	4.2446	8.44043	5.49843	9.2913	BLH8	TALE protein, partial [Chrysanthemum x morifolium]	-	-	-	TALE
0.447026	0.326001	-0.539051	-0.0349117	-0.0782405	Unigene0059233	9.7796	14.1399	10.2303	12.9275	13.4741	12.3881	15.0474	15.8864	19.8823	22.0479	ERF118	AP2/ERF domain-containing protein [Cynara cardunculus var. scolymus] [Cynara cardunculus]	-	-	-	ERF
0.4461	0.585517	0.516079	-0.38914	-0.309102	Unigene0052604	159.034	90.9037	171.052	65.1345	166.398	165.317	98.1276	169.106	61.0833	125.605	HOX16	HD-ZIP protein, partial [Chrysanthemum x morifolium]	-	-	-	HD-ZIP
0.443316	0.626799	0.305111	-0.436626	-0.429637	Unigene0064314	41.3437	29.6709	82.8758	25.6778	68.0563	57.2204	32.9014	69.0725	29.0013	45.4115	AGL8	AP1-like protein [Chrysanthemum lavandulifolium]	-	-	-	MIKC
0.433488	0.544953	0.180262	-0.561309	-0.478514	Unigene0019313	26.9918	18.2718	25.1699	19.8969	21.5623	30.6462	18.5672	24.9142	18.6265	27.7801	BAM7	beta-amylase 7 [Camellia sinensis]	-	-	-	BES1
0.428502	0.232361	-0.77299	-0.359977	-0.349568	Unigene0064741	6.46077	7.56987	8.1906	25.3722	10.3901	5.494	8.16077	13.3239	21.3386	31.4034	SCL8	Transcription factor GRAS [Cynara cardunculus var. scolymus] [Cynara cardunculus]	-	-	-	GRAS
0.426018	0.610003	0.512884	-0.377794	-0.31333	Unigene0097430	4.84587	2.47553	5.69387	1.73427	4.3308	5.80833	2.37407	6.42523	1.1527	3.63967	Os07g0679700	B3 DNA binding domain-containing protein [Cynara cardunculus var. scolymus] [Cynara cardunculus]	-	-	-	B3
0.424141	0.57476	0.616367	-0.175852	-0.0857171	Unigene0071864	14.1248	11.7857	14.2289	9.3043	10.938	13.6156	10.8252	13.9164	9.16037	13.2999	EIL3	EIN3-like protein EIL4 [Actinidia chinensis]	Environmental Information Processing	Signal transduction	ko04075//Plant hormone signal transduction;ko04016//MAPK signaling pathway - plant	EIL
0.419403	0.346538	-0.071079	-0.701516	-0.636674	Unigene0083677	36.9417	21.1219	35.946	30.4221	45.3292	27.7231	19.9048	34.4324	25.9513	31.8813	NFXL1	Zinc finger, NF-X1-type [Cynara cardunculus var. scolymus] [Cynara cardunculus]	-	-	-	NF-X1
0.418043	0.428351	0.189273	-0.573959	-0.485842	Unigene0058454	13.732	1.3851	5.72593	1.59897	9.98783	13.9281	2.05727	8.1625	2.6159	9.9092	KNAT6	PREDICTED: homeobox protein knotted-1-like 6 [Capsicum annuum]	-	-	-	TALE
0.411471	0.533292	0.394168	-0.488531	-0.385124	Unigene0093141	63.4573	37.2505	62.0212	41.5279	57.3518	71.4772	45.4158	59.8042	31.624	57.611	DR1	NF-Y protein, partial [Chrysanthemum x morifolium]	-	-	-	NF-YB
0.410538	0.398271	0.001648	-0.727971	-0.657323	Unigene0080180	34.8786	19.1856	33.8747	29.1978	41.6797	27.8585	18.6893	35.4306	23.2049	28.6568	NFXL1	Zinc finger, NF-X1-type [Cynara cardunculus var. scolymus] [Cynara cardunculus]	-	-	-	NF-X1
0.409507	0.309929	-0.154591	0.0808971	0.132225	Unigene0014042	11.3339	13.1665	6.48523	8.11577	4.32203	11.8498	11.8787	9.01993	11.3273	24.0565	NFYC1	NF-Y protein, partial [Chrysanthemum x morifolium]	-	-	-	NF-YC
0.404084	0.498555	0.075685	-0.382474	-0.39906	Unigene0051541	31.1957	26.4917	37.9252	27.2	30.4437	30.019	29.7851	31.5771	29.2601	34.3637	--	Basic-leucine zipper domain-containing protein [Cynara cardunculus var. scolymus] [Cynara cardunculus]	-	-	-	bZIP
0.404049	0.476816	0.249152	-0.532497	-0.446606	Unigene0002385	8.63657	4.81083	7.0849	5.56983	5.92577	7.63613	5.01707	7.77037	5.30633	7.53573	--	Homeodomain-like protein [Cynara cardunculus var. scolymus] [Cynara cardunculus]	-	-	-	MYB_related
0.401311	0.430413	0.0702803	-0.454651	-0.428622	Unigene0053364	3.86363	2.1606	14.7125	2.97873	13.8045	8.8441	3.44137	6.10597	1.9307	7.234	NAC098	PREDICTED: NAC domain-containing protein 21/22-like [Ipomoea nil]	-	-	-	NAC
0.395738	0.516683	0.346076	-0.375651	-0.332568	Unigene0114405	4.5687	3.52147	5.07903	2.70887	4.1634	4.8867	3.0061	4.42777	3.3121	4.44707	SWI3A	PREDICTED: SWI/SNF complex subunit SWI3A [Ipomoea nil]	-	-	-	MYB_related
0.391394	0.202293	-0.230168	-0.412898	-0.387996	Unigene0010250	10.6435	7.77703	9.48197	9.14667	30.9921	10.5852	7.58237	10.1928	7.46213	13.0923	NLP7	NIN-like protein, partial [Chrysanthemum x morifolium]	-	-	-	Nin-like
0.391011	0.0996791	-0.477096	-0.55347	-0.489868	Unigene0052595	29.6771	12.3033	19.7096	41.6556	75.927	21.3663	10.2444	18.9746	21.8292	41.1638	HSF24	Heat shock factor (HSF)-type, DNA-binding [Cynara cardunculus var. scolymus] [Cynara cardunculus]	-	-	-	HSF
0.388337	0.3602	0.154799	-0.491009	-0.433439	Unigene0020232	41.2276	29.9092	41.6721	28.8464	49.008	42.4652	32.1872	34.4664	29.3311	39.0634	NAC014	No apical meristem (NAM) protein [Cynara cardunculus var. scolymus] [Cynara cardunculus]	-	-	-	NAC
0.388267	0.512912	0.375692	-0.55825	-0.509842	Unigene0101740	17.9201	8.5591	20.8268	8.87227	18.5637	17.9417	8.4906	18.2674	8.3168	12.9552	REV	homeobox leucine-zipper protein [Zinnia violacea]	-	-	-	HD-ZIP
0.385432	0.611033	0.217092	-0.0686342	-0.154733	Unigene0066207	11.8987	11.3659	15.9189	8.82973	11.7182	11.0909	15.1777	19.8979	14.5818	14.8961	SCL15	GRAS protein, partial [Chrysanthemum x morifolium]	-	-	-	GRAS
0.385111	0.365046	-0.616369	-0.404998	-0.452064	Unigene0054731	49.1669	60.4341	72.9814	97.0929	73.2136	47.4298	52.7639	96.3	88.7901	88.4138	--	PREDICTED: mediator-associated protein 1-like [Solanum pennellii]	-	-	-	GeBP
0.384494	0.568394	0.324275	-0.522929	-0.51364	Unigene0052621	11.2195	3.50113	17.8768	6.3966	15.0989	12.5377	6.11617	18.7487	4.0655	7.164	RAP2-9	AP2/ERF domain-containing protein [Cynara cardunculus var. scolymus] [Cynara cardunculus]	-	-	-	ERF
0.383689	0.333087	-0.240199	0.130892	0.0661637	Unigene0080507	20.3015	27.6442	28.1543	23.4821	21.4381	16.0829	27.062	29.1999	31.4359	33.8314	dnajc2	PREDICTED: dnaJ homolog subfamily C member 2 [Ricinus communis]	-	-	-	MYB_related
0.381616	0.220523	-0.245331	-0.34661	-0.312388	Unigene0111275	4.96553	5.80077	5.9668	7.22077	17.9257	6.81197	4.92657	6.6315	3.15587	8.3667	WRKY53	WRKY9 [Chrysanthemum x morifolium]	-	-	-	WRKY
0.380204	0.551376	0.0129935	0.0376662	-0.00849231	Unigene0099361	10.2259	12.6872	13.4259	9.06997	10.2204	14.7285	14.3315	17.3384	15.978	17.281	At3g63550	PREDICTED: zinc finger CCCH domain-containing protein 69-like [Daucus carota subsp. sativus] [Daucus carota]	-	-	-	C3H
0.376548	0.455603	0.402505	-0.228877	-0.203973	Unigene0019769	34.2007	31.3601	54.5819	22.046	45.0379	30.5297	27.5531	36.0809	19.8446	33.853	GATA9	Zinc finger, GATA-type [Cynara cardunculus var. scolymus] [Cynara cardunculus]	-	-	-	GATA
0.375289	0.537846	0.37813	-0.469287	-0.431153	Unigene0052589	6.48777	2.6338	5.75753	2.60237	4.49143	5.59043	3.7201	6.04713	3.72407	5.10437	DOF3.6	Zinc finger, Dof-type [Cynara cardunculus var. scolymus] [Cynara cardunculus]	-	-	-	Dof
0.37068	0.330801	0.173324	-0.303241	-0.237394	Unigene0083678	9.59527	7.6659	8.78263	7.94547	7.9781	6.985	6.69107	8.9703	6.54683	8.97423	NFXL1	Zinc finger, NF-X1-type [Cynara cardunculus var. scolymus] [Cynara cardunculus]	-	-	-	NF-X1
0.368664	0.462668	0.235361	-0.494955	-0.42167	Unigene0007519	37.6565	10.1177	27.6813	6.6399	36.1515	58.0824	12.4198	30.7438	10.7395	32.9758	AP1	MADS-box transcription factor CDM41 [Chrysanthemum x morifolium]	-	-	-	MIKC
0.366697	0.477293	0.244001	-0.266414	-0.302017	Unigene0023692	10.5135	8.78793	11.3227	6.8223	9.26897	10.2507	9.0229	10.7594	9.79733	10.8658	--	PREDICTED: homeobox-DDT domain protein RLT1-like isoform X2 [Daucus carota subsp. sativus] [Daucus carota]	-	-	-	HB-other
0.364198	0.354461	-0.672096	-0.532706	-0.608719	Unigene0065057	20.0093	19.2575	22.7755	27.422	34.9111	24.813	21.1929	32.7825	36.7144	31.6348	VIP1	Basic-leucine zipper domain-containing protein [Cynara cardunculus var. scolymus] [Cynara cardunculus]	Environmental Information Processing	Signal transduction	ko04016//MAPK signaling pathway - plant	bZIP
0.363543	0.476258	0.720388	0.032636	0.0990054	Unigene0100312	18.3805	18.023	24.2324	6.30537	18.3771	19.7715	15.505	18.6166	7.55547	16.6864	HDG1	homeobox protein 7 [Artemisia annua]	-	-	-	HD-ZIP
0.363069	0.35228	0.270035	-0.278647	-0.230378	Unigene0020585	7.92263	6.0891	17.4247	2.02053	15.8281	7.25757	4.1217	5.57103	1.4669	8.9033	ERF118	AP2/ERF domain-containing protein [Cynara cardunculus var. scolymus] [Cynara cardunculus]	-	-	-	ERF
0.360898	0.302249	-0.266274	-0.29863	-0.333446	Unigene0025365	5.2464	5.49213	9.79443	6.52517	8.98233	3.02177	5.6608	7.11643	7.6257	7.98663	KAN2	Homeodomain-like protein [Cynara cardunculus var. scolymus] [Cynara cardunculus]	-	-	-	G2-like
0.35726	0.210961	-0.717648	-0.146916	-0.169539	Unigene0073707	12.9322	19.3675	15.6719	31.7238	18.7264	11.4898	22.5397	24.4211	29.6051	36.293	At1g04990	Zinc finger, CCCH-type [Cynara cardunculus var. scolymus] [Cynara cardunculus]	-	-	-	C3H
0.356653	0.60434	0.317811	-0.231239	-0.223592	Unigene0011964	8.88383	5.80197	8.46337	5.60517	6.24873	10.4368	9.0636	11.4077	7.92807	9.30067	--	PREDICTED: RNA exonuclease 4 [Solanum pennellii]	-	-	-	C2H2
0.351345	0.47659	0.590186	-0.344969	-0.247381	Unigene0077581	13.9813	7.95787	13.6157	4.82627	9.6258	13.0583	5.32167	11.7459	4.62387	9.84867	COL10	PREDICTED: zinc finger protein CONSTANS-LIKE 10-like [Ipomoea nil]	-	-	-	CO-like
0.350531	0.527593	0.432752	-0.0650335	-0.0909068	Unigene0055317	6.67747	5.59487	6.50113	4.26197	4.84043	5.94753	6.1005	7.21393	6.03453	6.61967	At1g19860	Zinc finger, CCCH-type [Cynara cardunculus var. scolymus] [Cynara cardunculus]	-	-	-	C3H
0.344802	0.273337	0.265703	-0.325154	-0.259867	Unigene0067021	20.2666	17.4108	23.8626	15.6445	24.832	16.4472	14.743	17.5182	13.3268	18.0062	BHLH3	Myc-type, basic helix-loop-helix (bHLH) domain-containing protein [Cynara cardunculus var. scolymus] [Cynara cardunculus]	-	-	-	bHLH
0.34322	0.498305	0.575783	-0.236808	-0.155692	Unigene0025917	6.56597	5.4533	7.2306	5.01547	5.5493	6.6644	5.28963	6.6744	4.16717	5.9319	VOZ1	PREDICTED: transcription factor VOZ1-like isoform X2 [Juglans regia]	-	-	-	VOZ
0.340203	0.505339	0.673926	-0.123236	-0.0683895	Unigene0001580	10.5664	7.24053	9.08233	4.4594	6.87117	9.18593	6.94	10.8369	4.04523	7.71243	ASIL1	trihelix protein, partial [Chrysanthemum x morifolium]	-	-	-	Trihelix
0.333077	0.251159	-0.0600198	-0.429205	-0.353169	Unigene0025490	36.4875	30.2616	41.2613	50.1407	82.1458	44.8608	31.658	48.9715	16.5335	35.9294	CPRF1	Basic-leucine zipper domain-containing protein [Cynara cardunculus var. scolymus] [Cynara cardunculus]	-	-	-	bZIP
0.330973	0.489634	0.629637	-0.312255	-0.237953	Unigene0086267	64.0906	48.8213	66.993	42.103	53.9558	58.6519	42.2648	64.2773	34.5892	49.7621	NAC082	No apical meristem (NAM) protein [Cynara cardunculus var. scolymus] [Cynara cardunculus]	-	-	-	NAC
0.328348	0.195462	-0.428289	0.0193477	0.00702394	Unigene0024140	8.35773	9.8124	5.71707	11.206	10.0206	5.4354	10.9531	11.8122	11.2861	12.7528	SCL15	GRAS protein, partial [Chrysanthemum x morifolium]	-	-	-	GRAS
0.32596	0.33491	-0.31836	-0.753742	-0.699687	Unigene0053293	36.3687	27.1344	33.4532	36.8968	36.1555	38.5929	30.0112	37.4531	35.0861	36.4144	SCL13	GRAS protein, partial [Chrysanthemum x morifolium]	-	-	-	GRAS
0.324954	0.446031	0.0705526	-0.580996	-0.535086	Unigene0050566	11.6506	5.2569	8.56953	5.90557	10.3913	15.4634	4.94303	10.8751	8.1643	11.0234	ILR3	PREDICTED: transcription factor ILR3 isoform X2 [Vitis vinifera]	-	-	-	bHLH
0.321261	0.454464	0.623774	0.181285	0.179968	Unigene0108162	6.41767	6.25787	7.37653	3.55327	4.45117	4.32293	5.81793	7.67353	4.95927	5.84167	--	Zinc finger, C2H2 [Cynara cardunculus var. scolymus] [Cynara cardunculus]	-	-	-	C2H2
0.320085	0.48635	0.317176	-0.386129	-0.324051	Unigene0095243	2.36247	1.93367	2.42627	1.95757	2.56377	2.89743	1.90973	2.7574	1.71757	2.2034	--	Myb_DNA-bind_3 domain-containing protein [Cephalotus follicularis]	-	-	-	Trihelix
0.316935	0.415537	0.454827	-0.443275	-0.388053	Unigene0126631	27.4411	5.82303	27.144	2.2981	16.2276	21.1553	6.73983	16.9833	3.10497	16.3966	ATHB-40	HD-ZIP protein, partial [Chrysanthemum x morifolium]	-	-	-	HD-ZIP
0.315705	0.390345	0.46502	-0.455239	-0.388333	Unigene0081184	6.49513	2.29487	4.95207	1.7913	4.60467	3.90583	2.0141	4.76117	2.0066	3.432	DOF3.6	DOF transcription factor 13, partial [Chrysanthemum x morifolium]	-	-	-	Dof
0.314582	0.266565	0.00649869	-0.569277	-0.548887	Unigene0075432	22.0644	11.9898	25.159	17.3631	32.8	16.3282	15.2037	20.2412	14.3405	17.4538	GATA5	Transcription factor, GATA, plant [Cynara cardunculus var. scolymus] [Cynara cardunculus]	-	-	-	GATA
0.312295	0.301098	0.483427	-0.0577944	-0.00884339	Unigene0084459	7.2068	4.6346	3.6436	2.86827	5.56417	4.75083	5.39627	6.12667	3.28997	5.1549	BHLH123	PREDICTED: transcription factor bHLH123-like isoform X2 [Pyrus x bretschneideri]	-	-	-	bHLH
0.310249	0.483856	0.366668	-0.061074	-0.0316976	Unigene0073760	11.6054	12.1119	12.5485	11.1679	10.9259	11.6664	10.0473	16.5326	8.81393	11.714	ZFN1	Zinc finger, CCCH-type [Cynara cardunculus var. scolymus] [Cynara cardunculus]	-	-	-	C3H
0.303158	0.35273	-0.414096	-0.449079	-0.525289	Unigene0000848	3.96603	4.22087	6.7844	6.93157	10.1953	5.3021	5.53797	8.89423	7.49543	6.36	TGA4	Basic-leucine zipper domain-containing protein [Cynara cardunculus var. scolymus] [Cynara cardunculus]	Environmental Information Processing	Signal transduction	ko04075//Plant hormone signal transduction	bZIP
0.302356	0.178161	0.165073	-0.286277	-0.238286	Unigene0119692	11.0915	8.71507	15.2777	4.9147	22.6302	6.80883	4.33173	7.09307	3.29233	7.78793	NLP9	NIN-like protein, partial [Chrysanthemum x morifolium]	-	-	-	Nin-like
0.299522	0.231759	0.492218	-0.165554	-0.0654608	Unigene0105294	7.7676	5.52697	6.74053	4.59757	5.79847	4.4485	4.6598	5.33617	3.6666	6.001	--	--	-	-	-	Nin-like
0.298269	0.524545	0.447203	-0.346538	-0.304021	Unigene0021756	5.42147	2.66197	5.367	2.453	4.23273	7.15843	3.85587	6.5859	2.44707	4.30107	--	NIN-like protein, partial [Chrysanthemum x morifolium]	-	-	-	Nin-like
0.29731	0.375192	0.340368	-0.337751	-0.278562	Unigene0069315	21.7745	20.0538	26.5861	20.9211	27.0073	23.25	19.947	24.0797	15.4777	20.4506	ASIL2	trihelix protein, partial [Chrysanthemum x morifolium]	-	-	-	Trihelix
0.296547	0.497253	-0.102983	-0.0220564	-0.087871	Unigene0005812	4.6783	6.90977	5.01863	4.81217	5.47567	31.0374	30.5923	35.5811	24.4096	31.3524	MED23	PREDICTED: protein FAR1-RELATED SEQUENCE 5-like [Beta vulgaris subsp. vulgaris] [Beta vulgaris]	-	-	-	FAR1
0.294947	0.484599	0.722777	-0.0182167	0.0410898	Unigene0105256	7.2638	5.6334	7.32023	3.50043	5.9705	7.8374	6.93093	7.66883	3.45347	6.18127	--	AT hook-like protein, partial [Cynara cardunculus var. scolymus] [Cynara cardunculus]	-	-	-	B3
0.294235	0.222568	-0.0966392	-0.574788	-0.565127	Unigene0043852	5.94937	2.04087	5.7293	4.01827	10.2797	3.87247	3.03277	4.89247	3.4107	4.70977	GATA4	Transcription factor, GATA, plant [Cynara cardunculus var. scolymus] [Cynara cardunculus]	-	-	-	GATA
0.29386	0.527826	0.531221	-0.170314	-0.129102	Unigene0065904	13.3471	9.48513	12.6122	6.95963	10.0608	17.2862	11.6215	15.5473	8.0248	11.9798	ELF6	JmjC domain-containing protein [Cynara cardunculus var. scolymus] [Cynara cardunculus]	-	-	-	C2H2
0.293455	0.332882	0.411769	-0.405364	-0.353043	Unigene0012721	25.1569	7.96017	36.6532	3.90897	28.0191	16.0265	5.11967	16.3405	2.34043	12.315	IDD14	Zinc finger, C2H2 [Cynara cardunculus var. scolymus] [Cynara cardunculus]	-	-	-	C2H2
0.292998	0.469464	0.442252	-0.421296	-0.383655	Unigene0027886	21.5528	15.1321	19.934	13.8328	17.944	22.8302	15.7907	21.6392	15.745	17.8719	DNAJC21	DnaJ domain-containing protein, partial [Cynara cardunculus var. scolymus] [Cynara cardunculus]	-	-	-	C2H2
0.28939	0.193044	0.215425	-0.571068	-0.440237	Unigene0015641	39.4005	19.6107	26.1552	26.6122	34.0771	26.5749	16.6641	27.0219	14.7664	25.5197	ILR3	Myc-type, basic helix-loop-helix (bHLH) domain-containing protein [Cynara cardunculus var. scolymus] [Cynara cardunculus]	-	-	-	bHLH
0.289144	0.40488	0.487681	-0.415822	-0.346558	Unigene0011234	26.3664	7.9959	19.0311	5.39367	16.0933	24.1929	11.2611	18.4593	7.53903	16.2716	PAT1	GRAS protein, partial [Chrysanthemum x morifolium]	-	-	-	GRAS
0.289079	0.10714	-0.874983	-0.438026	-0.480985	Unigene0018655	29.807	41.9818	55.5737	105.372	103.33	31.7785	42.3444	61.6832	113.378	106.654	MYB308	MYB1 [Chrysanthemum x morifolium]	Organismal Systems	Environmental adaptation	ko04626//Plant-pathogen interaction	MYB
0.288546	0.228006	0.337594	0.186659	0.246489	Unigene0113874	6.84123	11.185	11.3089	4.5347	10.3398	7.1986	6.29503	5.03873	3.4968	9.57197	--	C2H2-like zinc finger protein [Theobroma cacao]	-	-	-	C2H2
0.287653	0.301574	0.496625	-0.319435	-0.260471	Unigene0057826	9.87943	5.74737	10.1318	3.48543	10.6411	7.29253	5.33213	7.68993	3.43057	5.95193	MYB4	MYB5 [Chrysanthemum x morifolium]	Organismal Systems	Environmental adaptation	ko04626//Plant-pathogen interaction	MYB_related
0.285307	0.242442	0.424947	-0.304113	-0.23523	Unigene0083979	20.6634	13.4044	19.3485	11.5016	23.4868	15.4256	15.1092	16.7324	10.0995	13.9405	PIF3	Basic helix-loop-helix leucine zipper transcription factor [Cynara cardunculus var. scolymus] [Cynara cardunculus]	Organismal Systems;Environmental Information Processing	Environmental adaptation;Signal transduction	ko04075//Plant hormone signal transduction;ko04712//Circadian rhythm - plant	bHLH
0.283985	0.308781	-0.0752174	0.161871	0.0860193	Unigene0054015	3.98767	4.5386	4.75633	3.54587	6.30973	3.67897	10.9304	7.88063	6.39047	7.9091	NAC041	No apical meristem (NAM) protein [Cynara cardunculus var. scolymus] [Cynara cardunculus]	-	-	-	NAC
0.282576	0.327115	0.437492	-0.400419	-0.319973	Unigene0057041	13.2868	6.88687	12.7091	5.468	11.2469	11.0664	7.0215	9.17343	5.1694	9.45233	ARF10	auxin response factor 21 [Zea mays]	-	-	-	B3
0.275677	0.381253	0.380898	-0.37204	-0.306402	Unigene0059224	26.2099	19.9539	25.6602	22.6507	27.2965	27.4625	23.9819	27.5059	16.8151	22.2715	Os01g0234100	B3 DNA binding domain-containing protein, partial [Cynara cardunculus var. scolymus] [Cynara cardunculus]	-	-	-	B3
0.271668	0.232495	-0.037928	-0.358094	-0.344539	Unigene0011260	5.61677	4.84923	5.35143	5.4401	5.91257	4.4099	4.62217	5.67337	4.8221	5.42017	ADA2	PREDICTED: transcriptional adapter ADA2-like [Ipomoea nil]	-	-	-	MYB_related
0.271571	0.308747	0.58232	-0.0950421	0.0196901	Unigene0024878	16.0417	12.6927	13.593	9.0928	10.7473	14.7594	9.88983	13.3798	8.18857	12.9313	CDC5	PREDICTED: cell division cycle 5-like protein, partial [Nicotiana tabacum]	Genetic Information Processing	Transcription	ko03040//Spliceosome	MYB_related
0.271176	0.356643	0.621893	-0.211656	-0.149256	Unigene0050527	27.3166	17.5591	33.0185	7.28293	26.4201	22.2136	15.1675	21.0269	7.922	17.2865	IDD14	Zinc finger, C2H2 [Cynara cardunculus var. scolymus] [Cynara cardunculus]	-	-	-	C2H2
0.270505	0.491905	0.619335	-0.280514	-0.240385	Unigene0006979	10.0475	4.6719	12.9234	1.67583	6.9382	10.525	4.635	10.826	2.64407	5.71437	SHR	GRAS protein, partial [Chrysanthemum x morifolium]	-	-	-	GRAS
0.265187	0.129047	-0.463008	-0.51857	-0.497881	Unigene0058080	3.9183	1.60517	2.7555	8.21003	13.407	6.55233	3.39007	5.44263	3.95683	6.0009	LOL1	Zinc finger, LSD1-type [Cynara cardunculus var. scolymus] [Cynara cardunculus]	-	-	-	LSD
0.263786	0.290702	0.513111	-0.365179	-0.258442	Unigene0044956	43.5759	27.1707	40.9357	22.829	35.1189	37.5028	24.2306	29.6067	21.1798	32.345	MYC2	MYC2 transcription factor [Artemisia annua]	Environmental Information Processing	Signal transduction	ko04075//Plant hormone signal transduction;ko04016//MAPK signaling pathway - plant	bHLH
0.263037	0.439919	0.653797	0.0651816	0.0939961	Unigene0067160	56.6986	66.8114	115.264	14.4953	47.8136	68.5488	48.5063	65.1147	22.8536	58.0211	--	Basic-leucine zipper domain-containing protein [Cynara cardunculus var. scolymus] [Cynara cardunculus]	-	-	-	bZIP
0.261229	0.401729	0.0842459	-0.540327	-0.578072	Unigene0026108	41.2188	12.9394	74.527	18.662	33.6456	35.4303	11.6723	41.2368	42.197	37.7108	ATHB-13	HD-ZIP protein, partial [Chrysanthemum x morifolium]	-	-	-	HD-ZIP
0.257006	0.244556	0.320925	-0.44618	-0.343359	Unigene0081052	12.545	5.26847	11.027	6.85003	6.35753	8.0993	3.60477	7.4865	3.7457	8.35867	BHLH113	Myc-type, basic helix-loop-helix (bHLH) domain-containing protein [Cynara cardunculus var. scolymus] [Cynara cardunculus]	-	-	-	bHLH
0.255276	0.207748	0.056896	-0.530704	-0.503101	Unigene0017085	11.0375	3.09173	11.505	6.21047	21.6912	9.47603	3.6284	9.8914	4.00297	5.1491	WRKY17	WRKY12 [Chrysanthemum x morifolium]	-	-	-	WRKY
0.255102	0.347667	0.45083	-0.466962	-0.381095	Unigene0020718	8.32407	4.14813	8.9225	4.14347	6.72693	7.93507	3.0962	6.56383	2.9443	5.2301	NLP3	NIN-like protein, partial [Chrysanthemum x morifolium]	-	-	-	Nin-like
0.253713	0.266847	0.399751	-0.212953	-0.166472	Unigene0070974	18.7095	16.6838	28.1239	13.2775	21.0875	15.0859	12.2021	16.1148	11.275	15.9111	KAN2	Homeodomain-like protein, partial [Cynara cardunculus var. scolymus] [Cynara cardunculus]	-	-	-	G2-like
0.253282	0.291591	0.187582	-0.198059	-0.218533	Unigene0004616	23.8589	32.4979	59.6591	21.999	51.5196	19.3307	16.7397	35.2986	21.9327	23.9299	MYB44	Homeodomain-like protein [Cynara cardunculus var. scolymus] [Cynara cardunculus]	Organismal Systems	Environmental adaptation	ko04626//Plant-pathogen interaction	MYB
0.249959	0.37334	0.617473	-0.348835	-0.277917	Unigene0052465	26.0361	9.38577	23.3497	4.54333	15.5493	20.35	8.83793	18.1677	5.38913	12.7198	SCL4	GRAS protein, partial [Chrysanthemum x morifolium]	-	-	-	GRAS
0.249931	0.260401	-0.0820322	-0.542015	-0.473316	Unigene0011458	7.64597	6.45417	7.71737	7.67327	8.6624	9.23137	6.98367	7.7958	7.03983	7.7311	E2FA	E2F Family [Cynara cardunculus var. scolymus] [Cynara cardunculus]	-	-	-	E2F/DP
0.249893	0.326426	0.2087	-0.115924	-0.141141	Unigene0000853	2.25643	2.07723	2.82973	1.82057	2.5483	2.07017	2.49593	2.51087	1.73713	2.3891	--	Zinc finger, C2H2-like protein [Cynara cardunculus var. scolymus] [Cynara cardunculus]	-	-	-	C2H2
0.248195	0.39214	0.548031	-0.354066	-0.295957	Unigene0018666	37.1914	14.0317	49.6913	4.80447	30.5934	37.3308	9.46237	28.6269	4.07277	18.5663	BEH4	BZR1, transcriptional repressor, partial [Cynara cardunculus var. scolymus] [Cynara cardunculus]	-	-	-	BES1
0.247606	0.251598	0.19834	-0.626619	-0.533915	Unigene0055862	197.681	112.921	157.641	152.027	186.351	185.409	108.655	164.533	100.815	139.574	HDT1	PREDICTED: histone deacetylase HDT1-like isoform X1 [Ipomoea nil]	-	-	-	C2H2
0.237149	0.448995	0.54616	-0.320307	-0.277957	Unigene0051872	114.837	41.4491	166.667	8.4196	87.3473	169.331	36.9102	122.932	8.3812	58.0054	SPL8	Transcription factor, SBP-box [Cynara cardunculus var. scolymus] [Cynara cardunculus]	-	-	-	SBP
0.23663	0.388748	0.707022	-0.196293	-0.0979311	Unigene0049632	75.5465	63.6738	76.8128	55.7962	66.0111	73.4684	58.4694	72.6051	48.8385	61.3335	TRB1	PREDICTED: telomere repeat-binding factor 1 isoform X1 [Daucus carota subsp. sativus] [Daucus carota]	Organismal Systems	Environmental adaptation	ko04626//Plant-pathogen interaction	MYB_related
0.236521	0.392051	0.483756	-0.366229	-0.299811	Unigene0058407	120.593	35.489	160.365	8.3469	82.7859	166.038	26.4711	85.2438	11.3321	72.6049	YAB1	YABBY transcription factor CDM51 [Chrysanthemum x morifolium]	-	-	-	YABBY
0.235477	0.309349	0.323413	-0.456996	-0.362744	Unigene0067662	10.8473	3.18743	8.00967	2.432	6.59213	12.5375	2.16847	5.4744	3.17143	7.37513	WIP2	Zinc finger, C2H2 [Cynara cardunculus var. scolymus] [Cynara cardunculus]	-	-	-	C2H2
0.235324	0.430467	0.692116	-0.208405	-0.160062	Unigene0021340	43.5098	25.1907	39.9206	14.8698	34.6686	44.7874	29.4533	44.8664	13.9837	25.0015	ARR12	CheY-like superfamily [Cynara cardunculus var. scolymus] [Cynara cardunculus]	Environmental Information Processing	Signal transduction	ko04075//Plant hormone signal transduction	ARR-B
0.235248	0.292492	0.428151	-0.438399	-0.350707	Unigene0092868	4.2334	2.7137	4.18857	2.86653	4.08517	3.7077	2.1614	3.66363	1.73827	2.69933	pyrH	Aspartate/glutamate/uridylate kinase [Cynara cardunculus var. scolymus] [Cynara cardunculus]	-	-	-	Trihelix
0.232253	0.0669115	-0.67495	-0.253493	-0.227466	Unigene0056761	14.2358	18.4843	14.484	32.7414	26.4371	16.6267	20.5099	23.015	20.0182	24.8284	CPRF1	Basic-leucine zipper domain-containing protein [Cynara cardunculus var. scolymus] [Cynara cardunculus]	-	-	-	bZIP
0.230536	0.502469	0.62911	0.155358	0.15482	Unigene0070371	3.9075	3.65383	4.07797	1.7516	2.34067	4.6906	4.35937	5.0894	2.80683	3.95157	--	--	-	-	-	C2H2
0.229696	0.273092	0.235954	-0.561729	-0.474405	Unigene0069981	12.4252	6.48917	10.0604	9.41003	10.4671	12.2603	8.2667	10.6327	6.29237	9.11373	EAF1B	HAS subgroup, partial [Cynara cardunculus var. scolymus] [Cynara cardunculus]	-	-	-	MYB_related
0.228298	0.388932	0.399115	-0.328361	-0.275807	Unigene0102405	19.7863	11.5516	20.4669	8.7699	10.2463	21.5026	9.68623	14.9086	11.4376	16.9986	WRKY2	DNA-binding WRKY [Cynara cardunculus var. scolymus] [Cynara cardunculus]	Organismal Systems	Environmental adaptation	ko04626//Plant-pathogen interaction	WRKY
0.228128	0.0165612	0.0462894	-0.144061	-0.0614941	Unigene0049262	5.07537	4.10523	2.99263	3.17753	5.353	3.47863	3.23403	3.0031	3.14427	4.42623	NAC014	No apical meristem (NAM) protein [Cynara cardunculus var. scolymus] [Cynara cardunculus]	-	-	-	NAC
0.226087	0.17889	-0.251075	-0.65105	-0.641253	Unigene0021819	3.78133	2.0546	3.3106	3.4487	5.26717	3.57043	3.08867	3.68307	3.44613	3.2878	NLP1	NIN-like protein, partial [Chrysanthemum x morifolium]	-	-	-	Nin-like
0.223682	0.210505	-0.0534861	-0.656752	-0.58255	Unigene0115226	5.68897	3.5726	6.18613	5.98273	7.26693	5.82743	2.9602	4.9476	3.38127	4.681	EMB1789	Zinc finger, CCCH-type, partial [Cynara cardunculus var. scolymus] [Cynara cardunculus]	-	-	-	C3H
0.220262	0.521302	0.620119	0.122508	0.118995	Unigene0011710	49.4008	51.7923	58.6022	33.4441	41.745	67.7974	57.0679	67.9618	41.0307	51.0819	WRKY33	DNA-binding WRKY [Cynara cardunculus var. scolymus] [Cynara cardunculus]	Organismal Systems	Environmental adaptation	ko04626//Plant-pathogen interaction	WRKY
0.218393	0.23955	0.327465	-0.463233	-0.405197	Unigene0050452	17.4886	9.4114	21.3763	9.42427	19.5282	13.6272	7.6629	12.8739	8.48807	10.6822	At2g41710	PREDICTED: AP2-like ethylene-responsive transcription factor At2g41710 [Gossypium raimondii]	-	-	-	AP2
0.215823	0.314121	0.361913	-0.384096	-0.287279	Unigene0059822	6.18453	4.29533	5.84813	4.5457	6.34477	7.28283	4.74497	5.71047	3.62203	5.0135	FRS8	PREDICTED: protein FAR1-RELATED SEQUENCE 8 isoform X2 [Vitis vinifera]	-	-	-	FAR1
0.215787	0.255592	0.513517	-0.307826	-0.239239	Unigene0027678	22.5151	12.6583	18.223	10.9798	20.204	18.7146	16.3063	18.0007	10.7826	14.6144	SPL7	SBP-like protein, partial [Chrysanthemum x morifolium]	-	-	-	SBP
0.213115	0.173137	0.415304	0.124485	0.144438	Unigene0061496	8.2559	11.5962	13.1739	5.19563	10.6686	5.48703	4.9395	7.30217	5.0124	7.4375	ERF025	AP2/ERF domain-containing protein [Cynara cardunculus var. scolymus] [Cynara cardunculus]	-	-	-	ERF
0.212809	0.0643994	0.0666608	-0.108217	-0.0277125	Unigene0021521	9.20767	8.30327	9.062	7.83873	7.40057	6.1797	6.3097	6.49053	6.74183	9.2668	NFXL1	PREDICTED: NF-X1-type zinc finger protein NFXL1 [Vitis vinifera]	-	-	-	NF-X1
0.212462	0.0198192	-0.354218	-0.450685	-0.435109	Unigene0013649	12.3801	3.28547	9.80313	22.9908	64.6436	6.30873	2.55843	10.667	9.2153	10.4155	RAP2-4	ethylene response factor DREB1-3 [Chrysanthemum indicum]	-	-	-	ERF
0.211899	0.345915	0.674265	-0.194805	-0.137845	Unigene0102910	21.1427	13.2358	18.107	9.65127	12.5065	16.6347	12.7841	17.5983	11.9393	14.3549	dnajc2	DnaJ domain-containing protein [Cynara cardunculus var. scolymus] [Cynara cardunculus]	-	-	-	MYB
0.209226	0.167384	0.124835	-0.543254	-0.476139	Unigene0092160	8.38057	4.0682	9.0224	6.36823	11.3842	6.18897	3.63007	6.22007	3.35017	4.96667	TCP15	Transcription factor, TCP [Cynara cardunculus var. scolymus] [Cynara cardunculus]	-	-	-	TCP
0.208566	0.23376	0.0532856	0.515881	0.496299	Unigene0027954	1.83167	4.74423	3.05653	3.05383	1.5906	1.74527	3.36357	3.70097	3.0094	4.21963	NFYC9	PREDICTED: nuclear transcription factor Y subunit C-9 [Ricinus communis]	-	-	-	NF-YC
0.207157	0.40028	0.476218	-0.258719	-0.196784	Unigene0074764	34.0595	20.1314	31.1199	15.4084	25.8055	48.8203	24.9026	33.5985	16.0081	26.8269	pyrH	PREDICTED: uridylate kinase-like isoform X1 [Glycine max]	-	-	-	Trihelix
0.207128	-0.0401706	-0.671398	-0.367509	-0.355077	Unigene0052086	5.63007	5.91713	5.36967	9.9828	12.2699	5.91433	6.5265	5.6475	7.5528	8.71193	DIVARICATA	transcription factor DIVARICATA [Chrysanthemum x morifolium]	-	-	-	MYB_related
0.206161	0.421308	0.556621	-0.110381	-0.117932	Unigene0013374	4.78913	3.85643	9.25087	2.38973	3.88767	4.24213	3.73867	8.28913	2.3281	2.59183	ATHB-15	PREDICTED: homeobox-leucine zipper protein ATHB-15-like, partial [Pyrus x bretschneideri]	-	-	-	HD-ZIP
0.205574	0.364548	0.816356	-0.0156619	0.0656851	Unigene0053872	51.8004	38.3799	53.8668	20.8285	36.25	46.5314	35.7045	45.4758	19.3797	33.8656	RVE6	Homeodomain-like protein [Cynara cardunculus var. scolymus] [Cynara cardunculus]	-	-	-	MYB_related
0.205334	0.278519	0.701371	0.345119	0.422872	Unigene0010274	9.0674	11.7663	11.4085	6.1295	9.13573	11.0514	10.4612	9.1573	4.0777	9.49163	ERF008	ethylene response factor DREB3-1 [Chrysanthemum indicum]	-	-	-	ERF
0.198697	0.409172	0.831539	0.192932	0.218003	Unigene0095417	18.5939	18.8186	21.9354	11.0218	16.659	19.2974	18.2835	20.6052	11.4856	15.6551	At2g47850	PREDICTED: zinc finger CCCH domain-containing protein 34-like isoform X1 [Daucus carota subsp. sativus] [Daucus carota]	-	-	-	C3H
0.186622	0.201487	-0.666312	-0.57179	-0.624246	Unigene0079785	38.4741	24.8531	29.3174	70.2754	61.0097	52.2741	44.6824	71.8686	65.1438	52.8959	HAT4	HD-ZIP protein, partial [Chrysanthemum x morifolium]	-	-	-	HD-ZIP
0.185912	0.262105	0.498787	-0.364367	-0.295085	Unigene0027175	51.0578	24.7946	36.3731	29.7865	36.1424	29.2913	20.9035	49.5114	16.3378	21.6097	--	trihelix protein, partial [Chrysanthemum x morifolium]	-	-	-	Trihelix
0.185798	-0.0210921	-0.475136	-0.447453	-0.384385	Unigene0072155	9.37417	8.0999	8.88613	29.5191	39.8439	20.4411	6.2975	10.3927	9.6316	16.0079	HSFB2A	Heat shock factor (HSF)-type, DNA-binding [Cynara cardunculus var. scolymus] [Cynara cardunculus]	-	-	-	HSF
0.185377	0.0402276	0.0856884	0.0789344	0.0919869	Unigene0017356	7.89597	7.35357	6.31367	5.43153	8.78733	5.35913	7.95937	6.90213	6.7488	7.1935	NLP1	Phox/Bem1p [Cynara cardunculus var. scolymus] [Cynara cardunculus]	-	-	-	Nin-like
0.182647	0.448058	0.115127	-0.220101	-0.271261	Unigene0019655	8.65147	4.067	8.01953	3.81163	4.44967	14.9654	10.4164	13.1618	10.3797	10.7258	TCX2	PREDICTED: protein tesmin/TSO1-like CXC 2 isoform X2 [Solanum pennellii]	-	-	-	CPP
0.182478	0.114362	-0.19626	-0.421104	-0.441174	Unigene0098180	4.22707	2.60903	13.6786	5.1685	17.393	3.231	2.08267	4.89467	7.39353	4.8393	ZAT12	Zinc finger, C2H2 [Cynara cardunculus var. scolymus] [Cynara cardunculus]	-	-	-	C2H2
0.182408	0.318812	0.571193	-0.215656	-0.157532	Unigene0022695	15.1288	11.2195	16.348	8.63127	14.4271	16.4755	11.5237	13.3394	8.2937	11.3253	IDD1	PREDICTED: protein indeterminate-domain 1-like [Raphanus sativus]	-	-	-	C2H2
0.179199	0.245013	0.105275	-0.646643	-0.597134	Unigene0017754	42.8905	8.6775	45.4911	23.7368	50.7684	55.2882	11.3832	30.2736	18.515	24.8528	ATHB-13	HD-ZIP protein, partial [Chrysanthemum x morifolium]	-	-	-	HD-ZIP
0.177203	0.303896	0.497691	-0.269838	-0.178577	Unigene0110726	15.1976	10.5129	14.857	10.3537	12.2527	14.2657	10.9688	13.6957	9.20617	11.7216	CDC5	PREDICTED: cell division cycle 5-like protein [Musa acuminata subsp. malaccensis] [Musa acuminata]	Genetic Information Processing	Transcription	ko03040//Spliceosome	MYB_related
0.176768	0.211813	0.218763	0.526268	0.484046	Unigene0111608	20.7434	33.0369	26.5882	23.9014	27.5303	18.3235	40.3518	33.2817	22.9982	30.0148	Os01g0258700	Zinc finger, CCCH-type [Cynara cardunculus var. scolymus] [Cynara cardunculus]	-	-	-	C3H
0.175974	0.355214	0.0796185	0.0429334	-0.0110792	Unigene0068305	3.13773	5.04893	2.7369	4.17003	5.80123	18.0271	23.4552	27.2515	6.9331	12.711	WRKY54	DNA-binding WRKY [Cynara cardunculus var. scolymus] [Cynara cardunculus]	-	-	-	WRKY
0.175133	0.136352	0.159191	-0.352406	-0.265364	Unigene0017202	4.86523	3.22863	4.7793	3.741	5.64677	4.52817	3.17777	3.2154	2.44913	3.83573	GATA21	Zinc finger, GATA-type [Cynara cardunculus var. scolymus] [Cynara cardunculus]	-	-	-	GATA
0.174225	-0.0258922	-0.401261	-0.434329	-0.380785	Unigene0046303	24.4437	18.4935	25.5313	58.0865	75.0024	19.9996	19.3003	27.3283	15.3031	26.172	ABF2	PREDICTED: ABSCISIC ACID-INSENSITIVE 5-like protein 5 [Sesamum indicum]	Environmental Information Processing	Signal transduction	ko04075//Plant hormone signal transduction	bZIP
0.170136	0.349891	0.495398	-0.364839	-0.322777	Unigene0090089	26.7723	18.88	31.0277	17.6551	26.4856	30.7929	20.2658	25.7805	16.8206	20.3223	IDD1	PREDICTED: protein indeterminate-domain 2 [Vitis vinifera]	-	-	-	C2H2
0.168999	0.351275	0.0676203	0.0572303	-0.0259098	Unigene0099353	2.03133	2.18087	2.17823	1.69327	1.88913	3.67023	4.51697	5.14297	3.36597	3.31543	At3g63550	PREDICTED: zinc finger CCCH domain-containing protein 69-like [Populus euphratica]	-	-	-	C3H
0.168548	0.331401	-0.110557	-0.0628453	-0.096277	Unigene0064116	2.3139	2.15167	2.133	2.38037	2.20933	3.86617	3.6974	3.70543	3.35997	3.40117	AP2	PREDICTED: ethylene-responsive transcription factor RAP2-7-like isoform X2 [Gossypium raimondii]	-	-	-	ERF
0.168064	0.00114212	-0.328421	-0.42288	-0.41304	Unigene0126058	23.1553	7.43007	24.3422	39.8892	120.305	17.3037	10.664	20.3685	21.1833	18.9452	ATHB-40	Helix-turn-helix motif-containing protein [Cynara cardunculus var. scolymus] [Cynara cardunculus]	-	-	-	HD-ZIP
0.165414	0.0165275	-0.376456	-0.621056	-0.566041	Unigene0014975	37.4469	30.3471	37.9345	39.5122	40.6178	35.4487	32.3101	31.1855	33.6012	38.1391	ERF3	ethylene-responsive transcription factor 3-like isoform X1 [Cajanus cajan]	-	-	-	ERF
0.164047	0.25971	-0.0541999	-0.31072	-0.300026	Unigene0051959	1.67413	1.73927	2.22463	1.92587	4.61543	5.15767	2.3747	3.08893	2.02287	2.32017	PP2	PREDICTED: protein ODORANT1 [Sesamum indicum]	Organismal Systems	Environmental adaptation	ko04626//Plant-pathogen interaction	MYB
0.163858	0.306069	0.493822	-0.439556	-0.382649	Unigene0015942	34.1705	19.5141	35.1153	19.9991	25.2766	27.961	16.2724	29.1335	19.0946	20.6884	NAC078	PREDICTED: NAC domain-containing protein 78-like [Ipomoea nil]	-	-	-	NAC
0.163259	0.262156	0.458212	-0.232962	-0.208138	Unigene0013146	5.06633	3.73033	5.46973	3.0253	4.38423	3.88077	2.76387	4.6887	2.9101	3.22847	At1g10320	Nucleotide-binding, alpha-beta plait [Cynara cardunculus var. scolymus] [Cynara cardunculus]	-	-	-	C3H
0.158825	0.326776	0.375339	-0.468799	-0.419206	Unigene0043195	36.2747	24.1794	36.0853	27.3682	34.7386	41.1329	26.7504	35.2643	24.6517	27.0678	PHL1	PREDICTED: myb family transcription factor PHL7 isoform X1 [Vitis vinifera]	-	-	-	G2-like
0.155172	0.327852	0.604675	0.286108	0.288496	Unigene0060214	16.4051	18.375	18.9589	15.0527	15.0029	14.4056	16.4599	19.7795	14.6399	15.6016	DRAP1	NF-Y protein, partial [Chrysanthemum x morifolium]	-	-	-	NF-YC
0.154235	0.242854	0.561734	-0.374871	-0.276929	Unigene0013995	19.6741	9.71377	15.5343	9.3131	14.3093	16.8557	10.4112	13.9679	7.35023	11.1951	FRS11	PREDICTED: protein FAR1-RELATED SEQUENCE 11 [Sesamum indicum]	-	-	-	FAR1
0.152722	0.0161325	-0.0736539	-0.439252	-0.394133	Unigene0063995	173.342	120.698	178.546	178.265	331.092	139.557	83.524	133.814	84.6764	106.166	RAP2-4	ethylene response factor DREB1-1 [Chrysanthemum indicum]	-	-	-	ERF
0.151841	0.268366	0.264656	-0.426114	-0.448663	Unigene0085581	14.4581	10.6093	13.1319	9.87103	13.5087	14.0602	10.471	13.6043	12.1874	11.2781	SCL14	Transcription factor GRAS, partial [Cynara cardunculus var. scolymus] [Cynara cardunculus]	-	-	-	GRAS
0.150913	0.211535	0.390553	0.543484	0.495125	Unigene0085324	17.3193	24.1699	18.9887	14.6209	19.4744	14.5717	29.3331	25.5906	16.5693	20.3941	At5g18550	PREDICTED: zinc finger CCCH domain-containing protein 34 [Capsicum annuum]	-	-	-	C3H
0.150534	-0.0408698	-0.347535	-0.327288	-0.327361	Unigene0061924	18.541	22.2188	23.4573	76.8281	252.578	16.9386	7.26283	15.6606	25.0247	22.7503	At2g40140	Ankyrin repeat-containing protein [Cynara cardunculus var. scolymus] [Cynara cardunculus]	-	-	-	C3H
0.150421	0.283595	0.546297	-0.366747	-0.296181	Unigene0099679	59.3949	35.2818	51.9857	34.5928	53.2175	58.8791	39.539	51.5879	27.9523	37.0799	At5g63260	Zinc finger, CCCH-type [Cynara cardunculus var. scolymus] [Cynara cardunculus]	-	-	-	C3H
0.149049	-0.0434413	-0.568831	-0.428832	-0.413783	Unigene0101252	13.3845	14.0652	12.5963	115.713	191.922	58.2077	26.0334	35.972	49.3157	52.9553	HSFA2	Heat shock factor (HSF)-type, DNA-binding [Cynara cardunculus var. scolymus] [Cynara cardunculus]	-	-	-	HSF
0.145811	0.0966398	0.548487	0.0815752	0.179163	Unigene0066666	51.0196	53.0135	51.9662	37.3754	58.2094	49.5608	40.7707	41.0682	28.2333	40.6775	OBF1	Basic-leucine zipper domain-containing protein [Cynara cardunculus var. scolymus] [Cynara cardunculus]	-	-	-	bZIP
0.144549	0.155581	0.0571512	-0.435953	-0.36891	Unigene0062928	7.78183	6.79293	8.04667	7.82747	9.51407	8.35353	6.51663	7.50183	6.04077	6.97	MYB3R-1	Homeodomain-like protein, partial [Cynara cardunculus var. scolymus] [Cynara cardunculus]	Organismal Systems	Environmental adaptation	ko04626//Plant-pathogen interaction	MYB
0.143442	-0.0419055	0.0408811	-0.152409	-0.11171	Unigene0012892	8.42013	6.99757	7.47347	6.98157	8.08967	6.96033	7.61067	7.38967	7.7304	7.4901	HSF8	Heat shock factor (HSF)-type, DNA-binding [Cynara cardunculus var. scolymus] [Cynara cardunculus]	-	-	-	HSF
0.141604	0.0752148	-0.0497529	-0.137339	-0.173512	Unigene0097166	14.517	19.7876	34.0436	18.2091	39.4466	8.7016	18.4978	19.7573	19.8793	16.5656	ERF061	AP2/ERF domain-containing protein, partial [Cynara cardunculus var. scolymus] [Cynara cardunculus]	-	-	-	ERF
0.140912	0.337706	0.616796	-0.243737	-0.180826	Unigene0060074	14.3367	10.2884	13.92	8.7068	10.7198	14.602	10.3624	13.4452	9.49167	10.9353	ALY3	PREDICTED: protein ALWAYS EARLY 2-like isoform X4 [Ziziphus jujuba]	-	-	-	MYB_related
0.139072	-0.0749624	-0.463357	-0.361247	-0.361697	Unigene0060157	7.52957	5.9278	4.51423	19.6782	45.556	6.50923	6.3033	6.318	12.5466	10.67	ERF4	AP2/ERF domain-containing protein [Cynara cardunculus var. scolymus] [Cynara cardunculus]	-	-	-	ERF
0.135858	0.134984	-0.637781	-0.117071	-0.238143	Unigene0020436	33.7548	53.8388	56.4137	67.4286	87.0803	61.0087	82.1782	75.9596	102.304	79.3018	RAP2-2	AP2/ERF domain-containing protein [Cynara cardunculus var. scolymus] [Cynara cardunculus]	-	-	-	ERF
0.134346	0.261592	0.508854	-0.425052	-0.357822	Unigene0059337	9.4994	4.30313	8.92573	4.82457	6.60187	8.53733	4.742	7.27357	3.43013	5.40013	FRS7	PREDICTED: protein FAR1-RELATED SEQUENCE 7-like [Sesamum indicum]	-	-	-	FAR1
0.134007	0.189614	0.4121	-0.424582	-0.339605	Unigene0056398	27.0585	10.2237	20.8331	8.37973	21.7266	26.6945	7.7629	14.3422	7.60953	13.1321	WRKY7	WRKY14 [Chrysanthemum x morifolium]	-	-	-	WRKY
0.132917	0.298995	0.597959	-0.208966	-0.158775	Unigene0009437	6.89083	4.0179	5.5301	2.30287	3.4311	6.4014	3.38847	5.30673	3.1837	4.34437	E2FA	PREDICTED: transcription factor E2FA isoform X1 [Ziziphus jujuba]	-	-	-	E2F/DP
0.132682	0.333618	0.653887	-0.219547	-0.155885	Unigene0027997	13.3457	5.9376	14.1209	3.1301	9.13493	16.0973	7.74973	11.7823	3.05053	6.34187	At1g72740	Histone H1/H5 [Cynara cardunculus var. scolymus] [Cynara cardunculus]	Organismal Systems	Environmental adaptation	ko04626//Plant-pathogen interaction	MYB_related
0.131974	0.143328	0.407821	-0.212624	-0.193099	Unigene0026095	4.4052	3.07953	3.81117	2.9865	4.7009	2.69567	3.29357	4.39977	2.09067	2.4257	--	PREDICTED: protein FAR1-RELATED SEQUENCE 5-like [Ipomoea nil]	-	-	-	FAR1
0.126005	0.314867	0.566899	-0.303837	-0.250657	Unigene0000739	19.5576	11.6085	21.2286	9.28613	12.791	21.8752	9.64647	16.8894	8.00007	11.8332	Os02g0194200	K Homology domain-containing protein [Cynara cardunculus var. scolymus] [Cynara cardunculus]	-	-	-	C3H
0.124197	0.249309	0.658329	-0.230111	-0.153387	Unigene0006321	27.654	16.6311	24.221	12.1009	20.6834	25.5826	16.6939	21.872	12.4529	16.3027	MBD8	DNA-binding, integrase-type [Cynara cardunculus var. scolymus] [Cynara cardunculus]	-	-	-	C2H2
0.124059	0.297103	0.374587	0.0323297	0.0214947	Unigene0046281	2.5879	8.5821	13.5621	3.1724	6.01723	7.26867	1.4218	7.26547	3.0093	3.68757	MYB44	Homeodomain-like protein [Cynara cardunculus var. scolymus] [Cynara cardunculus]	Organismal Systems	Environmental adaptation	ko04626//Plant-pathogen interaction	MYB
0.120994	0.095836	0.63423	-0.036206	0.0770415	Unigene0002464	10.8826	5.4138	6.7375	1.2609	2.71733	5.31373	2.61463	3.1891	1.3589	5.52907	FRS5	PREDICTED: protein FAR1-RELATED SEQUENCE 5-like [Ipomoea nil]	-	-	-	FAR1
0.120382	0.330465	0.837666	0.313993	0.326727	Unigene0002856	44.0641	44.9275	52.0602	18.7069	37.6281	44.1113	53.1734	51.0868	23.6003	34.6547	SAC51	Myc-type, basic helix-loop-helix (bHLH) domain-containing protein [Cynara cardunculus var. scolymus] [Cynara cardunculus]	-	-	-	bHLH
0.119951	0.283978	0.614539	-0.232595	-0.177902	Unigene0061786	36.9621	14.2289	52.1039	1.80927	23.3875	41.0994	12.2263	23.6096	2.1271	14.6789	SPL2	Transcription factor, SBP-box, partial [Cynara cardunculus var. scolymus] [Cynara cardunculus]	-	-	-	SBP
0.118973	0.154477	0.420953	-0.377614	-0.303125	Unigene0069019	5.44407	2.84	5.2758	2.81113	5.70387	5.39947	2.76877	3.79177	1.74387	2.7658	--	Homeodomain-like protein with RING/FYVE/PHD-type zinc finger domain-containing protein [Arabidopsis thaliana]	-	-	-	MYB_related
0.118731	0.153009	0.428899	-0.467324	-0.360209	Unigene0060996	19.8245	10.4346	14.7174	11.7998	14.6014	16.6542	10.4894	13.7084	9.4011	12.3195	--	Homeodomain-like protein [Cynara cardunculus var. scolymus] [Cynara cardunculus]	-	-	-	MYB_related
0.117032	0.188181	-0.144279	-0.695849	-0.66278	Unigene0052889	10.2582	6.68553	10.5529	10.323	10.6544	10.491	8.50747	10.0932	9.45613	8.88333	HSFA5	Heat shock factor (HSF)-type, DNA-binding [Cynara cardunculus var. scolymus] [Cynara cardunculus]	-	-	-	HSF
0.11694	-0.185788	-0.343839	-0.050846	-0.0224569	Unigene0015764	3.71363	3.82397	3.09113	4.59787	5.48153	2.4188	3.7209	2.057	3.5473	4.5018	DIVARICATA	Homeodomain-like protein [Cynara cardunculus var. scolymus] [Cynara cardunculus]	-	-	-	MYB_related
0.115873	0.25914	0.55575	-0.30582	-0.252259	Unigene0062119	25.0035	19.155	26.427	20.5033	22.9497	24.1205	20.6136	25.0245	16.4522	18.3679	SUF4	Zinc finger, BED-type predicted [Cynara cardunculus var. scolymus] [Cynara cardunculus]	-	-	-	C2H2
0.115435	0.308311	0.63408	-0.172183	-0.128393	Unigene0056896	32.8011	16.11	45.4219	2.3736	23.5144	44.2808	18.1321	26.4521	4.27453	15.5412	ZHD9	Homeodomain-like protein [Cynara cardunculus var. scolymus] [Cynara cardunculus]	-	-	-	ZF-HD
0.113013	0.177953	0.45399	-0.143016	-0.129891	Unigene0081185	4.14137	3.0636	5.7019	1.8744	3.3549	2.1548	1.7874	3.00237	2.41747	2.531	DOF3.6	DOF transcription factor 14, partial [Chrysanthemum x morifolium]	-	-	-	Dof
0.112695	-0.131826	-0.57411	-0.400479	-0.378276	Unigene0076468	6.94407	6.42403	5.52533	10.3004	10.5731	4.55897	4.6623	6.68757	7.53643	7.00627	CIGR1	GRAS protein, partial [Chrysanthemum x morifolium]	-	-	-	GRAS
0.109981	-0.121007	-0.592815	-0.396903	-0.386729	Unigene0008643	3.09233	2.16083	2.45783	50.905	78.1052	3.1461	4.86277	4.5995	16.8088	16.1783	ATHB-7	HD-ZIP protein, partial [Chrysanthemum x morifolium]	-	-	-	HD-ZIP
0.107732	0.105209	0.243755	-0.47331	-0.364825	Unigene0000525	10.2794	5.75287	7.43717	7.85697	9.9109	9.22957	6.31747	8.02287	5.0593	6.66007	PCFS4	CID domain-containing protein [Cynara cardunculus var. scolymus] [Cynara cardunculus]	Genetic Information Processing	Translation	ko03015//mRNA surveillance pathway	C2H2
0.105429	0.215071	0.551573	-0.232554	-0.153704	Unigene0050172	26.1156	18.8654	23.8567	16.8654	25.9943	29.5177	20.7602	23.4124	13.0041	17.8754	DPBF3	Basic-leucine zipper domain-containing protein [Cynara cardunculus var. scolymus] [Cynara cardunculus]	Environmental Information Processing	Signal transduction	ko04075//Plant hormone signal transduction	bZIP
0.104834	0.305926	0.744526	0.0708439	0.0805359	Unigene0118532	36.2232	32.3666	43.6067	22.744	29.1481	32.7096	32.1963	35.2898	25.8764	29.3856	--	Homeodomain-like protein [Cynara cardunculus var. scolymus] [Cynara cardunculus]	-	-	-	G2-like
0.104445	0.187777	0.808515	0.183668	0.250112	Unigene0092518	5.1775	5.10677	5.76263	2.5521	3.92073	3.863	3.58537	4.4946	1.57167	3.23747	NLP6	NIN-like protein, partial [Chrysanthemum x morifolium]	-	-	-	Nin-like
0.0993827	0.315425	0.318764	-0.461786	-0.497452	Unigene0111437	22.4871	15.4954	25.4699	15.1996	24.1218	23.9176	16.2874	25.0399	19.9568	15.7404	BHLH48	Myc-type, basic helix-loop-helix (bHLH) domain-containing protein [Cynara cardunculus var. scolymus] [Cynara cardunculus]	-	-	-	bHLH
0.0980783	0.233839	0.568352	-0.190124	-0.154868	Unigene0116537	6.78003	5.8285	7.70637	5.1185	6.30693	6.15977	4.70087	6.67203	4.49433	4.78393	--	Zinc finger, C2H2 [Cynara cardunculus var. scolymus] [Cynara cardunculus]	-	-	-	C2H2
0.0976282	0.159559	0.596769	-0.278535	-0.203273	Unigene0008183	18.6222	8.81217	14.2209	6.50057	10.4805	12.6652	6.97793	11.1354	5.4582	8.76923	--	Post-SET domain-containing protein [Cynara cardunculus var. scolymus] [Cynara cardunculus]	-	-	-	C2H2
0.0972596	0.398121	0.394959	0.235537	0.169889	Unigene0020577	2.74667	3.43293	4.04643	1.6557	1.86933	4.3017	3.7597	4.34053	3.75007	3.50877	MYB46	PREDICTED: transcription factor MYB46-like [Malus domestica]	Organismal Systems	Environmental adaptation	ko04626//Plant-pathogen interaction	MYB_related
0.0966894	0.150104	-0.234828	0.128915	0.0732715	Unigene0026328	12.0667	14.6089	14.8687	16.5237	13.9864	12.6432	17.0384	16.1926	14.7417	15.8207	--	FAR1 DNA binding domain-containing protein [Cynara cardunculus var. scolymus] [Cynara cardunculus]	-	-	-	FAR1
0.0965574	0.101265	0.220918	-0.493313	-0.441921	Unigene0063175	14.7581	2.4336	9.229	3.31313	17.0179	14.1504	2.88327	7.12163	3.95757	3.96137	WRKY65	WRKY21 [Chrysanthemum x morifolium]	-	-	-	WRKY
0.0963133	0.00223527	-0.11533	0.477225	0.435217	Unigene0015017	15.9821	34.3768	27.1562	28.0559	28.1875	14.064	30.9747	24.919	23.9738	28.6649	GAI1	DELLA1 protein [Artemisia annua]	Environmental Information Processing	Signal transduction	ko04075//Plant hormone signal transduction	GRAS
0.0957316	0.191748	0.533198	-0.320768	-0.26126	Unigene0090071	12.1251	3.71557	7.59477	1.6696	5.14187	9.50467	2.3785	6.17073	2.2591	4.40987	JKD	Zinc finger, C2H2 [Cynara cardunculus var. scolymus] [Cynara cardunculus]	-	-	-	C2H2
0.0953602	0.311587	0.760365	0.001628	0.0507359	Unigene0023365	15.7055	14.3761	17.8344	10.4378	13.2591	16.7824	12.9143	15.566	9.85513	12.2774	ANT	PREDICTED: AP2-like ethylene-responsive transcription factor BBM [Malus domestica]	-	-	-	ERF
0.0952727	0.264821	0.561814	-0.304872	-0.255632	Unigene0045195	11.5819	8.16857	11.8723	7.44	10.0944	10.0707	7.8008	10.7374	7.71687	7.71017	BPC7	GAGA binding-like protein, partial [Cynara cardunculus var. scolymus] [Cynara cardunculus]	-	-	-	BBR-BPC
0.0948335	0.232256	0.38241	-0.480144	-0.409205	Unigene0052438	53.3812	29.8113	49.3834	35.0181	44.6911	56.6713	35.4029	42.5847	31.0682	37.46	BHLH34	Myc-type, basic helix-loop-helix (bHLH) domain-containing protein [Cynara cardunculus var. scolymus] [Cynara cardunculus]	-	-	-	bHLH
0.0901151	0.0425852	-0.189045	-0.324229	-0.301624	Unigene0110688	6.27817	6.2643	6.82847	7.62457	8.5005	6.4526	6.175	6.9996	5.93087	6.02353	FRS4	PREDICTED: protein FAR1-RELATED SEQUENCE 4 isoform X2 [Vitis vinifera]	-	-	-	FAR1
0.0896682	0.17892	0.39898	-0.299455	-0.264601	Unigene0014498	12.8778	8.25723	12.2299	7.94073	11.61	12.469	9.6059	10.4573	8.42207	9.12883	GT-1	trihelix protein, partial [Chrysanthemum x morifolium]	-	-	-	Trihelix
0.0888677	0.235093	0.567604	-0.322053	-0.25749	Unigene0002397	25.5266	14.194	22.5174	12.285	18.8079	26.0424	14.7916	19.7186	12.3033	15.2279	SWI3D	Homeodomain-like protein, partial [Cynara cardunculus var. scolymus] [Cynara cardunculus]	-	-	-	MYB_related
0.0884618	-0.0987943	-0.428702	-0.407023	-0.414434	Unigene0061923	8.15073	2.48707	5.89527	22.9541	59.4707	6.97267	1.43973	4.71843	12.6382	5.19353	At2g40140	Ankyrin repeat-containing protein [Cynara cardunculus var. scolymus] [Cynara cardunculus]	-	-	-	C3H
0.0873993	0.119043	0.344287	-0.486356	-0.418999	Unigene0091719	18.8078	7.31287	14.1065	7.8525	17.7922	16.8535	7.74763	11.7276	7.54857	8.63483	NTL9	No apical meristem (NAM) protein [Cynara cardunculus var. scolymus] [Cynara cardunculus]	-	-	-	NAC
0.0866907	0.289516	0.432582	-0.292918	-0.251506	Unigene0106648	15.6551	9.0983	13.6242	9.19287	12.9894	19.9603	13.4657	15.0544	9.4607	11.6003	LOL5	PREDICTED: arf-GAP with SH3 domain, ANK repeat and PH domain-containing protein 1-like isoform X2 [Nicotiana sylvestris]	-	-	-	LSD
0.0853876	0.0835518	0.293538	-0.28528	-0.285652	Unigene0005792	4.8279	3.0541	5.2214	2.1951	6.4324	4.08973	3.56853	3.68793	3.21363	2.8426	NLP6	NIN-like protein, partial [Chrysanthemum x morifolium]	-	-	-	Nin-like
0.0833934	0.272595	0.701216	-0.174339	-0.106614	Unigene0005702	17.0964	8.37163	16.8194	4.10543	10.6	18.6653	9.38667	12.9509	3.19237	7.8831	--	Zinc finger, C2H2 [Cynara cardunculus var. scolymus] [Cynara cardunculus]	-	-	-	C2H2
0.0823802	0.00383018	-0.638579	-0.21968	-0.347582	Unigene0076054	2.29377	2.2624	5.10783	3.5967	8.2998	2.5567	6.02447	3.8114	11.9649	7.51877	ERF110	AP2 domain-containing transcription factor family protein [Populus trichocarpa]	-	-	-	ERF
0.081534	0.217165	0.616516	-0.302427	-0.216658	Unigene0012623	12.3856	8.1928	11.122	8.03487	8.9577	11.1418	7.38253	10.3999	5.93823	7.75617	GATA26	Zinc finger, GATA-type [Cynara cardunculus var. scolymus] [Cynara cardunculus]	-	-	-	GATA
0.0788981	0.146668	0.5228	-0.123665	-0.107021	Unigene0032504	12.1091	10.3749	13.8833	9.1739	12.2305	8.67197	9.6827	11.2235	8.47883	8.72937	EIN3	PREDICTED: protein ETHYLENE INSENSITIVE 3 [Daucus carota subsp. sativus] [Daucus carota]	Environmental Information Processing	Signal transduction	ko04075//Plant hormone signal transduction;ko04016//MAPK signaling pathway - plant	EIL
0.0782816	-0.156006	-0.192322	0.0392549	0.0453621	Unigene0050293	11.9384	16.8623	12.8831	16.1069	23.3671	8.9387	13.3547	10.8193	10.3634	13.1124	BHLH13	Myc-type, basic helix-loop-helix (bHLH) domain-containing protein [Cynara cardunculus var. scolymus] [Cynara cardunculus]	-	-	-	bHLH
0.0782477	0.148503	0.579246	-0.185996	-0.132578	Unigene0055870	66.0674	36.2568	84.1258	17.3658	67.2293	55.3383	30.9831	40.452	8.11393	21.219	NAC083	NAC transcription factor [Camellia sinensis]	-	-	-	NAC
0.0781602	0.241569	0.450393	-0.37982	-0.333534	Unigene0044934	51.7546	10.9004	74.1204	7.5911	43.772	71.909	7.14393	33.1221	4.89813	14.1532	SBP1	Squamosa promoter-binding protein [Cynara cardunculus var. scolymus] [Cynara cardunculus]	-	-	-	SBP
0.0768283	0.0591176	-0.562816	-0.373483	-0.483151	Unigene0059046	8.79143	8.3443	15.2656	15.9607	25.1062	5.2825	6.9139	19.4934	33.4257	14.3759	ERF010	AP2/ERF domain-containing protein [Cynara cardunculus var. scolymus] [Cynara cardunculus]	-	-	-	ERF
0.0750089	0.035778	0.234	-0.283979	-0.257797	Unigene0027518	57.328	38.9161	65.0983	31.8281	93.7211	50.7305	31.5353	37.8462	25.3117	25.7123	PAT1	scarecrow-like transcription factor PAT1 protein [Chrysanthemum lavandulifolium]	-	-	-	GRAS
0.0733401	0.184256	0.574828	-0.349955	-0.279589	Unigene0056478	113.483	43.7492	97.8699	37.0585	79.3026	98.6023	48.3102	71.9147	30.4858	47.1109	Os05g0481400	PREDICTED: B3 domain-containing protein Os01g0234100-like isoform X1 [Ipomoea nil]	-	-	-	B3
0.0729226	0.214648	0.439753	-0.307133	-0.273955	Unigene0024394	50.2466	39.6581	44.8441	39.9697	38.0549	45.1496	36.3413	46.9436	38.2543	39.4661	Os01g0834700	PREDICTED: zinc finger CCCH domain-containing protein 11-like [Daucus carota subsp. sativus] [Daucus carota]	-	-	-	C3H
0.0710391	-0.164078	-0.616919	-0.310715	-0.323044	Unigene0001792	30.7868	45.4947	32.3489	124.293	182.43	22.2367	41.078	34.5032	79.3512	61.4712	ERF3	ERF transcription factor [Gossypium barbadense]	-	-	-	ERF
0.0696534	0.226392	0.646049	-0.145342	-0.0921116	Unigene0098926	4.38863	2.70653	4.29977	1.72133	3.35237	4.6765	3.12957	3.4299	1.99413	2.65193	SMH3	Homeodomain-like protein [Cynara cardunculus var. scolymus] [Cynara cardunculus]	-	-	-	MYB_related
0.0660384	-0.0271471	-0.0851881	0.610834	0.546082	Unigene0101788	20.3388	75.7151	41.4257	39.8404	54.7917	20.7958	96.4097	47.1653	56.6162	68.1476	BBX22	Zinc finger, B-box [Cynara cardunculus var. scolymus] [Cynara cardunculus]	-	-	-	DBB
0.0645637	-0.137001	-0.423845	-0.328554	-0.331192	Unigene0069297	18.1011	21.1654	21.3811	67.0851	146.224	15.969	10.4754	11.7512	30.8846	16.7639	At2g40140	Ankyrin repeat-containing protein [Cynara cardunculus var. scolymus] [Cynara cardunculus]	-	-	-	C3H
0.0642056	0.188756	-0.27474	-0.204028	-0.279083	Unigene0067858	3.42637	2.1498	2.5063	3.18837	3.12833	5.01487	4.7313	4.47973	4.85697	4.35317	--	Myc-type, basic helix-loop-helix (bHLH) domain-containing protein [Cynara cardunculus var. scolymus] [Cynara cardunculus]	-	-	-	bHLH
0.063815	0.196897	0.666415	-0.178385	-0.102266	Unigene0019515	11.5181	8.02877	11.4017	7.015	7.97143	10.7176	7.88567	9.04043	5.78643	7.88823	FAR1	PREDICTED: protein FAR-RED IMPAIRED RESPONSE 1 isoform X1 [Vitis vinifera]	-	-	-	FAR1
0.0610137	0.0380032	0.638009	0.0162775	0.0889145	Unigene0097985	5.4902	4.38477	5.01763	2.83137	3.77023	2.60313	2.6538	3.6853	2.4885	3.091	WRKY20	DNA-binding WRKY [Cynara cardunculus var. scolymus] [Cynara cardunculus]	-	-	-	WRKY
0.0588139	0.00105964	0.328105	-0.349715	-0.277164	Unigene0005471	8.38203	4.25443	8.46363	4.92563	8.757	4.64367	2.7265	4.37597	2.33173	3.1922	--	PREDICTED: NAC domain-containing protein 48-like [Phoenix dactylifera]	-	-	-	NAC
0.0585286	0.192104	0.638179	-0.0442001	-0.0138744	Unigene0006820	70.5349	65.3635	90.3487	42.1462	74.6297	70.0656	53.5017	61.8832	45.1111	49.5345	BZIP9	Basic-leucine zipper domain-containing protein [Cynara cardunculus var. scolymus] [Cynara cardunculus]	-	-	-	bZIP
0.0584577	0.214553	0.799085	0.0402732	0.0929136	Unigene0060155	19.8382	13.9679	25.6891	2.2984	11.8848	16.8976	11.6896	13.9793	3.2489	8.62283	SCRM	ICE1 [Chrysanthemum dichroum]	-	-	-	bHLH
0.0584102	0.138821	0.466838	-0.371497	-0.291274	Unigene0006456	30.2403	17.5594	22.8431	17.9772	23.2707	26.8454	15.6099	22.0514	14.2671	17.3496	CMTA5	Ankyrin repeat-containing domain-containing protein [Cynara cardunculus var. scolymus] [Cynara cardunculus]	-	-	-	CAMTA
0.0581331	0.175395	0.414426	-0.421623	-0.352903	Unigene0062722	23.9935	8.18383	18.0801	7.9775	13.9073	25.8888	5.93077	14.1136	7.39627	10.7435	ncb2	NF-Y protein, partial [Chrysanthemum x morifolium]	Metabolism;Genetic Information Processing	Replication and repair;Global and overview maps;Nucleotide metabolism	ko01100//tMetabolic pathways;ko00230//Purine metabolism;ko00240//Pyrimidine metabolism;ko03420//Nucleotide excision repair;ko03030//DNA replication;ko03410//Base excision repair	NF-YB
0.0566331	0.279826	0.375821	-0.358948	-0.326793	Unigene0002320	21.695	13.0312	19.1146	14.3098	17.9723	28.3328	16.9805	21.9653	14.9214	15.6203	WRKY34	DNA-binding WRKY [Cynara cardunculus var. scolymus] [Cynara cardunculus]	Organismal Systems	Environmental adaptation	ko04626//Plant-pathogen interaction	WRKY
0.0506319	0.199719	0.514457	-0.353129	-0.304071	Unigene0014129	113.848	19.1811	130.625	6.0969	67.2487	124.205	16.0573	56.3141	6.19727	25.7023	YAB1	High mobility group (HMG) box domain-containing protein [Cynara cardunculus var. scolymus] [Cynara cardunculus]	-	-	-	YABBY
0.050305	0.139024	0.595573	-0.292838	-0.217463	Unigene0025692	9.06277	3.31663	6.72973	2.1969	5.46753	7.45167	3.36537	5.10247	2.0084	3.32493	--	PREDICTED: transcription factor bHLH66-like isoform X3 [Sesamum indicum]	-	-	-	bHLH
0.0492406	0.179419	0.63619	-0.227985	-0.171279	Unigene0062020	53.53	37.9537	51.7128	35.0409	39.1954	45.2385	38.1349	43.0771	33.5932	38.1439	--	PREDICTED: STOREKEEPER protein-like [Solanum lycopersicum]	-	-	-	GeBP
0.0447059	-0.00127948	-0.660551	-0.659944	-0.721307	Unigene0092315	5.57813	2.17583	7.44163	7.66633	6.59397	4.20537	3.49353	5.19027	9.12903	6.25197	BHLH2	bHLH transcriptional factor [Dahlia pinnata]	-	-	-	bHLH
0.0441391	0.235594	0.68562	-0.17372	-0.113056	Unigene0081572	16.9507	11.6008	17.1181	9.28593	11.7157	16.5431	11.482	13.938	8.92577	11.2488	SWC4	DNA methyltransferase 1-associated 1 [Cynara cardunculus var. scolymus] [Cynara cardunculus]	-	-	-	MYB_related
0.0436879	0.0170294	-0.227202	-0.555479	-0.536429	Unigene0056194	19.7323	14.5584	28.774	29.7333	29.9311	17.8108	13.034	20.7466	16.7878	15.8687	DPB	PREDICTED: transcription factor-like protein DPB [Nelumbo nucifera]	-	-	-	E2F/DP
0.043209	0.182077	0.640748	-0.179307	-0.126097	Unigene0008491	9.91507	7.01347	10.5718	5.4094	7.97383	9.13753	6.16853	8.22957	5.48107	5.9636	FRS5	PREDICTED: protein FAR1-RELATED SEQUENCE 5-like [Camelina sativa]	-	-	-	FAR1
0.0430557	-0.085981	0.24862	-0.337693	-0.243207	Unigene0072875	5.72737	2.62443	4.6844	3.4792	4.9525	2.01987	1.4416	2.054	1.28467	2.32143	--	PREDICTED: NAC transcription factor 29-like [Camelina sativa]	-	-	-	NAC
0.0418352	0.101982	0.522252	-0.372003	-0.286885	Unigene0061889	47.533	25.806	42.2	27.083	37.5343	39.2376	24.5475	32.0143	19.73	24.8399	SWI3C	Homeodomain-like protein, partial [Cynara cardunculus var. scolymus] [Cynara cardunculus]	-	-	-	MYB_related
0.038741	0.168316	0.489834	-0.367731	-0.282881	Unigene0061487	8.3723	4.9008	7.06813	5.43757	6.5351	8.8582	5.23173	6.61767	3.93263	5.13597	--	Zinc finger, C2H2-like protein [Cynara cardunculus var. scolymus] [Cynara cardunculus]	-	-	-	C2H2
0.0380498	-0.159292	-0.572514	-0.321673	-0.32174	Unigene0022362	19.084	25.0067	20.4816	73.5881	91.4095	23.4005	29.455	29.391	37.1241	29.3937	ERF4	AP2/ERF domain-containing protein [Cynara cardunculus var. scolymus] [Cynara cardunculus]	-	-	-	ERF
0.0373238	-0.175892	-0.614959	-0.347625	-0.284253	Unigene0054964	5.81283	5.22257	5.11067	14.1653	8.3722	4.21433	4.2882	4.38063	6.12477	8.3616	--	Zinc finger, AN1-type [Cynara cardunculus var. scolymus] [Cynara cardunculus]	-	-	-	C2H2
0.0352532	0.225772	0.551996	-0.0873644	-0.0663933	Unigene0009465	24.0598	17.3694	24.1606	9.88907	15.9749	29.0571	17.0108	18.5218	15.0554	17.7406	COL15	Zinc finger, B-box [Corchorus olitorius]	-	-	-	DBB
0.034808	0.0488134	0.451483	-0.0869232	-0.048057	Unigene0043280	39.5966	35.6589	42.3049	34.3457	41.7762	33.7088	35.0234	35.5114	29.9315	31.3057	ERF3	AP2/ERF domain-containing protein [Cynara cardunculus var. scolymus] [Cynara cardunculus]	-	-	-	ERF
0.0335769	0.0400969	0.695119	0.0516328	0.113636	Unigene0011558	10.4195	9.11837	11.2941	5.76843	9.5638	7.05727	6.61243	7.69683	4.88733	5.86783	SCL9	GRAS protein, partial [Chrysanthemum x morifolium]	-	-	-	GRAS
0.0323178	0.133441	0.710583	-0.0791383	-0.0121536	Unigene0076259	25.0745	17.634	24.4766	12.6421	19.7119	20.3489	18.1234	18.2042	14.168	16.4083	PHL1	Homeodomain-like protein [Cynara cardunculus var. scolymus] [Cynara cardunculus]	-	-	-	G2-like
0.0319776	0.226952	0.516694	-0.161698	-0.110865	Unigene0034249	9.0008	5.0719	7.487	3.63737	5.61007	11.4475	6.0135	7.26267	3.75843	5.26187	GT-2	trihelix protein, partial [Chrysanthemum x morifolium]	-	-	-	Trihelix
0.0305604	-0.0024639	0.510693	-0.193245	-0.102447	Unigene0114400	30.1865	21.1768	27.6497	18.5047	29.0471	20.5983	16.7109	19.7555	12.1168	15.8314	EZA1	CXC domain-containing protein [Cynara cardunculus var. scolymus] [Cynara cardunculus]	Metabolism	Amino acid metabolism	ko00310//Lysine degradation	CPP
0.0299026	0.169227	0.67854	0.396364	0.39998	Unigene0065518	21.3795	41.3888	49.5522	10.0031	19.7266	22.5086	21.705	25.8521	13.5863	18.8949	GATA8	Zinc finger, GATA-type, partial [Cynara cardunculus var. scolymus] [Cynara cardunculus]	-	-	-	GATA
0.0298256	0.205053	0.304486	-0.394213	-0.372918	Unigene0099379	7.02123	1.88223	6.4522	2.27887	4.2241	9.7802	2.3864	5.3566	3.01287	3.23947	CRF4	PREDICTED: ethylene-responsive transcription factor CRF1-like [Glycine max]	-	-	-	ERF
0.0279822	0.0736095	0.57919	0.117377	0.222264	Unigene0061458	14.0442	9.2541	11.7884	6.1555	7.09767	9.6127	9.8277	8.94243	6.9139	8.9344	DEFH21	Transcription factor, MADS-box [Cynara cardunculus var. scolymus] [Cynara cardunculus]	-	-	-	M-type
0.0272258	0.141703	0.598196	-0.24567	-0.151383	Unigene0063579	128.883	62.7613	114.022	38.434	75.0233	127.622	32.071	66.3259	23.9822	50.7507	AS1	MYB-related transcription factor [Artemisia annua]	Organismal Systems	Environmental adaptation	ko04626//Plant-pathogen interaction	MYB
0.0267416	0.113963	0.441335	-0.369651	-0.301375	Unigene0073680	16.1468	9.82333	16.3661	10.0362	15.8768	15.9329	9.53657	12.1686	8.1553	8.942	HSFA5	Heat shock factor (HSF)-type, DNA-binding [Cynara cardunculus var. scolymus] [Cynara cardunculus]	-	-	-	HSF
0.0265052	0.201164	0.799934	-0.0445511	0.0250866	Unigene0055770	185.097	146.36	191.958	110.159	143.49	173.562	132.423	161.528	86.5399	113.589	S1FA1	DNA-binding protein S1FA1 [Morus notabilis]	-	-	-	S1Fa-like
0.0252573	0.263828	0.335221	-0.286045	-0.289715	Unigene0050197	16.7049	7.21617	17.8203	16.6756	10.3304	16.1065	10.1485	30.2748	8.27313	3.36387	NAC100	No apical meristem (NAM) protein [Cynara cardunculus var. scolymus] [Cynara cardunculus]	-	-	-	NAC
0.02525	0.0100678	-0.12232	-0.534479	-0.542394	Unigene0017879	7.50557	4.8752	7.7943	7.90193	8.711	6.22007	5.34773	6.8261	5.91557	5.62507	SCL9	Transcription factor GRAS [Cynara cardunculus var. scolymus] [Cynara cardunculus]	-	-	-	GRAS
0.0252106	0.127987	-0.580015	-0.222671	-0.309321	Unigene0012728	63.1575	70.5393	72.7994	109.957	89.9544	90.184	98.9142	111.907	109.136	89.3561	2025-09-01	flower development transporter SEP1 [Chrysanthemum lavandulifolium]	-	-	-	MIKC
0.0238389	0.243921	0.495398	-0.3039	-0.286449	Unigene0118447	14.5986	10.9428	15.6084	10.2589	13.3036	15.3689	11.2909	14.3334	11.2429	10.5401	WRKY21	WRKY6 [Chrysanthemum x morifolium]	-	-	-	WRKY
0.023597	0.14957	-0.0318071	-0.216416	-0.191293	Unigene0006666	12.0403	3.12927	3.671	4.83217	17.0884	71.2509	12.9059	11.5551	14.2416	21.496	RAP2-3	AP2/ERF domain-containing protein [Cynara cardunculus var. scolymus] [Cynara cardunculus]	-	-	-	ERF
0.0227275	0.281449	0.755396	0.140953	0.16985	Unigene0066918	13.1969	12.3582	11.9998	7.96927	9.59027	15.0114	11.0036	13.6966	8.1934	9.8233	NAC078	PREDICTED: NAC domain-containing protein 78-like [Nicotiana attenuata]	-	-	-	NAC
0.0213134	0.0190777	0.343052	-0.430316	-0.340752	Unigene0055361	11.1254	6.73783	9.3035	7.87097	9.56563	9.55497	5.78077	7.70637	5.6468	6.38507	--	Homeodomain-like protein, partial [Cynara cardunculus var. scolymus] [Cynara cardunculus]	-	-	-	MYB_related
0.0178963	0.133812	0.561823	-0.258374	-0.202952	Unigene0056581	20.5101	14.1406	18.6565	12.572	17.0027	19.2927	13.0355	15.77	10.9826	12.9848	NAC008	NAC transcription factors 7 [Manihot esculenta]	-	-	-	NAC
0.0171355	0.105433	0.0577628	-0.170355	-0.197534	Unigene0014302	11.8893	5.71253	7.11663	6.4745	7.2717	11.5625	11.9721	10.8463	11.5214	10.204	NFYB8	NF-Y protein, partial [Chrysanthemum x morifolium]	-	-	-	NF-YB
0.0169429	-0.0345381	0.313697	-0.371811	-0.286534	Unigene0044092	7.97487	4.44383	5.9767	4.79743	7.29053	6.012	3.01807	4.3306	2.91343	3.79523	--	CID domain-containing protein [Cynara cardunculus var. scolymus] [Cynara cardunculus]	Genetic Information Processing	Translation	ko03015//mRNA surveillance pathway	C2H2
0.0164053	0.165618	0.659362	-0.168585	-0.0884402	Unigene0095391	24.493	17.9831	23.4005	13.7416	18.456	24.0246	13.5791	18.5547	11.3168	14.6478	ASIL1	trihelix protein, partial [Chrysanthemum x morifolium]	-	-	-	Trihelix
0.01572	0.178915	0.858681	0.0973674	0.176573	Unigene0114035	167.02	142.677	166.084	119.044	140.919	156.878	151.991	154.262	95.5206	120.403	ILR3	bHLH1 [Chrysanthemum x morifolium]	-	-	-	bHLH
0.015014	0.209864	0.477815	-0.182276	-0.193822	Unigene0075899	5.81813	3.66623	9.52737	2.10453	4.31537	5.5374	3.54523	5.06497	3.62423	3.27137	NAC083	PREDICTED: NAC transcription factor 25 [Sesamum indicum]	-	-	-	NAC
0.0135416	0.186707	0.758253	0.0108425	0.0513703	Unigene0066178	45.133	35.986	55.3932	22.4621	32.517	41.1722	32.6891	35.8955	23.612	29.1232	Os02g0194200	K Homology domain-containing protein [Cynara cardunculus var. scolymus] [Cynara cardunculus]	-	-	-	C3H
0.0132151	-0.125968	-0.114083	-0.493849	-0.446575	Unigene0066007	11.6623	3.7965	5.37163	7.97047	15.3186	9.5329	4.4504	5.1433	4.7712	5.1393	HSFA2B	Heat shock factor (HSF)-type, DNA-binding [Cynara cardunculus var. scolymus] [Cynara cardunculus]	-	-	-	HSF
0.0131304	0.23911	0.831038	0.0365389	0.0798097	Unigene0107390	25.9524	18.796	25.9703	12.28	14.5459	23.1885	18.9385	24.7567	12.4721	14.2936	BHLH145	Myc-type, basic helix-loop-helix (bHLH) domain-containing protein [Cynara cardunculus var. scolymus] [Cynara cardunculus]	-	-	-	bHLH
0.0122594	-0.00895217	-0.492917	-0.0383931	-0.0356221	Unigene0006449	29.3341	38.9818	34.6185	48.0825	36.2641	33.4714	32.4142	38.4459	38.7498	37.7136	NFYA9	NF-Y protein, partial [Chrysanthemum x morifolium]	-	-	-	NF-YA
0.0110336	0.0403881	0.66445	-0.0115135	0.0222848	Unigene0103025	12.4925	9.00683	11.8537	5.91257	10.0549	8.73723	8.869	8.7326	6.30203	7.3188	At1g72740	Histone H1/H5 [Cynara cardunculus var. scolymus] [Cynara cardunculus]	Organismal Systems	Environmental adaptation	ko04626//Plant-pathogen interaction	MYB_related
0.010691	-0.217486	-0.39747	-0.354046	-0.305455	Unigene0026854	18.0006	16.0436	16.9711	27.0229	27.26	14.9384	15.6075	15.7283	14.4053	16.0522	MYB98	Homeodomain-like protein [Cynara cardunculus var. scolymus] [Cynara cardunculus]	Organismal Systems	Environmental adaptation	ko04626//Plant-pathogen interaction	MYB_related
0.0104461	0.170769	0.527063	-0.291838	-0.224011	Unigene0055846	25.0414	15.6912	25.9144	15.568	20.6347	26.8435	15.2577	20.0779	11.2051	14.281	DPBF3	Basic-leucine zipper domain-containing protein [Cynara cardunculus var. scolymus] [Cynara cardunculus]	Environmental Information Processing	Signal transduction	ko04075//Plant hormone signal transduction	bZIP
0.00945185	0.0907139	0.727683	0.0435641	0.131265	Unigene0049248	53.0736	47.0429	58.9849	40.3608	51.784	46.9395	46.962	46.0936	28.2277	37.1702	Os06g0130600	GAGA-binding transcriptional activator [Artemisia annua]	-	-	-	BBR-BPC
0.00851462	0.124802	-0.408054	0.0282925	-0.101384	Unigene0002129	30.9485	34.2263	32.5078	43.239	37.9292	40.8989	55.4324	52.4983	54.6632	45.6965	Os03g0698800	PREDICTED: zinc finger CCCH domain-containing protein 30-like [Nicotiana sylvestris]	-	-	-	C3H
0.00798746	0.281152	0.662066	0.13411	0.130781	Unigene0069861	29.8162	29.3577	37.3173	20.8603	29.48	39.5968	35.876	35.255	19.7669	24.9072	BHLH144	Myc-type, basic helix-loop-helix (bHLH) domain-containing protein [Cynara cardunculus var. scolymus] [Cynara cardunculus]	-	-	-	bHLH
0.00622778	-0.20176	-0.321636	-0.440572	-0.374022	Unigene0058580	18.1518	13.1587	16.019	26.028	26.9321	12.076	10.4713	13.5811	12.2475	12.7315	BIM2	Myc-type, basic helix-loop-helix (bHLH) domain-containing protein [Cynara cardunculus var. scolymus] [Cynara cardunculus]	-	-	-	bHLH
0.0057293	0.161421	0.652068	-0.217765	-0.155163	Unigene0045685	40.5226	24.1493	36.2688	19.7331	28.5176	38.8553	25.7301	30.2989	19.9147	23.4346	ASIL2	trihelix protein, partial [Chrysanthemum x morifolium]	-	-	-	Trihelix
0.00395112	0.105783	0.53334	-0.189501	-0.108396	Unigene0005012	5.84053	3.0066	4.7581	2.0688	4.38363	6.98443	3.37497	3.42473	1.71443	3.02033	MYB51	PREDICTED: myb-related protein 308-like [Ipomoea nil]	Organismal Systems	Environmental adaptation	ko04626//Plant-pathogen interaction	MYB_related
0.00219932	-0.108675	0.370252	-0.0706811	0.0103683	Unigene0023641	4.2807	2.8129	3.60087	2.1642	3.9806	1.89677	1.96977	1.74217	1.5733	1.97773	NLP7	NIN-like protein, partial [Chrysanthemum x morifolium]	-	-	-	Nin-like
0.00163519	0.212022	0.422794	-0.145885	-0.0848762	Unigene0055446	7.95393	3.7853	4.65567	1.8556	3.34353	15.3041	3.65723	6.4297	1.9654	4.1696	DOF1.7	DOF transcription factor 7, partial [Chrysanthemum x morifolium]	-	-	-	Dof
0.00150113	0.113629	0.73713	0.0116653	0.068223	Unigene0073153	11.3978	7.2644	9.57597	3.0331	5.5473	8.9642	6.19853	6.6083	3.8881	6.04917	--	Zinc finger, C2H2 [Cynara cardunculus var. scolymus] [Cynara cardunculus]	-	-	-	C2H2
0.00072372	0.0419917	0.413985	-0.385999	-0.329862	Unigene0012517	14.9892	5.91393	11.7781	5.6732	12.1856	10.8319	3.768	7.9614	3.45307	4.57757	At2g19810	Zinc finger, CCCH-type [Cynara cardunculus var. scolymus] [Cynara cardunculus]	-	-	-	C3H
-0.00357637	0.0688697	0.640451	-0.202468	-0.121474	Unigene0100265	51.0475	30.5116	48.9395	25.3146	33.9964	37.2946	23.5227	31.5423	19.1638	24.4683	Os02g0194200	K Homology domain-containing protein [Cynara cardunculus var. scolymus] [Cynara cardunculus]	-	-	-	C3H
-0.00384614	-0.135907	0.061433	-0.314711	-0.239138	Unigene0059782	29.2906	10.672	15.1105	16.5004	47.6627	23.4048	5.89083	5.69387	4.06507	5.2297	At2g19810	Zinc finger, CCCH-type [Cynara cardunculus var. scolymus] [Cynara cardunculus]	-	-	-	C3H
-0.00425728	-0.198659	-0.0952065	-0.453098	-0.349285	Unigene0092394	19.5355	7.9701	14.3123	21.0246	18.1452	6.60453	4.11263	7.6804	5.68057	8.8012	Os01g0834700	PREDICTED: zinc finger CCCH domain-containing protein 11-like [Daucus carota subsp. sativus] [Daucus carota]	-	-	-	C3H
-0.00459535	0.09713	0.601118	-0.182803	-0.0774275	Unigene0111487	92.7037	75.0181	89.5857	73.0108	81.7445	87.8919	75.3723	76.479	60.6246	72.316	ILR3	PREDICTED: transcription factor ILR3 [Malus domestica]	-	-	-	bHLH
-0.00515989	0.0862143	0.66942	-0.15757	-0.0812722	Unigene0050541	21.8463	11.5862	19.9363	6.99153	14.1075	18.9497	9.79607	12.3126	5.2362	8.6242	--	B3 DNA binding domain-containing protein [Cynara cardunculus var. scolymus] [Cynara cardunculus]	-	-	-	B3
-0.00535454	0.139042	0.642456	-0.214636	-0.163687	Unigene0076216	22.0616	7.90063	21.9137	2.81047	10.8643	19.2072	7.38327	10.882	3.54653	6.51687	SCL6	Transcription factor GRAS [Cynara cardunculus var. scolymus] [Cynara cardunculus]	-	-	-	GRAS
-0.0086337	-0.214857	-0.600275	-0.321427	-0.325824	Unigene0012475	6.01723	13.7795	8.18563	84.2283	98.8708	9.0225	9.06037	8.8185	34.3393	18.3501	ZAT6	Zinc finger protein [Chrysanthemum x morifolium]	-	-	-	C2H2
-0.00922582	0.0848822	0.542072	-0.263804	-0.20438	Unigene0067092	5.74727	3.7277	5.40953	3.74103	4.70573	4.28703	3.29577	4.54673	2.91627	3.02967	CMTA2	PREDICTED: calmodulin-binding transcription activator 3-like isoform X2 [Citrus sinensis]	-	-	-	CAMTA
-0.0101628	0.0117535	0.588145	-0.182522	-0.0859793	Unigene0004620	11.0834	8.32457	10.3512	7.7148	9.67807	8.594	6.8533	8.43927	5.9351	6.43323	BPC4	GAGA binding-like protein [Cynara cardunculus var. scolymus] [Cynara cardunculus]	-	-	-	BBR-BPC
-0.0106041	0.14184	0.530769	-0.175262	-0.0981835	Unigene0115754	48.451	18.7898	33.9977	5.0235	25.1107	68.2024	14.3331	23.8766	3.03463	16.1163	MYB4	PREDICTED: transcription factor MYB3-like [Sesamum indicum]	Organismal Systems	Environmental adaptation	ko04626//Plant-pathogen interaction	MYB
-0.0113239	0.0332085	0.653185	-0.156068	-0.0603938	Unigene0097139	16.9804	5.86077	10.7206	2.08323	8.6058	11.4212	5.65773	6.2632	1.88297	4.75827	--	AT hook-like protein, partial [Cynara cardunculus var. scolymus] [Cynara cardunculus]	-	-	-	B3
-0.013375	-0.214361	-0.379367	-0.236721	-0.228358	Unigene0024096	2.12253	3.12517	2.89557	6.0878	9.1612	1.32393	1.68093	1.52453	2.30427	1.7887	--	MADS-box transcription factor PHERES 2 [Glycine soja]	-	-	-	M-type
-0.0141664	-0.111542	0.437106	-0.0856876	-0.0255855	Unigene0005578	4.20753	2.93513	3.90813	1.93137	3.5782	1.84673	1.7232	1.8391	1.47583	1.84537	AMS	Myc-type, basic helix-loop-helix (bHLH) domain-containing protein, partial [Cynara cardunculus var. scolymus] [Cynara cardunculus]	-	-	-	bHLH
-0.0159391	0.0428146	0.210352	-0.415934	-0.341702	Unigene0067354	3.6487	2.8348	3.79813	3.25413	3.7843	4.00843	2.59307	3.1004	2.82423	2.83667	FRS11	far-red impaired responsive family protein [Populus trichocarpa]	-	-	-	FAR1
-0.0162039	0.143444	0.678884	-0.177344	-0.109425	Unigene0101739	22.7837	8.55937	17.407	2.89243	8.8523	20.9079	6.9399	12.1052	3.46727	6.57633	REV	homeobox leucine-zipper protein [Zinnia violacea]	-	-	-	HD-ZIP
-0.0171178	-0.0439237	0.370578	-0.0552993	-0.0223597	Unigene0057556	6.35837	4.59697	3.6347	2.48823	8.75073	5.96177	4.56067	4.41757	2.08477	2.1972	GATA1	Zinc finger, GATA-type [Cynara cardunculus var. scolymus] [Cynara cardunculus]	-	-	-	GATA
-0.0178003	-0.0368793	0.439313	-0.268041	-0.186537	Unigene0010734	33.5148	24.7588	29.021	24.0446	32.4434	28.2479	22.1762	24.8868	20.0323	21.175	--	GYF-like protein [Cynara cardunculus var. scolymus] [Cynara cardunculus]	-	-	-	C3H
-0.019402	0.156051	0.612703	0.0063935	0.0311086	Unigene0028512	20.275	17.1367	18.8821	11.7014	19.6361	23.7631	17.651	18.8459	13.5447	13.8059	CMTA4	Ankyrin repeat-containing protein [Cynara cardunculus var. scolymus] [Cynara cardunculus]	-	-	-	CAMTA
-0.0202437	0.088952	-0.472942	-0.35813	-0.389393	Unigene0018380	31.7165	24.6622	35.9945	42.9501	27.7073	44.9334	35.7098	35.8322	47.4126	43.3529	ATHB-13	HD-ZIP protein, partial [Chrysanthemum x morifolium]	-	-	-	HD-ZIP
-0.0214154	0.0926243	0.39605	0.014022	0.00903277	Unigene0041232	9.7092	10.239	12.5574	8.73563	10.1362	9.28667	8.16093	9.59437	8.75807	8.1413	ASIL2	trihelix protein, partial [Chrysanthemum x morifolium]	-	-	-	Trihelix
-0.0221778	0.0767178	0.734563	0.0873586	0.137542	Unigene0018948	54.8118	44.2266	85.7911	3.1506	37.5524	36.0944	21.8632	26.9599	2.81923	11.9139	SPL3	Transcription factor, SBP-box, partial [Cynara cardunculus var. scolymus] [Cynara cardunculus]	-	-	-	SBP
-0.0222619	-0.0593323	0.421358	-0.270174	-0.186407	Unigene0071201	14.3735	9.20923	12.3279	9.46493	13.2895	10.0395	7.39307	8.72203	5.34323	7.06897	PRH	Homeodomain-like protein [Cynara cardunculus var. scolymus] [Cynara cardunculus]	-	-	-	HB-PHD
-0.0226241	-0.0196492	0.524077	-0.151615	-0.111838	Unigene0085357	3.37293	2.1757	3.4384	1.7665	2.47377	1.76177	1.78637	2.15147	1.68263	1.72067	FRS5	protein FAR1-RELATED SEQUENCE 5-like [Asparagus officinalis]	-	-	-	FAR1
-0.0228523	0.114238	0.416009	-0.0470817	-0.0331921	Unigene0057381	8.36003	8.4346	9.8477	4.2613	9.12487	10.1363	4.6508	7.25607	6.69847	5.58037	--	metacaspase-1-like [Dorcoceras hygrometricum]	-	-	-	LSD
-0.0263223	0.158552	0.463383	-0.331126	-0.294528	Unigene0083536	26.5135	11.6884	25.8233	9.80483	14.456	27.0502	10.9478	17.3104	15.4972	13.6457	AP2	AP2/ERF domain-containing protein [Cynara cardunculus var. scolymus] [Cynara cardunculus]	-	-	-	AP2
-0.0271581	0.268885	0.450363	0.101664	0.0391706	Unigene0081085	6.11513	5.51407	6.4152	3.2207	4.84127	8.34857	7.2019	7.27747	6.02973	5.6723	BHLH74	Myc-type, basic helix-loop-helix (bHLH) domain-containing protein [Cynara cardunculus var. scolymus] [Cynara cardunculus]	-	-	-	bHLH
-0.0290539	0.0746994	0.837046	0.0438037	0.135654	Unigene0022550	35.8317	27.1563	30.2332	20.4151	24.8543	28.5725	24.4101	27.586	17.9071	21.4704	At1g32360	Zinc finger, CCCH-type [Cynara cardunculus var. scolymus] [Cynara cardunculus]	-	-	-	C3H
-0.0319365	0.0978717	0.74009	-0.00892744	0.0542617	Unigene0082396	20.5412	14.4305	20.8044	8.91073	13.0403	16.4799	12.3107	13.6256	9.16637	11.3154	--	trihelix protein, partial [Chrysanthemum x morifolium]	-	-	-	Trihelix
-0.0331554	0.250996	0.716779	0.0717832	0.0924305	Unigene0104652	44.9788	37.9051	47.3091	24.5049	29.7723	54.7743	39.4052	43.7754	31.5895	33.5719	--	Basic-leucine zipper domain-containing protein [Cynara cardunculus var. scolymus] [Cynara cardunculus]	-	-	-	bZIP
-0.0333464	0.0713243	0.445095	-0.304199	-0.235323	Unigene0022570	117.065	45.0416	85.6042	31.8218	88.65	139.58	41.075	56.5348	26.5591	42.4356	COL4	PREDICTED: zinc finger protein CONSTANS-LIKE 4 [Nicotiana attenuata]	-	-	-	DBB
-0.0341046	-0.251863	-0.362824	-0.274943	-0.259583	Unigene0056694	8.1921	7.79337	7.29053	9.7231	11.3279	7.40373	6.52403	6.58813	7.69183	7.0947	HSFA1	Heat shock factor (HSF)-type, DNA-binding [Cynara cardunculus var. scolymus] [Cynara cardunculus]	-	-	-	HSF
-0.0344242	-0.229961	-0.871826	-0.34277	-0.351956	Unigene0065632	2.89397	6.86857	5.20117	101.048	46.6494	4.84407	11.1618	8.89653	67.6443	47.5393	NFYB8	Histone-fold [Cynara cardunculus var. scolymus] [Cynara cardunculus]	-	-	-	NF-YB
-0.0354847	0.15495	0.693889	-0.035416	0.0358577	Unigene0018607	21.4025	16.8119	21.3177	10.0208	14.6569	26.4478	13.2224	17.2045	8.81303	12.0852	WHY2	PREDICTED: single-stranded DNA-bindig protein WHY2, mitochondrial isoform X3 [Nicotiana attenuata]	-	-	-	Whirly
-0.0361119	0.0102576	0.60817	-0.212255	-0.132191	Unigene0106647	16.0181	5.34503	10.4491	2.01557	7.8454	10.4898	4.00887	5.69913	2.4895	4.07083	--	B3 domain-containing transcription factor VRN1 [Cajanus cajan]	-	-	-	B3
-0.0369581	0.00119848	-0.09033	-0.0946013	-0.134436	Unigene0002458	8.0518	6.1702	6.67223	5.70427	9.10163	11.0259	10.1266	6.71297	8.9379	8.74893	--	C2H2 type zinc finger protein [Medicago truncatula]	-	-	-	C2H2
-0.0404974	0.134928	0.727564	-0.0452715	0.0247085	Unigene0058980	35.8317	21.0679	32.4253	8.3609	16.43	40.7736	16.4822	22.9089	4.8409	12.7638	GATA5	Transcription factor, GATA, plant [Cynara cardunculus var. scolymus] [Cynara cardunculus]	-	-	-	GATA
-0.0415896	0.0414958	0.606787	-0.151952	-0.0763147	Unigene0099977	12.587	9.89393	11.7944	9.19203	11.2653	11.3791	8.69207	10.5575	6.79047	7.56547	--	B3 DNA binding domain-containing protein [Cynara cardunculus var. scolymus] [Cynara cardunculus]	-	-	-	B3
-0.0416929	0.121971	0.344036	-0.466389	-0.443487	Unigene0075284	22.2643	5.06217	25.0808	8.72773	12.1503	22.9138	4.38927	11.984	8.6825	8.0767	--	Zinc finger, C2H2 [Cynara cardunculus var. scolymus] [Cynara cardunculus]	-	-	-	C2H2
-0.042056	0.2041	0.485422	-0.0684869	-0.0503111	Unigene0057129	31.0508	23.1339	28.9714	18.8984	21.639	43.1424	28.4702	29.3857	21.0294	24.0559	APL	PREDICTED: myb family transcription factor APL-like [Daucus carota subsp. sativus] [Daucus carota]	-	-	-	G2-like
-0.0430469	0.126937	0.619087	-0.0199738	0.0493259	Unigene0110873	61.4656	35.766	39.1901	20.4272	31.5309	71.5028	39.9803	43.0161	21.32	31.2972	NLP6	NIN-like protein, partial [Chrysanthemum x morifolium]	-	-	-	Nin-like
-0.0440387	0.0785761	0.743616	-0.079593	-0.0134493	Unigene0065436	39.934	22.8832	35.3532	11.0656	27.766	35.2451	19.8149	24.3875	7.8107	12.5175	GATA11	Zinc finger, GATA-type, partial [Cynara cardunculus var. scolymus] [Cynara cardunculus]	-	-	-	GATA
-0.0448684	-0.232674	-0.443013	-0.374626	-0.323867	Unigene0000490	40.1241	38.0674	40.4277	119.563	130.581	58.3829	17.5577	25.2721	34.9841	32.25	RVE1	Homeodomain-like protein [Cynara cardunculus var. scolymus] [Cynara cardunculus]	-	-	-	MYB_related
-0.0473147	-0.166593	-0.254116	-0.450061	-0.411464	Unigene0102513	39.1503	33.6097	37.8904	44.8013	48.7312	37.969	35.2525	37.1671	34.8908	33.0957	--	Homeodomain-like protein [Cynara cardunculus var. scolymus] [Cynara cardunculus]	-	-	-	MYB_related
-0.0484327	-0.143869	0.0934827	-0.357239	-0.274384	Unigene0082288	5.87473	4.33123	5.9667	5.75793	6.4335	4.6971	3.64273	4.0939	3.57433	3.78873	RF2b	PREDICTED: probable transcription factor PosF21 [Nicotiana sylvestris]	-	-	-	bZIP
-0.0488743	0.0414635	0.825063	0.0810217	0.17801	Unigene0013623	19.231	11.2396	16.2038	2.3819	7.6321	13.7256	7.95673	7.83247	1.57813	6.08677	SBP1	PREDICTED: squamosa promoter-binding-like protein 3 [Vigna angularis]	-	-	-	SBP
-0.0505727	-0.105923	-0.282896	-0.128485	-0.178441	Unigene0056354	5.4612	4.9047	4.67177	6.55627	7.86167	4.12123	6.6289	6.64773	6.2849	4.77237	APL	Homeodomain-like protein, partial [Cynara cardunculus var. scolymus] [Cynara cardunculus]	-	-	-	G2-like
-0.0519599	0.0614974	0.64089	-0.240384	-0.16599	Unigene0020283	20.0103	11.0791	17.6622	9.10243	13.7237	16.3122	9.86767	13.0331	9.05127	9.14833	FHY3	PREDICTED: protein FAR-RED ELONGATED HYPOCOTYL 3 [Vitis vinifera]	-	-	-	FAR1
-0.0521515	0.0637784	0.758333	0.214322	0.280724	Unigene0051395	30.4999	25.4645	28.0555	14.7976	23.6132	33.6993	29.5886	23.3051	14.4564	20.3818	WHY1	PREDICTED: single-stranded DNA-binding protein WHY1, chloroplastic [Solanum pennellii]	-	-	-	Whirly
-0.0536668	-0.137328	0.310595	-0.220703	-0.148453	Unigene0022213	10.8187	8.8102	10.5292	9.0616	9.8702	7.15567	5.54513	7.77523	6.60427	6.51943	mybL	Homeodomain-like protein [Cynara cardunculus var. scolymus] [Cynara cardunculus]	Organismal Systems	Environmental adaptation	ko04626//Plant-pathogen interaction	MYB
-0.0537166	0.0460648	0.355958	-0.288906	-0.230305	Unigene0085662	15.3838	10.394	13.9767	10.671	10.2056	14.5214	10.7235	11.174	11.5545	12.0421	HAT3.1	Homeodomain-containing protein [Cynara cardunculus var. scolymus] [Cynara cardunculus]	-	-	-	HB-other
-0.0554066	0.115244	0.73235	-0.00272825	0.0607985	Unigene0076770	35.0115	20.1461	34.6706	3.5231	13.1915	38.8401	15.7996	18.2612	5.78097	13.0942	PDF2	Homeodomain-containing protein [Cynara cardunculus var. scolymus] [Cynara cardunculus]	-	-	-	HD-ZIP
-0.0566777	-0.0998502	0.211949	-0.176426	-0.118788	Unigene0016591	10.6457	9.76637	10.1393	10.8954	11.5914	9.5209	9.07403	10.1633	7.69777	8.08163	Os06g0704300	PREDICTED: zinc finger CCCH domain-containing protein 16 isoform X1 [Daucus carota subsp. sativus] [Daucus carota]	Genetic Information Processing	Translation	ko03013//RNA transport	C3H
-0.0568955	-0.0386863	0.587471	-0.0579862	0.0124684	Unigene0094801	36.6337	30.089	35.1365	23.6015	26.0899	26.5038	18.1352	26.2397	20.7855	20.7067	dnajc2	DnaJ domain-containing protein [Cynara cardunculus var. scolymus] [Cynara cardunculus]	-	-	-	MYB_related
-0.0592033	0.115927	0.699207	-0.0290364	0.00421418	Unigene0049477	28.9415	15.6939	44.2289	2.8445	11.975	24.8694	13.6755	15.9856	1.7071	6.53823	LOL1	Zinc finger, LSD1-type [Cynara cardunculus var. scolymus] [Cynara cardunculus]	-	-	-	LSD
-0.0606842	-0.0708496	0.385085	-0.256531	-0.182848	Unigene0098510	51.064	40.9714	50.0041	39.5172	53.3337	45.9607	34.0244	38.7045	34.1625	33.4263	CMTA3	Ankyrin repeat-containing protein [Cynara cardunculus var. scolymus] [Cynara cardunculus]	-	-	-	CAMTA
-0.0627846	0.170678	0.760888	0.162543	0.146565	Unigene0069862	19.7062	18.1783	23.7508	12.4038	16.7652	19.2117	19.1292	19.5346	13.874	14.0659	BHLH144	Myc-type, basic helix-loop-helix (bHLH) domain-containing protein [Cynara cardunculus var. scolymus] [Cynara cardunculus]	-	-	-	bHLH
-0.0629666	-0.253646	-0.635977	-0.349626	-0.342343	Unigene0101255	43.9997	56.4393	31.0224	278.253	314.725	120	78.4503	55.0535	125.936	79.4938	HSF30	Heat shock factor (HSF)-type, DNA-binding [Cynara cardunculus var. scolymus] [Cynara cardunculus]	-	-	-	HSF
-0.0635315	0.0410767	0.350094	-0.252471	-0.188526	Unigene0007188	15.0777	4.14463	6.1616	2.7339	9.68077	21.9098	4.9737	6.41683	2.7122	4.55207	HAT22	HD-ZIP protein, partial [Chrysanthemum x morifolium]	-	-	-	HD-ZIP
-0.0641552	0.130998	0.562131	-0.0396606	0.0151375	Unigene0064408	7.99747	5.8386	7.66537	3.97797	6.6805	11.8107	7.32443	6.7024	3.90667	5.30893	ASIL2	trihelix protein, partial [Chrysanthemum x morifolium]	-	-	-	Trihelix
-0.066775	-0.0319202	0.625542	-0.18314	-0.100136	Unigene0003839	16.6239	6.01137	10.6194	2.6353	8.8803	10.943	4.42157	5.5294	1.81757	3.619	--	AT hook-like protein, partial [Cynara cardunculus var. scolymus] [Cynara cardunculus]	-	-	-	B3
-0.06887	0.0702864	0.556901	-0.27399	-0.203411	Unigene0091446	38.0754	20.1817	34.3142	18.6216	26.7634	39.3826	20.9047	24.5866	16.3609	18.7705	POSF21	bZIP transcription factor family protein 11 [Camellia sinensis]	-	-	-	bZIP
-0.0710314	-0.0631055	0.517798	0.374918	0.399882	Unigene0008252	48.9265	50.7992	41.1512	27.4188	59.018	50.4077	71.1371	39.5778	20.5469	36.4072	GATA4	Transcription factor, GATA, plant [Cynara cardunculus var. scolymus] [Cynara cardunculus]	-	-	-	GATA
-0.0714919	-0.0427813	-0.203457	0.495453	0.400712	Unigene0067761	13.0417	50.3808	38.2083	39.9606	25.6174	17.5359	39.9184	37.8651	47.0021	37.2574	SCL8	GRAS protein, partial [Chrysanthemum x morifolium]	-	-	-	GRAS
-0.0756227	0.0487239	0.699502	-0.129611	-0.0636703	Unigene0028413	19.7421	13.5972	18.4368	11.0911	14.7433	17.8562	12.9105	14.0553	9.85357	11.3125	At3g18640	Zinc finger, CCCH-type [Cynara cardunculus var. scolymus] [Cynara cardunculus]	-	-	-	C3H
-0.0778713	0.0592423	0.440464	-0.306936	-0.251594	Unigene0024551	13.6679	2.5261	10.2915	1.83077	6.14247	16.668	1.35057	4.69627	1.15563	2.24377	ARF11	Aux/IAA-ARF-dimerization [Cynara cardunculus var. scolymus] [Cynara cardunculus]	Environmental Information Processing	Signal transduction	ko04075//Plant hormone signal transduction	B3
-0.078826	0.104708	0.594376	-0.231444	-0.174144	Unigene0073815	39.383	24.8966	34.3256	23.4829	23.7821	38.8925	23.6426	30.7956	22.223	23.4878	--	PREDICTED: mediator-associated protein 1 [Cucumis melo]	-	-	-	GeBP
-0.0813016	0.00194374	0.594336	-0.0697498	-0.0105835	Unigene0007319	12.7816	10.996	12.9572	9.037	11.7683	12.7023	9.10553	9.92443	7.83797	8.63827	DIVARICATA	Homeodomain-like protein [Cynara cardunculus var. scolymus] [Cynara cardunculus]	-	-	-	MYB
-0.0814294	0.173587	0.255396	-0.210435	-0.183185	Unigene0062213	43.3981	36.1109	41.8119	39.2727	34.8512	52.5392	40.2377	43.8418	40.2849	39.6764	NFYC3	NF-Y protein, partial [Chrysanthemum x morifolium]	-	-	-	NF-YC
-0.0820217	-0.0223978	0.762684	-0.0070086	0.0890266	Unigene0008600	23.6611	9.53963	13.3712	2.19993	8.15743	13.8906	8.3927	8.55163	2.0155	5.3689	--	AT hook-like protein, partial [Cynara cardunculus var. scolymus] [Cynara cardunculus]	-	-	-	B3
-0.0824695	0.00708082	-0.393111	-0.410949	-0.496107	Unigene0021235	8.4874	7.1267	13.5631	16.4618	11.6507	7.29623	7.11993	15.5286	15.1027	7.22703	MYB44	PREDICTED: transcription factor RAX1 [Vitis vinifera]	Organismal Systems	Environmental adaptation	ko04626//Plant-pathogen interaction	MYB_related
-0.0831136	-0.222111	-0.330753	-0.464758	-0.417241	Unigene0025555	58.7136	43.9202	56.1465	85.419	96.6481	62.7136	42.6998	48.2988	48.5217	41.4409	DREB2A	DREB2 transcription factor [Helianthus annuus]	-	-	-	ERF
-0.0838792	0.12492	0.629855	-0.098075	-0.0386529	Unigene0077528	45.2425	34.4453	41.1319	31.8837	35.6174	50.9169	36.1532	40.2787	27.1697	30.4085	DRAP1	NF-Y protein, partial [Chrysanthemum x morifolium]	-	-	-	NF-YC
-0.08389	0.10133	0.825807	0.0841793	0.144764	Unigene0067878	21.1881	15.7346	24.0212	5.93067	10.9571	19.4204	11.7989	14.1773	6.76673	8.59997	AP2	floral homeotic protein APETALA 2-like isoform X2 [Cajanus cajan]	-	-	-	AP2
-0.0841463	0.0888932	0.599283	0.25494	0.25535	Unigene0057681	14.5109	14.9037	15.6435	11.3697	12.8894	15.6107	13.7015	13.6294	13.5995	13.3602	--	trihelix protein, partial [Chrysanthemum x morifolium]	-	-	-	Trihelix
-0.084785	0.0275465	0.698	-0.126546	-0.0417165	Unigene0105006	23.1496	12.5777	18.4417	9.39433	14.5998	20.5402	12.3324	14.0653	7.179	9.3535	Os12g0591400	B3 DNA binding domain-containing protein [Cynara cardunculus var. scolymus] [Cynara cardunculus]	-	-	-	B3
-0.0868391	-0.132019	0.0906769	-0.152321	-0.122233	Unigene0063197	73.5156	72.6642	107.801	86.4932	76.445	43.1838	43.0871	57.5411	59.5152	53.8735	2025-09-01	MADS domain protein [Gerbera hybrid cultivar]	-	-	-	MIKC
-0.0876843	-0.0968476	0.537992	-0.0828622	0.0193319	Unigene0028529	24.6601	18.8549	20.7499	15.8934	15.9952	17.0718	11.4684	14.9351	12.5666	14.0556	--	PREDICTED: dnaJ homolog subfamily C member 2-like [Juglans regia]	-	-	-	MYB_related
-0.0878422	0.0397069	0.757074	-0.032001	0.0489254	Unigene0003468	24.1102	15.5506	22.0274	8.64283	15.8157	22.1973	12.7937	14.3978	7.74943	10.0277	Os11g0197600	B3 DNA binding domain-containing protein [Cynara cardunculus var. scolymus] [Cynara cardunculus]	-	-	-	B3
-0.0891164	-0.216676	0.0672989	-0.372845	-0.299281	Unigene0058992	108.231	43.4483	55.7376	64.1872	129.313	89.6197	29.1315	27.0219	31.7813	32.0636	MYC4	transcription factor MYC2, partial [Chrysanthemum boreale]	Environmental Information Processing	Signal transduction	ko04075//Plant hormone signal transduction;ko04016//MAPK signaling pathway - plant	bHLH
-0.0891458	0.169646	0.623845	0.00754488	0.0337951	Unigene0095043	8.1581	6.63283	7.87887	5.7946	5.89137	8.68903	7.31473	7.7918	6.34807	6.4422	HSF8	Heat shock factor (HSF)-type, DNA-binding [Cynara cardunculus var. scolymus] [Cynara cardunculus]	-	-	-	HSF
-0.0915958	0.0142403	0.543868	0.137457	0.202238	Unigene0016741	13.7998	11.5383	10.2532	11.0239	7.6385	10.9787	10.5307	12.6483	9.1989	9.91753	WRKY2	DNA-binding WRKY [Cynara cardunculus var. scolymus] [Cynara cardunculus]	Organismal Systems	Environmental adaptation	ko04626//Plant-pathogen interaction	WRKY
-0.091974	-0.232623	-0.0495451	-0.199312	-0.201138	Unigene0002275	17.9336	15.9857	18.1988	18.2269	23.9666	14.8699	15.956	14.451	14.5862	13.7678	ARID2	Homeodomain-like protein, partial [Cynara cardunculus var. scolymus] [Cynara cardunculus]	-	-	-	MYB_related
-0.0932076	-0.257103	0.477239	0.153921	0.268653	Unigene0063582	65.8224	51.7037	36.1889	23.9361	55.9687	27.4475	23.3246	15.3048	13.2842	20.4444	MYB4	MYB9A protein [Gerbera hybrid cultivar]	Organismal Systems	Environmental adaptation	ko04626//Plant-pathogen interaction	MYB_related
-0.0943545	-0.280647	-0.54711	-0.205798	-0.248502	Unigene0067393	3.18167	4.98337	1.6571	12.6209	19.4945	2.93113	4.591	2.77133	9.7634	3.31477	PAT1	Transcription factor GRAS, partial [Cynara cardunculus var. scolymus] [Cynara cardunculus]	-	-	-	GRAS
-0.0948597	-0.231033	-0.25246	0.529534	0.466838	Unigene0055062	8.75933	88.5861	44.5756	68.0059	71.8195	6.5913	87.7605	36.2757	56.9968	57.1231	BHLH79	Myc-type, basic helix-loop-helix (bHLH) domain-containing protein [Cynara cardunculus var. scolymus] [Cynara cardunculus]	-	-	-	bHLH
-0.0956744	0.00768744	0.55507	-0.264265	-0.18091	Unigene0017166	5.06653	2.5325	3.648	2.6285	2.98567	4.48517	2.07927	3.17547	1.71117	1.9888	TCX5	CRC domain-containing protein, partial [Cynara cardunculus var. scolymus] [Cynara cardunculus]	-	-	-	CPP
-0.0970752	0.0140015	0.235705	-0.518799	-0.488385	Unigene0094997	22.7092	15.4548	21.2102	18.6285	20.3039	21.2425	14.743	19.5352	17.5272	14.9311	Os03g0698800	Ankyrin repeat-containing protein [Cynara cardunculus var. scolymus] [Cynara cardunculus]	-	-	-	C3H
-0.0975917	-0.0445991	0.744605	0.157537	0.219397	Unigene0073266	19.6219	17.317	20.0714	3.25977	12.9584	12.6047	5.42703	8.0442	1.57733	3.72473	BZR1	BZR1, transcriptional repressor [Cynara cardunculus var. scolymus] [Cynara cardunculus]	Environmental Information Processing	Signal transduction	ko04075//Plant hormone signal transduction	BES1
-0.0978552	0.15605	0.447438	-0.101543	-0.0623658	Unigene0015093	39.734	32.0889	39.0004	31.4469	33.8369	57.967	38.0833	41.0741	29.6772	30.8531	--	Basic-leucine zipper domain-containing protein [Cynara cardunculus var. scolymus] [Cynara cardunculus]	-	-	-	bZIP
-0.0985689	-0.174685	-0.82869	-0.519401	-0.574624	Unigene0051822	3.4855	1.513	1.84423	8.17147	6.21653	5.96767	1.8445	3.89537	9.75203	5.1503	WRKY7	WRKY13 [Chrysanthemum x morifolium]	-	-	-	WRKY
-0.0986581	0.0523721	0.553903	-0.211801	-0.156088	Unigene0022149	24.6657	15.0503	20.5258	14.0117	19.0277	25.8426	17.5252	17.7039	12.5442	14.3091	--	MADF domain-containing protein [Cynara cardunculus var. scolymus] [Cynara cardunculus]	-	-	-	Trihelix
-0.099362	0.0555521	0.667703	-0.0594648	0.0149443	Unigene0072136	56.5241	40.4459	54.5299	28.6369	46.4513	64.8999	40.0086	39.6661	23.9753	30.3518	BPC6	GAGA-binding transcriptional activator [Cichorium intybus]	-	-	-	BBR-BPC
-0.100758	0.091131	0.686537	0.0458476	0.0636085	Unigene0044785	23.6808	21.532	25.1265	15.2314	21.4099	24.5714	18.5082	20.693	17.5918	16.5805	--	trihelix protein, partial [Chrysanthemum x morifolium]	-	-	-	Trihelix
-0.102593	-0.0753886	0.508298	-0.244531	-0.158308	Unigene0027160	43.9197	31.3172	41.5249	31.4121	38.431	37.345	27.7544	30.9153	24.3921	25.7494	ARID2	ELM2 domain-containing protein [Cynara cardunculus var. scolymus] [Cynara cardunculus]	-	-	-	MYB_related
-0.106839	-0.126295	-0.347838	0.41713	0.322194	Unigene0031071	9.77733	41.9885	32.2987	38.4089	25.6513	14.6606	32.5509	29.617	40.6544	31.3943	SCL8	GRAS protein, partial [Chrysanthemum x morifolium]	-	-	-	GRAS
-0.107197	-0.0792962	0.647435	-0.114215	-0.0172935	Unigene0097141	18.2465	7.57713	12.3624	2.98167	8.94803	12.8838	5.05517	5.50353	2.4606	4.11427	--	PREDICTED: B3 domain-containing protein REM13 isoform X2 [Eucalyptus grandis]	-	-	-	B3
-0.109303	0.121786	0.703622	0.337332	0.330326	Unigene0052468	22.052	22.0402	23.8769	18.9006	19.4716	23.4971	26.3499	23.9741	17.3208	19.3355	--	B3 DNA binding domain-containing protein [Cynara cardunculus var. scolymus] [Cynara cardunculus]	-	-	-	B3
-0.111132	-0.0270304	-0.0820124	-0.107769	-0.133318	Unigene0088039	4.7446	3.88353	2.8704	7.49353	2.6411	1.98587	3.33793	8.68507	5.44237	2.16853	SCRM	Myc-type, basic helix-loop-helix (bHLH) domain-containing protein, partial [Cynara cardunculus var. scolymus] [Cynara cardunculus]	-	-	-	bHLH
-0.111568	0.0109531	0.351086	0.530985	0.47921	Unigene0051705	17.3005	27.0142	24.8991	22.1346	19.7699	16.0126	24.9034	26.0735	19.7166	17.4139	VAL2	B3 DNA binding domain-containing protein [Cynara cardunculus var. scolymus] [Cynara cardunculus]	-	-	-	B3
-0.111709	-0.0410422	-0.625246	-0.260753	-0.391891	Unigene0048158	1.53073	2.56927	5.5609	21.4151	7.88243	2.4677	5.1989	19.9935	29.4187	7.12553	HAT22	HD-ZIP protein, partial [Chrysanthemum x morifolium]	-	-	-	HD-ZIP
-0.112566	0.00842748	0.653345	-0.114476	-0.0436325	Unigene0012250	27.9089	11.4508	17.9376	4.50853	15.939	26.614	12.7059	13.1305	5.335	6.9922	YAB1	High mobility group (HMG) box domain-containing protein [Cynara cardunculus var. scolymus] [Cynara cardunculus]	-	-	-	YABBY
-0.112718	-0.139112	0.526544	-0.179751	-0.078094	Unigene0050078	17.5085	9.5046	11.4871	8.3294	13.6413	12.9658	7.2497	7.92923	3.94473	5.69833	At2g47680	PREDICTED: DExH-box ATP-dependent RNA helicase DExH8 isoform X1 [Citrus sinensis]	-	-	-	C3H
-0.114155	0.128587	0.600531	0.234039	0.196834	Unigene0023958	3.6404	3.68677	5.2725	1.73243	1.93763	4.3035	4.16807	3.85637	2.59407	2.83553	--	NIN-like protein, partial [Chrysanthemum x morifolium]	-	-	-	Nin-like
-0.114294	0.0143157	0.682819	-0.0558158	0.0224097	Unigene0087457	22.8816	12.747	16.9395	6.22033	11.7916	22.857	10.0595	11.713	6.0416	8.11017	GRF3	Glutamine-Leucine-Glutamine, QLQ [Cynara cardunculus var. scolymus] [Cynara cardunculus]	-	-	-	GRF
-0.11487	-0.0170386	0.503188	-0.345111	-0.293455	Unigene0051635	30.8361	14.6702	25.4925	15.469	20.6595	25.5191	13.8499	18.6143	12.901	12.3998	GBF1	Basic-leucine zipper domain-containing protein [Cynara cardunculus var. scolymus] [Cynara cardunculus]	-	-	-	bZIP
-0.117463	-0.211576	0.46515	-0.0636816	0.0489759	Unigene0092287	18.336	13.4774	16.0556	13.5629	14.6865	9.6266	8.61637	9.76603	6.08647	7.87813	DBR1	PREDICTED: zinc finger protein 36, C3H1 type-like 2 [Daucus carota subsp. sativus] [Daucus carota]	-	-	-	C3H
-0.119078	-0.034499	0.601558	0.00573343	0.0530225	Unigene0075593	9.03183	4.9459	6.41103	2.9019	5.5589	7.04253	6.47967	4.72117	3.17693	4.2751	PIF1	transcription factor BHLH002, partial [Vaccinium corymbosum]	Environmental Information Processing	Signal transduction	ko04075//Plant hormone signal transduction	bHLH
-0.119832	0.00486736	0.312575	-0.200771	-0.214878	Unigene0014464	19.0277	13.3335	18.4019	14.2542	14.3052	15.7809	15.9607	15.626	15.875	14.7168	LUX	PREDICTED: transcription factor PCL1-like [Ipomoea nil]	-	-	-	G2-like
-0.120354	-0.257689	0.200392	-0.345299	-0.268926	Unigene0054169	15.4574	7.40367	11.8255	10.3965	14.3002	8.53047	6.61833	6.74593	6.51833	5.62707	--	Homeodomain-like protein [Cynara cardunculus var. scolymus] [Cynara cardunculus]	-	-	-	Trihelix
-0.121511	-0.107398	0.589302	0.150133	0.211549	Unigene0015488	8.00023	8.1858	8.2496	6.13513	6.59693	4.0758	3.97773	6.25497	2.95817	3.25493	ERF118	AP2/ERF domain-containing protein [Cynara cardunculus var. scolymus] [Cynara cardunculus]	-	-	-	ERF
-0.123287	0.119278	0.59299	-0.0940955	-0.100942	Unigene0100793	5.70913	4.36823	6.35813	3.7956	4.58403	6.25407	4.90963	5.25847	4.07587	3.92757	--	--	-	-	-	C3H
-0.124079	-0.0243644	0.734789	0.395917	0.458356	Unigene0076334	13.9739	17.4867	15.3696	9.8818	13.3295	16.5138	12.6946	12.374	8.444	10.4004	OCP3	PREDICTED: protein OVEREXPRESSOR OF CATIONIC PEROXIDASE 3 [Vitis vinifera]	-	-	-	HB-other
-0.126319	-0.000461688	0.807648	0.209394	0.26344	Unigene0010555	3.99417	3.083	3.6426	1.92633	2.45143	3.66483	3.50043	2.8864	1.50683	2.29873	RGL1	Transcription factor GRAS [Cynara cardunculus var. scolymus] [Cynara cardunculus]	-	-	-	GRAS
-0.127037	-0.19967	-0.0861835	-0.341079	-0.322915	Unigene0021809	6.4756	4.74627	7.03873	7.33363	7.5108	4.4101	4.79553	4.8782	4.74173	4.44093	SCL9	Transcription factor GRAS [Cynara cardunculus var. scolymus] [Cynara cardunculus]	-	-	-	GRAS
-0.127388	0.0705732	0.874844	0.267464	0.297638	Unigene0091257	15.4586	13.2118	15.867	5.65893	8.98603	15.1901	13.0713	12.0814	6.88173	8.2691	STOP1	Zinc finger, C2H2, partial [Cynara cardunculus var. scolymus] [Cynara cardunculus]	-	-	-	C2H2
-0.129459	-0.0473072	0.768573	0.077577	0.154764	Unigene0089283	63.5517	51.7872	64.6457	34.0766	46.5474	52.83	38.6753	40.5695	28.1237	33.1803	BPC2	GAGA-binding transcriptional activator [Artemisia annua]	-	-	-	BBR-BPC
-0.129843	0.0313798	0.350141	-0.2614	-0.22875	Unigene0075444	9.0013	5.21747	7.41107	6.48523	7.33307	10.183	7.6532	7.34747	5.18643	5.72367	Os07g0563300	PREDICTED: B3 domain-containing protein Os07g0679700-like isoform X2 [Solanum pennellii]	-	-	-	B3
-0.13042	-0.0846896	0.723428	0.132963	0.212888	Unigene0070339	26.3809	21.9295	27.6689	15.0895	17.4343	19.4903	16.6481	16.0397	11.9446	14.7323	--	--	-	-	-	HB-other
-0.130602	-0.0698535	0.716391	0.209392	0.26281	Unigene0011111	26.1518	25.3299	25.7294	14.6031	24.4627	25.142	19.6507	19.4082	18.2392	17.0677	BEH4	BZR1, transcriptional repressor [Cynara cardunculus var. scolymus] [Cynara cardunculus]	-	-	-	BES1
-0.133937	0.0176323	0.570185	-0.190751	-0.128444	Unigene0057421	18.6844	8.64833	14.6861	7.20067	10.201	18.444	10.2457	11.0721	7.93363	8.07663	SCL27	Transcription factor GRAS [Cynara cardunculus var. scolymus] [Cynara cardunculus]	-	-	-	GRAS
-0.134334	-0.23133	-0.116482	0.714086	0.659034	Unigene0004350	60.9173	663.526	200.189	394.326	225.638	46.4641	733.439	236.568	399.803	450.527	BHLH79	Myc-type, basic helix-loop-helix (bHLH) domain-containing protein [Cynara cardunculus var. scolymus] [Cynara cardunculus]	-	-	-	bHLH
-0.1355	-0.0481504	0.4856	0.00227112	0.0365129	Unigene0020904	48.5994	44.7857	46.2113	43.1428	42.3559	44.8046	41.3776	45.5965	42.5264	40.4953	--	PREDICTED: mediator-associated protein 1-like [Solanum tuberosum]	-	-	-	GeBP
-0.135969	-0.337702	-0.588363	-0.250196	-0.300119	Unigene0075873	5.26363	6.87653	2.9979	15.7915	26.7158	2.8615	2.87653	2.536	18.0126	4.07297	ERF5	ethylene-responsive transcription factor 5 [Artemisia annua]	-	-	-	ERF
-0.136505	-0.189708	0.39059	-0.211088	-0.107932	Unigene0095591	32.0614	23.6733	25.3359	23.2033	27.9835	27.0701	20.7854	21.1139	20.1337	20.8078	SMH3	Histone H1/H5 [Cynara cardunculus var. scolymus] [Cynara cardunculus]	Organismal Systems	Environmental adaptation	ko04626//Plant-pathogen interaction	MYB_related
-0.137493	-0.359463	-0.161302	-0.233096	-0.153069	Unigene0009122	4.73563	3.47697	3.18917	7.19467	7.31267	1.76563	1.26747	1.37657	1.1075	1.29787	ZDS	PREDICTED: B3 domain-containing transcription repressor VAL1-like isoform X4 [Solanum tuberosum]	-	-	-	B3
-0.137529	-0.01302	0.685508	-0.0306875	0.0325989	Unigene0094935	16.0481	7.9398	10.8583	3.58197	6.8537	14.555	8.30117	8.06353	4.3679	5.75317	--	PREDICTED: ribonuclease J isoform X2 [Prunus mume]	-	-	-	Trihelix
-0.141445	-0.269358	-0.46598	-0.353866	-0.351526	Unigene0053527	27.9802	33.8406	41.9306	70.1026	71.9859	39.4154	18.3489	25.6821	37.1822	23.8308	MYB44	MYB2 [Chrysanthemum x morifolium]	Organismal Systems	Environmental adaptation	ko04626//Plant-pathogen interaction	MYB
-0.141701	-0.279836	0.195301	0.126399	0.202359	Unigene0052085	17.9986	18.0042	19.034	16.9194	16.7574	15.9069	15.507	13.1524	15.2639	16.3206	DIVARICATA	transcription factor DIVARICATA [Chrysanthemum x morifolium]	-	-	-	MYB
-0.142369	-0.134013	0.41578	-0.203621	-0.111252	Unigene0103953	10.3334	7.1979	8.2439	6.90907	7.42123	8.6682	5.7212	6.20703	6.16837	6.5182	RVE6	PREDICTED: protein REVEILLE 6-like isoform X2 [Daucus carota subsp. sativus] [Daucus carota]	-	-	-	MYB_related
-0.143772	-0.058172	0.758927	0.112496	0.188682	Unigene0113360	20.7268	15.0156	15.5064	9.2525	15.0823	19.1441	15.6892	14.9004	8.10993	9.49237	--	--	-	-	-	B3
-0.144362	-0.0331174	0.709237	-0.00986778	0.0514502	Unigene0006215	23.2422	18.578	22.2305	15.0267	17.7189	19.5084	15.7181	17.6326	15.2859	14.7936	--	Sequence-specific DNA binding transcription factors [Theobroma cacao]	-	-	-	Trihelix
-0.144448	-0.243064	0.132781	0.301391	0.313228	Unigene0019501	5.75217	14.0153	11.4505	10.4012	14.1889	4.53853	7.02897	5.87293	4.9678	4.75277	SCL23	GRAS protein, partial [Chrysanthemum x morifolium]	-	-	-	GRAS
-0.144904	-0.12124	0.0685742	0.504606	0.464168	Unigene0118105	5.97097	9.3252	8.07507	7.3484	4.86127	4.90117	6.60353	6.76503	7.62903	7.09117	--	PREDICTED: protein EFFECTOR OF TRANSCRIPTION 2-like [Daucus carota subsp. sativus] [Daucus carota]	-	-	-	HRT-like
-0.145797	-0.00232957	0.579392	-0.164677	-0.0978329	Unigene0086822	105.92	36.4491	78.0318	15.22	39.9908	121.054	24.6373	38.2498	10.2001	17.117	ARF9	Aux/IAA-ARF-dimerization [Cynara cardunculus var. scolymus] [Cynara cardunculus]	Environmental Information Processing	Signal transduction	ko04075//Plant hormone signal transduction	ARF
-0.14905	0.0633236	0.58675	-0.0761067	-0.0607014	Unigene0002647	11.7749	8.36583	11.8805	5.64663	8.89527	14.6847	8.74303	9.38947	6.28637	6.0693	--	Histone-fold [Cynara cardunculus var. scolymus] [Cynara cardunculus]	Metabolism;Genetic Information Processing	Global and overview maps;Replication and repair;Nucleotide metabolism	ko01100//tMetabolic pathways;ko00230//Purine metabolism;ko00240//Pyrimidine metabolism;ko03420//Nucleotide excision repair;ko03030//DNA replication;ko03410//Base excision repair	NF-YC
-0.14944	-0.339412	-0.545763	-0.295916	-0.278275	Unigene0023424	8.91827	7.9737	3.45527	50.3599	51.2539	9.7959	9.1658	4.0024	17.7532	5.25277	NAC072	No apical meristem (NAM) protein [Cynara cardunculus var. scolymus] [Cynara cardunculus]	-	-	-	NAC
-0.15022	0.0983521	0.547749	0.187892	0.226141	Unigene0060903	14.9696	14.3668	14.3847	13.3869	8.50653	15.8226	12.8655	15.4462	11.7756	12.0785	WRKY34	WRKY2 transcription factor [Artemisia annua]	Organismal Systems	Environmental adaptation	ko04626//Plant-pathogen interaction	WRKY
-0.151485	-0.0441354	0.752285	0.0090142	0.0688624	Unigene0002455	22.8693	16.9365	21.4484	12.7734	15.4702	18.0227	13.6409	15.9942	9.67167	10.5126	ZHD9	Homeodomain-like protein [Cynara cardunculus var. scolymus] [Cynara cardunculus]	-	-	-	ZF-HD
-0.152638	-0.302315	-0.554951	-0.140748	-0.13752	Unigene0067359	19.1181	42.3463	46.8273	96.2939	49.9268	12.9353	22.8737	26.4712	42.087	34.1982	AGL24	PREDICTED: MADS-box protein SVP-like [Ziziphus jujuba]	-	-	-	MIKC
-0.153743	-0.361894	-0.213623	-0.248541	-0.201071	Unigene0003926	13.0809	10.7613	12.1872	17.9267	21.2256	8.4326	9.1649	7.70573	8.7276	7.14473	NFYB8	NF-Y protein, partial [Chrysanthemum x morifolium]	-	-	-	NF-YB
-0.155009	-0.278466	-0.281592	-0.318958	-0.228199	Unigene0055697	92.3505	59.4969	43.8784	160.639	146.985	130.133	61.8289	51.8866	48.5869	56.2525	ERF4	ERF/AP-2 like transcription factor [Artemisia annua]	-	-	-	ERF
-0.155143	-0.325601	-0.328766	-0.415569	-0.366613	Unigene0004628	16.1899	7.79017	13.3643	26.7632	27.3736	11.4433	6.66437	6.19307	8.94353	6.50763	ARR18	Homeodomain-like protein [Cynara cardunculus var. scolymus] [Cynara cardunculus]	-	-	-	G2-like
-0.157496	-0.114579	0.325095	-0.420699	-0.338651	Unigene0071620	22.4322	14.2671	20.0525	19.1387	19.3114	19.4488	14.7763	16.7504	12.6774	13.3335	At3g19184	B3 DNA binding domain-containing protein, partial [Cynara cardunculus var. scolymus] [Cynara cardunculus]	-	-	-	B3
-0.159161	-0.0344729	0.324295	-0.121217	-0.0588249	Unigene0087370	35.9315	9.18063	6.90847	4.10417	4.23863	60.0815	9.16093	9.47083	5.94	10.2559	AP1	floral-meristem identity protein [Chrysanthemum seticuspe f. boreale]	-	-	-	MIKC
-0.159859	-0.0230608	0.812754	0.469928	0.525215	Unigene0089192	57.0566	64.8285	62.8767	40.8087	48.3385	63.2341	57.3065	48.4149	36.5332	46.3442	BPC1	GAGA-binding transcriptional activator [Artemisia annua]	-	-	-	BBR-BPC
-0.160064	-0.0507761	0.757541	0.123981	0.185303	Unigene0089282	50.6545	43.8044	54.3295	28.1572	36.6686	45.3692	34.3383	33.4111	24.0658	27.9007	Os10g0114500	GAGA-binding transcriptional activator [Artemisia annua]	-	-	-	BBR-BPC
-0.161732	-0.393725	-0.654028	-0.327569	-0.283705	Unigene0082178	11.874	9.11797	6.8019	32.2875	21.9855	9.02913	8.031	6.00363	14.6661	11.2562	RVE6	Homeodomain-like protein [Cynara cardunculus var. scolymus] [Cynara cardunculus]	-	-	-	MYB_related
-0.16243	-0.141381	0.534094	-0.225594	-0.148091	Unigene0090108	39.8206	21.9685	28.3532	19.8873	28.2867	30.372	17.3194	21.0282	15.6141	15.1017	HUA1	Zinc finger, CCCH-type [Cynara cardunculus var. scolymus] [Cynara cardunculus]	-	-	-	C3H
-0.163005	-0.192326	0.682062	0.185546	0.273497	Unigene0009061	163.526	134.079	145.6	69.4234	153.472	108.292	108.897	74.8077	32.7201	50.0282	MYB39	PREDICTED: transcription factor MYB34 [Cicer arietinum]	Organismal Systems	Environmental adaptation	ko04626//Plant-pathogen interaction	MYB
-0.16524	0.0515587	0.739882	0.0418964	0.10372	Unigene0101164	46.6559	38.3228	45.3611	28.4907	33.2944	53.887	33.7381	39.1565	24.1722	26.2866	ARF7	auxin response factor 1 [Solanum lycopersicum]	Environmental Information Processing	Signal transduction	ko04075//Plant hormone signal transduction	ARF
-0.165988	-0.185272	0.391489	-0.10746	0.0233146	Unigene0016554	16.7403	14.0502	16.1866	15.7323	15.7015	14.8199	11.249	11.0604	8.1652	10.536	WRKY44	WRKY5 [Chrysanthemum x morifolium]	-	-	-	WRKY
-0.166734	-0.039166	0.737404	-0.00647112	0.0726505	Unigene0037682	39.9869	30.3912	34.9968	26.4632	30.0981	35.6065	29.7806	31.1748	23.3296	24.7228	Os08g0159800	Zinc finger, CCCH-type [Cynara cardunculus var. scolymus] [Cynara cardunculus]	-	-	-	C3H
-0.167453	0.0446842	0.331868	-0.189031	-0.249548	Unigene0111414	12.057	8.07397	10.1483	7.23353	9.0597	11.8144	10.1849	10.6873	10.7675	8.64433	bdp1	Homeodomain-like protein [Cynara cardunculus var. scolymus] [Cynara cardunculus]	-	-	-	MYB_related
-0.169874	-0.255489	0.466785	-0.0758823	0.00258851	Unigene0089221	22.7468	15.2001	19.1528	13.0002	16.9527	11.4493	9.0748	9.39927	8.41977	8.44917	--	DNA-binding WRKY [Cynara cardunculus var. scolymus] [Cynara cardunculus]	Organismal Systems	Environmental adaptation	ko04626//Plant-pathogen interaction	WRKY
-0.170182	0.0674697	0.340906	-0.154075	-0.185669	Unigene0110892	24.2492	18.8867	21.8009	18.8252	21.3638	26.534	23.3878	23.6583	22.1634	19.6217	ASIL2	trihelix protein, partial [Chrysanthemum x morifolium]	-	-	-	Trihelix
-0.170556	-0.296841	0.224473	0.269986	0.307203	Unigene0073300	4.77153	5.5913	4.24927	4.3225	4.5961	4.04343	3.76557	3.4078	3.31737	3.5179	HSF8	PREDICTED: heat shock factor protein HSF8 isoform X1 [Solanum tuberosum]	-	-	-	HSF
-0.170763	0.0444375	0.836036	0.439309	0.446834	Unigene0009037	15.4881	16.6955	22.5361	4.06373	7.4367	16.8677	19.9989	13.8736	6.97423	8.54127	SCRM	inducer of CBF expression 1 protein [Lactuca sativa]	-	-	-	bHLH
-0.17122	-0.327687	-0.0115368	-0.0424841	0.0160331	Unigene0103195	7.43377	7.6396	7.92957	10.0871	7.91817	1.95953	2.82663	3.99033	3.96877	3.69093	CPRF2	RITA-2 protein, partial (plasmid) [Oryza sativa Japonica Group]	-	-	-	bZIP
-0.171439	-0.0926706	0.562063	-0.0450203	0.0402184	Unigene0090072	4.77307	2.5244	2.54533	1.35657	1.85567	4.45327	1.71133	1.92013	1.42447	1.72767	JKD	Zinc finger, C2H2 [Cynara cardunculus var. scolymus] [Cynara cardunculus]	-	-	-	C2H2
-0.172446	-0.210782	0.225365	-0.248708	-0.186534	Unigene0103010	3.571	2.82743	3.25187	3.42243	3.37207	2.8372	2.16107	2.7207	2.16987	2.0608	CPSF30	YTH domain-containing protein [Cynara cardunculus var. scolymus] [Cynara cardunculus]	Genetic Information Processing	Translation	ko03015//mRNA surveillance pathway	C3H
-0.173231	-0.0292688	0.636626	-0.110049	-0.0388072	Unigene0079872	17.4277	6.7103	13.3087	3.55103	5.27197	17.2122	5.84733	6.52783	2.46157	3.92933	SPL13A	SBP-like protein, partial [Chrysanthemum x morifolium]	-	-	-	SBP
-0.173655	-0.0843629	0.611795	-0.0939008	-0.030266	Unigene0062073	18.9703	13.9957	16.234	12.9976	14.136	17.2673	14.2414	14.1647	12.5548	12.7353	VAL1	B3 DNA binding domain-containing protein, partial [Cynara cardunculus var. scolymus] [Cynara cardunculus]	-	-	-	B3
-0.175094	-0.0604332	0.536325	-0.198736	-0.122562	Unigene0024008	89.456	35.6503	59.2657	27.6253	39.9947	90.8719	26.7754	35.9681	20.6592	23.3758	ARF2	Aux/IAA-ARF-dimerization [Cynara cardunculus var. scolymus] [Cynara cardunculus]	-	-	-	ARF
-0.176566	-0.118116	0.359938	0.635202	0.605115	Unigene0051704	17.0319	27.0738	22.3654	21.9389	19.6679	16.9312	24.7155	23.8291	17.9666	16.405	Os07g0679700	PREDICTED: B3 domain-containing transcription repressor VAL2-like [Populus euphratica]	-	-	-	B3
-0.17691	-0.202501	0.291818	-0.391556	-0.312822	Unigene0044927	146.285	73.4958	115.33	110.245	106.626	91.7151	62.827	83.7161	62.0181	58.1544	NAC078	No apical meristem (NAM) protein [Cynara cardunculus var. scolymus] [Cynara cardunculus]	-	-	-	NAC
-0.179066	0.0479646	0.785101	0.131259	0.177262	Unigene0049731	37.3488	27.4547	35.4045	14.0142	18.6239	42.282	27.2534	26.9662	14.2933	17.3236	--	PREDICTED: mediator-associated protein 1 [Cucumis melo]	-	-	-	GeBP
-0.179641	-0.0760457	0.201404	0.631144	0.510044	Unigene0001398	4.90697	16.677	10.9209	8.1652	10.4487	3.55877	18.9239	15.6038	13.0559	6.40117	PBF	DOF transcription factor 16, partial [Chrysanthemum x morifolium]	-	-	-	Dof
-0.18042	-0.119987	0.60779	0.665181	0.667278	Unigene0045531	21.1843	54.5273	44.6558	24.4767	34.8079	22.9011	42.6794	30.0824	10.9429	15.5321	NAC083	NAC transcription factor [Momordica charantia]	-	-	-	NAC
-0.182152	-0.0903416	0.777305	0.634366	0.658315	Unigene0007744	16.4064	30.8004	26.8715	7.69703	12.1942	13.5196	16.3092	14.716	8.61527	8.36607	GATA8	Zinc finger, GATA-type [Cynara cardunculus var. scolymus] [Cynara cardunculus]	-	-	-	GATA
-0.18534	-0.0813084	0.698551	-0.0719286	0.00920514	Unigene0085040	22.4304	11.6216	16.8945	7.3073	11.1608	18.7465	9.62443	10.3397	5.89783	6.8027	WRKY32	DNA-binding WRKY [Cynara cardunculus var. scolymus] [Cynara cardunculus]	-	-	-	WRKY
-0.185838	-0.0301282	0.596158	-0.103222	-0.0575922	Unigene0057422	32.0621	18.6718	24.5649	11.6991	19.1076	34.7866	16.4331	18.7633	14.3119	12.9304	SCL6	Transcription factor GRAS [Cynara cardunculus var. scolymus] [Cynara cardunculus]	-	-	-	GRAS
-0.186086	-0.249883	0.117499	-0.363724	-0.249678	Unigene0045861	244.476	136.894	168.305	213.412	180.75	215.651	77.8632	98.7893	88.5916	115.878	AP1	APETALA1 like protein [Chrysanthemum seticuspe f. boreale]	-	-	-	MIKC
-0.187082	-0.23877	0.287441	-0.104418	-0.0412563	Unigene0007040	167.955	36.0531	15.9786	30.7252	10.3175	77.1204	20.1194	6.0696	6.4775	23.522	RAP2-3	AP2/ERF domain-containing protein [Cynara cardunculus var. scolymus] [Cynara cardunculus]	-	-	-	ERF
-0.187257	-0.320587	-0.673719	-0.363607	-0.394914	Unigene0051463	24.6672	21.5924	30.3657	79.4636	58.8778	19.6723	23.8313	27.8983	47.3981	24.8467	ERF010	DREB5-like protein [Cichorium intybus]	-	-	-	ERF
-0.187481	-0.186854	0.36548	-0.272969	-0.220991	Unigene0012065	13.5769	8.4769	10.6495	8.9973	11.6775	11.6498	8.0282	8.5052	7.25727	6.95583	--	Zinc finger, CCCH-type [Cynara cardunculus var. scolymus] [Cynara cardunculus]	-	-	-	C3H
-0.18773	-0.117218	0.273977	-0.269883	-0.252852	Unigene0029060	6.56073	4.65567	6.1575	5.82883	5.91643	5.36223	5.41673	5.5688	4.571	4.45347	BHLH121	PREDICTED: transcription factor bHLH121 [Daucus carota subsp. sativus] [Daucus carota]	-	-	-	bHLH
-0.189349	-0.240961	0.177177	-0.174045	-0.123871	Unigene0004407	5.37827	4.24833	4.92273	5.08583	5.05463	3.6223	3.01587	3.6988	3.3147	2.89037	GT-3B	Myb-like domain-containing protein [Cynara cardunculus var. scolymus] [Cynara cardunculus]	-	-	-	Trihelix
-0.19014	-0.0414836	0.13477	-0.0403625	-0.0252561	Unigene0069430	16.4986	13.8791	11.9425	11.2412	21.1352	65.2633	20.8039	13.2517	12.1792	9.18547	MYB108	PREDICTED: transcription factor MYB24-like [Daucus carota subsp. sativus] [Daucus carota]	Organismal Systems	Environmental adaptation	ko04626//Plant-pathogen interaction	MYB
-0.19044	-0.210053	0.529006	0.915444	0.934423	Unigene0063581	7.4923	29.1875	9.67843	5.0192	6.96763	7.7155	17.9401	7.12133	4.3964	8.4706	MYB330	MYB transcription factor 1 [Carthamus tinctorius]	Organismal Systems	Environmental adaptation	ko04626//Plant-pathogen interaction	MYB
-0.191421	-0.0483791	0.778811	0.0705552	0.13382	Unigene0023349	30.2412	20.5207	23.7156	13.09	18.9062	28.36	20.0423	21.288	10.4806	11.2183	--	AT hook-like protein, partial [Cynara cardunculus var. scolymus] [Cynara cardunculus]	-	-	-	B3
-0.192459	-0.0709513	0.66556	-0.00605695	0.0705997	Unigene0075445	8.56313	5.4967	7.14217	3.6225	5.74137	9.05213	5.37597	4.74977	2.6235	3.39347	VAL3	PREDICTED: B3 domain-containing protein Os07g0563300-like [Capsicum annuum]	-	-	-	B3
-0.194682	-0.238054	0.588923	0.707447	0.725972	Unigene0057546	7.85333	11.8831	7.60037	6.20267	8.2312	4.0687	9.69053	7.58037	5.07067	4.7472	At5g12850	Ankyrin repeat-containing protein, partial [Cynara cardunculus var. scolymus] [Cynara cardunculus]	-	-	-	C3H
-0.19604	0.00205549	0.240804	-0.296836	-0.247347	Unigene0059168	112.219	98.5569	119.746	116.405	107.429	140.828	98.0347	108.831	92.5887	92.7661	NFYC3	NF-Y protein, partial [Chrysanthemum x morifolium]	-	-	-	NF-YC
-0.196362	-0.236879	0.47133	-0.0609527	0.0204515	Unigene0009216	35.0067	24.0497	30.6617	21.7158	22.3526	25.9367	20.7085	17.6649	20.2271	20.8743	ERF3	PREDICTED: ethylene-responsive transcription factor 3-like [Cucumis melo]	-	-	-	ERF
-0.196984	-0.0406457	0.659184	-0.0243992	0.038708	Unigene0068182	14.344	10.3817	15.0057	5.87303	7.28583	14.64	5.08533	8.0277	5.4371	5.05407	BZIP06	Basic-leucine zipper domain-containing protein [Cynara cardunculus var. scolymus] [Cynara cardunculus]	-	-	-	bZIP
-0.197668	-0.359275	-0.0840843	-0.178297	-0.120501	Unigene0013913	37.1295	33.8118	37.0716	46.8332	44.797	25.8294	26.4993	26.1175	24.2114	24.267	--	Basic-leucine zipper domain-containing protein [Cynara cardunculus var. scolymus] [Cynara cardunculus]	-	-	-	bZIP
-0.198091	-0.00824454	0.618402	-0.0732852	-0.0244149	Unigene0071250	21.8983	17.0577	23.7895	14.7904	15.0772	23.936	13.3105	16.9113	11.2965	11.2086	--	Zinc finger, C2H2-like protein [Cynara cardunculus var. scolymus] [Cynara cardunculus]	-	-	-	C2H2
-0.198124	-0.335593	0.0443667	0.367898	0.388262	Unigene0084039	4.08787	5.71027	3.51947	5.13783	6.40107	3.14757	5.94897	2.699	2.8884	3.37197	NFYA10	CCAAT-binding factor, conserved site-containing protein [Cynara cardunculus var. scolymus] [Cynara cardunculus]	-	-	-	NF-YA
-0.198208	-0.38635	-0.752249	-0.184725	-0.214624	Unigene0064938	20.6423	34.9718	25.0997	88.7124	68.1476	22.4592	35.2893	25.2315	59.5313	35.6291	TCP9	PREDICTED: transcription factor TCP9 [Vitis vinifera]	-	-	-	TCP
-0.1984	-0.170917	0.793632	0.213862	0.321406	Unigene0070975	10.5559	7.62363	6.474	2.88847	4.7902	7.4023	4.6042	4.30213	2.2286	3.2135	KAN2	Homeodomain-like protein, partial [Cynara cardunculus var. scolymus] [Cynara cardunculus]	-	-	-	G2-like
-0.198897	0.0347327	0.760315	0.480318	0.473403	Unigene0110213	37.9309	40.1664	42.0145	20.4926	25.7652	44.8957	45.4682	35.1179	27.84	29.4291	MADS6	MADS-box transcription factor CDM104 [Chrysanthemum x morifolium]	-	-	-	MIKC
-0.199055	-0.00882619	0.755216	0.0474871	0.0750231	Unigene0094925	11.0325	8.91983	10.6442	7.26583	8.34287	10.4013	8.7156	9.25827	7.38897	6.8929	TCX5	PREDICTED: protein tesmin/TSO1-like CXC 5 [Juglans regia]	-	-	-	CPP
-0.199798	-0.0393513	0.675947	0.24225	0.230948	Unigene0005526	4.44787	3.64057	5.43317	2.2988	3.26633	4.31827	5.05	3.4224	2.5808	2.7336	SAP11	Zinc finger, AN1-type [Cynara cardunculus var. scolymus] [Cynara cardunculus]	-	-	-	C2H2
-0.201203	-0.0649654	0.709532	0.0468281	0.0907655	Unigene0067486	22.5631	14.6271	16.8502	9.8666	13.4218	20.1249	14.2149	16.7224	9.4457	7.90813	--	AT hook-like protein, partial [Cynara cardunculus var. scolymus] [Cynara cardunculus]	-	-	-	B3
-0.20141	-0.234633	-0.648383	-0.57797	-0.670713	Unigene0059607	11.1998	2.42813	9.04483	12.8237	11.0618	9.53293	4.80923	7.00163	18.5207	8.5416	DOF1.7	DOF transcription factor 20, partial [Chrysanthemum x morifolium]	-	-	-	Dof
-0.201487	-0.244877	0.517862	-0.0989447	-0.00100966	Unigene0024014	18.5783	12.4927	15.8237	12.107	12.9544	11.6166	8.0545	8.75773	6.20033	7.30123	At4g38890	PREDICTED: tRNA-dihydrouridine(47) synthase [NAD(P)(+)]-like isoform X2 [Citrus sinensis]	-	-	-	C3H
-0.202357	-0.42869	-0.514523	-0.238232	-0.202572	Unigene0073304	53.5389	54.4613	34.179	119.299	112.236	53.5332	41.7346	30.1867	56.9962	39.2346	HSFB2C	Heat shock factor (HSF)-type, DNA-binding [Cynara cardunculus var. scolymus] [Cynara cardunculus]	-	-	-	HSF
-0.202981	-0.0926664	0.6507	0.0320974	0.0511949	Unigene0075900	9.17907	5.41193	8.7428	2.3757	4.23817	6.18407	4.87127	4.40267	3.7248	2.96197	NAC083	PREDICTED: NAC domain-containing protein 83-like [Daucus carota subsp. sativus] [Daucus carota]	-	-	-	NAC
-0.203376	-0.145208	0.547998	0.10958	0.202518	Unigene0105194	23.7414	22.2177	22.1705	20.2773	18.7825	24.621	19.2517	18.7119	17.1801	19.3003	--	Zinc finger, C2H2 [Cynara cardunculus var. scolymus] [Cynara cardunculus]	-	-	-	C2H2
-0.206199	-0.002681	0.613441	-0.101199	-0.0797622	Unigene0059693	21.8727	16.6731	23.8268	14.012	15.8541	22.0023	14.8866	17.1999	15.3254	13.1002	--	PREDICTED: zinc finger CCCH domain-containing protein 44-like [Nicotiana tomentosiformis]	-	-	-	C3H
-0.20677	-0.282829	0.29141	-0.242182	-0.200531	Unigene0008211	5.18727	2.459	3.4056	2.81237	4.2011	2.89617	2.4357	2.07027	1.9398	1.70503	At4g13040	AP2/ERF domain-containing protein [Cynara cardunculus var. scolymus] [Cynara cardunculus]	-	-	-	ERF
-0.207898	0.0228733	0.717814	0.118143	0.0922082	Unigene0118431	18.4921	16.5092	18.8241	14.4521	15.8692	16.9072	16.8369	17.8882	14.5586	13.3245	--	CID domain-containing protein [Cynara cardunculus var. scolymus] [Cynara cardunculus]	Genetic Information Processing	Translation	ko03015//mRNA surveillance pathway	C2H2
-0.209262	-0.0457184	0.642325	-0.0917195	-0.0348639	Unigene0107376	10.4794	6.98683	9.83193	6.12227	7.24533	10.0511	6.56123	7.33303	4.95947	4.75853	MYB44	Homeodomain-like protein [Cynara cardunculus var. scolymus] [Cynara cardunculus]	Organismal Systems	Environmental adaptation	ko04626//Plant-pathogen interaction	MYB
-0.20976	-0.125272	0.865563	0.592625	0.649994	Unigene0055251	7.7524	10.9317	10.1669	3.22397	4.50923	4.91487	7.69247	5.2882	1.57413	2.79027	MYB76	Homeodomain-like protein, partial [Cynara cardunculus var. scolymus] [Cynara cardunculus]	Organismal Systems	Environmental adaptation	ko04626//Plant-pathogen interaction	MYB_related
-0.210012	-0.0302217	0.63734	-0.129046	-0.0781262	Unigene0096224	112.96	70.5837	87.8859	60.0863	70.5572	114.615	66.407	83.3931	57.0008	50.4026	ARF2	PREDICTED: auxin response factor 2-like [Sesamum indicum]	-	-	-	ARF
-0.212191	-0.36227	-0.595435	-0.322499	-0.314527	Unigene0094998	15.9939	16.3718	13.0201	40.951	35.0844	20.669	14.248	16.2981	22.6224	13.3156	At5g58620	zinc finger CCCH domain-containing protein 66-like [Malus domestica]	-	-	-	C3H
-0.215675	0.0457622	0.812035	0.1198	0.134399	Unigene0057594	19.1772	14.9267	19.6853	9.07187	10.9013	18.588	14.0278	15.7397	11.3905	9.7082	WRKY32	WRKY4 [Chrysanthemum x morifolium]	-	-	-	WRKY
-0.216399	-0.0840839	0.614458	-0.0477535	0.030187	Unigene0089940	37.2773	21.9248	25.8811	15.7294	16.2838	39.6594	15.4214	18.4251	9.64913	12.3866	NFYB8	NF-Y protein, partial [Chrysanthemum x morifolium]	-	-	-	NF-YB
-0.218077	-0.174498	0.289878	-0.221812	-0.179529	Unigene0091614	5.19573	4.03317	5.5611	4.92063	4.72063	4.2853	2.44043	3.49293	2.43067	2.33033	--	Zinc finger, C2H2-like protein [Cynara cardunculus var. scolymus] [Cynara cardunculus]	-	-	-	C2H2
-0.220012	-0.290321	-0.792381	-0.276085	-0.398145	Unigene0088813	7.67953	8.67547	15.4979	33.4176	23.887	6.22113	8.66327	12.4913	52.2939	16.6809	BHLH62	Myc-type, basic helix-loop-helix (bHLH) domain-containing protein [Cynara cardunculus var. scolymus] [Cynara cardunculus]	-	-	-	bHLH
-0.220325	-0.316558	-0.0467173	-0.192523	-0.176916	Unigene0000343	73.1524	65.1403	92.2082	91.4055	120.452	56.263	59.1684	50.8165	56.7177	36.4852	IDD2	Zinc finger, C2H2 [Cynara cardunculus var. scolymus] [Cynara cardunculus]	-	-	-	C2H2
-0.221456	-0.293758	0.536341	0.493593	0.542879	Unigene0005055	9.79137	10.4614	9.28967	8.29157	7.8537	6.14653	9.00777	7.86983	6.99643	7.18323	WRKY41	WRKY8 [Chrysanthemum x morifolium]	-	-	-	WRKY
-0.222655	-0.312179	-0.432019	-0.270834	-0.233511	Unigene0004243	4.81553	4.27333	4.3913	12.2672	5.27487	3.70817	2.97873	4.7765	4.27867	3.54437	LD	Homeodomain-containing protein [Cynara cardunculus var. scolymus] [Cynara cardunculus]	-	-	-	HB-other
-0.223332	-0.302843	-0.0585829	0.767801	0.701468	Unigene0020885	60.6155	260.348	120.767	156.808	120.345	53.0968	198.974	112.19	163.712	139.235	GT-2	trihelix protein, partial [Chrysanthemum x morifolium]	-	-	-	Trihelix
-0.227146	-0.0504697	0.682481	-0.0659697	-0.0175885	Unigene0059853	49.5216	39.627	46.9227	37.901	39.079	46.8456	38.3812	42.8367	33.5332	31.2254	PHL1	PREDICTED: protein PHR1-LIKE 1-like isoform X2 [Populus euphratica]	-	-	-	G2-like
-0.227794	-0.0534947	0.508859	-0.143218	-0.0914055	Unigene0084593	137.565	52.0597	96.3296	31.8517	38.032	175.286	35.2385	56.0759	36.8951	25.0404	ARF9	Aux/IAA-ARF-dimerization [Cynara cardunculus var. scolymus] [Cynara cardunculus]	Environmental Information Processing	Signal transduction	ko04075//Plant hormone signal transduction	ARF
-0.228555	-0.106241	0.376114	0.158257	0.139483	Unigene0088323	13.04	12.9403	13.5927	9.02907	9.25123	11.7692	9.531	11.7014	13.8502	9.74837	COL13	PREDICTED: zinc finger protein CONSTANS-LIKE 13 [Vitis vinifera]	-	-	-	DBB
-0.228974	-0.322746	0.0503204	-0.308587	-0.288324	Unigene0011196	25.8399	18.1508	21.603	22.449	27.0187	17.4629	17.2506	18.1767	18.3253	14.1057	SCL1	GRAS protein, partial [Chrysanthemum x morifolium]	-	-	-	GRAS
-0.230517	-0.218978	0.148175	0.138585	0.0942647	Unigene0076227	43.8325	52.2132	70.2376	42.8959	49.5601	33.2472	42.147	36.688	51.8367	37.2233	GAI1	GRAS protein, partial [Chrysanthemum x morifolium]	Environmental Information Processing	Signal transduction	ko04075//Plant hormone signal transduction	GRAS
-0.230829	-0.106243	0.708407	0.149001	0.191731	Unigene0071625	21.7408	15.6656	16.0243	9.48557	14.6683	22.519	17.2727	14.6989	8.7872	9.7191	--	AT hook-like protein, partial [Cynara cardunculus var. scolymus] [Cynara cardunculus]	-	-	-	B3
-0.230994	-0.120059	0.326966	-0.360536	-0.315183	Unigene0011664	38.681	24.104	32.6452	29.7947	33.2007	38.3275	29.5666	29.0475	24.6736	23.899	CPRF2	Basic leucine-zipper, C-terminal [Cynara cardunculus var. scolymus] [Cynara cardunculus]	-	-	-	bZIP
-0.23117	-0.0797237	0.781884	0.138331	0.21496	Unigene0055634	26.1639	20.6656	22.6808	14.4101	17.5086	25.6273	17.9611	18.4903	8.7549	10.4785	APL	PREDICTED: myb family transcription factor APL-like [Daucus carota subsp. sativus] [Daucus carota]	-	-	-	G2-like
-0.231511	-0.0346588	0.643994	-0.0476711	0.0118925	Unigene0071248	29.6666	22.3972	29.6313	20.3235	19.6295	32.4084	20.1958	22.9167	15.6393	15.9605	--	Zinc finger, C2H2-like protein [Cynara cardunculus var. scolymus] [Cynara cardunculus]	-	-	-	C2H2
-0.233254	-0.128096	0.512971	-0.11981	-0.0523134	Unigene0090158	30.3366	6.19993	11.6439	1.59327	3.1801	30.6993	4.58607	4.43337	1.2698	1.51353	GRF6	Glutamine-Leucine-Glutamine, QLQ [Cynara cardunculus var. scolymus] [Cynara cardunculus]	-	-	-	GRF
-0.234558	-0.236372	0.601522	0.106562	0.204866	Unigene0114204	30.9035	29.0105	29.824	22.292	28.4816	26.5233	17.8161	18.7586	12.8777	13.8946	CMTA4	Ankyrin repeat-containing protein [Cynara cardunculus var. scolymus] [Cynara cardunculus]	-	-	-	CAMTA
-0.234965	-0.125287	0.777606	0.119993	0.1852	Unigene0021380	27.6583	18.6223	21.1976	11.9907	17.8061	23.7452	19.0407	17.8279	10.5532	10.4552	--	PREDICTED: B3 domain-containing protein REM10-like [Solanum lycopersicum]	-	-	-	B3
-0.237276	-0.18897	0.371699	0.89172	0.832197	Unigene0111173	11.0728	90.1965	38.108	15.8386	22.5459	15.8843	99.6379	37.8069	34.7423	28.1924	BZIP34	Basic-leucine zipper domain-containing protein [Cynara cardunculus var. scolymus] [Cynara cardunculus]	-	-	-	bZIP
-0.239281	-0.13012	0.648491	-0.00819222	0.069314	Unigene0001201	23.893	11.5146	17.2201	4.07603	5.8548	22.2331	5.37513	5.58837	2.8677	3.86917	SPL2	SBP-like protein, partial [Chrysanthemum x morifolium]	-	-	-	SBP
-0.242842	-0.025005	0.525616	-0.0659517	-0.0374772	Unigene0027312	20.0972	16.8432	19.6301	15.6827	18.3136	23.8769	17.3343	18.3645	15.7913	13.854	TGA21	PREDICTED: transcription factor TGA2.2 [Vitis vinifera]	Environmental Information Processing	Signal transduction	ko04075//Plant hormone signal transduction	bZIP
-0.242849	-0.311481	0.570833	0.547283	0.603279	Unigene0011778	6.2025	9.74833	5.9629	4.04877	5.06413	2.5286	3.61127	2.92903	1.90213	2.28397	FRS5	PREDICTED: protein FAR1-RELATED SEQUENCE 5-like [Ipomoea nil]	-	-	-	FAR1
-0.243238	-0.27073	0.442599	-0.116966	-0.0503236	Unigene0054650	15.3121	10.3624	11.3432	8.7288	9.95817	10.3824	4.7619	6.46527	6.1275	5.53663	IDD7	Zinc finger, C2H2 [Cynara cardunculus var. scolymus] [Cynara cardunculus]	-	-	-	C2H2
-0.243264	-0.168884	-0.156098	0.319737	0.187767	Unigene0112246	10.2407	11.0832	10.5115	9.4983	10.7483	11.2829	26.3589	12.7815	22.3101	14.2358	RF2b	PREDICTED: transcription factor RF2b-like isoform X1 [Ipomoea nil]	-	-	-	bZIP
-0.245322	-0.233586	0.262146	0.225415	0.209324	Unigene0025758	18.2283	19.5531	20.6744	18.1525	18.3013	15.0738	17.1721	17.4523	18.4179	15.7334	--	zinc finger family protein [Populus trichocarpa]	-	-	-	C2H2
-0.251143	-0.234173	-0.258753	-0.413565	-0.417878	Unigene0108848	19.443	15.5891	18.2317	23.5753	21.9135	18.1089	16.4433	19.6148	19.0646	14.3303	--	No apical meristem (NAM) protein [Cynara cardunculus var. scolymus] [Cynara cardunculus]	-	-	-	NAC
-0.253462	-0.205566	-0.32226	-0.0974828	-0.211469	Unigene0058208	8.20857	6.9146	5.89623	8.40807	7.03067	5.9971	6.99467	8.85513	10.7916	6.6835	CDF3	DOF transcription factor 3, partial [Chrysanthemum x morifolium]	-	-	-	Dof
-0.254122	0.00723675	0.694915	0.0169673	0.0303949	Unigene0040115	38.6763	27.4349	38.1364	20.9847	22.6427	42.9633	29.6158	31.3226	23.3475	20.337	ARR2	CheY-like superfamily [Cynara cardunculus var. scolymus] [Cynara cardunculus]	Environmental Information Processing	Signal transduction	ko04075//Plant hormone signal transduction	ARR-B
-0.254581	-0.20085	0.404207	0.0543203	0.141367	Unigene0007285	26.8947	15.9668	6.73787	8.3709	10.4194	36.1232	11.4545	6.7749	6.51083	8.69063	MYB44	Homeodomain-like protein [Cynara cardunculus var. scolymus] [Cynara cardunculus]	-	-	-	MYB
-0.255459	-0.387563	0.217302	0.104282	0.15843	Unigene0056731	6.5893	5.86927	4.99537	3.74853	5.75913	2.6002	2.65003	1.33837	3.5564	2.55427	HOX22	HD-ZIP protein, partial [Chrysanthemum x morifolium]	-	-	-	HD-ZIP
-0.256451	-0.188262	0.375929	0.603965	0.529683	Unigene0011901	15.1746	20.108	16.6225	9.23067	9.94797	11.4459	14.9716	12.6046	17.6757	13.2816	GT-2	trihelix protein, partial [Chrysanthemum x morifolium]	-	-	-	Trihelix
-0.257157	-0.344692	0.186289	0.233085	0.259899	Unigene0001644	53.9377	65.6673	72.7927	60.3144	56.1201	37.342	45.6559	38.6005	46.2459	43.3803	NLP7	NIN-like protein, partial [Chrysanthemum x morifolium]	-	-	-	Nin-like
-0.263351	-0.0860421	0.81168	0.275131	0.325249	Unigene0076521	32.5447	28.6997	33.8072	13.6445	18.0544	35.9481	25.0253	21.076	14.6958	14.8262	PDF2	Homeodomain-containing protein [Cynara cardunculus var. scolymus] [Cynara cardunculus]	-	-	-	HD-ZIP
-0.263619	-0.433571	-0.622062	-0.181574	-0.182366	Unigene0024084	4.82663	12.0126	3.04057	43.3579	32.2491	10.8885	10.7106	5.65307	17.8406	5.77133	HSFA2	Heat shock factor (HSF)-type, DNA-binding [Cynara cardunculus var. scolymus] [Cynara cardunculus]	-	-	-	HSF
-0.264752	-0.146986	0.675345	0.657905	0.647663	Unigene0022787	15.5541	24.8046	22.1115	9.04743	8.87767	14.2167	15.7823	12.1586	11.8631	11.1506	ARR1	CheY-like superfamily, partial [Cynara cardunculus var. scolymus] [Cynara cardunculus]	Environmental Information Processing	Signal transduction	ko04075//Plant hormone signal transduction	ARR-B
-0.265631	-0.268955	-0.569901	-0.485393	-0.506218	Unigene0050323	15.1377	12.22	17.813	25.6674	19.209	17.6861	12.3985	15.4889	20.3791	13.6772	VIP1	Basic-leucine zipper domain-containing protein [Cynara cardunculus var. scolymus] [Cynara cardunculus]	Environmental Information Processing	Signal transduction	ko04016//MAPK signaling pathway - plant	bZIP
-0.2663	-0.184234	0.530208	0.0518529	0.130329	Unigene0074198	20.2146	8.31613	6.79153	3.02907	5.09793	22.5306	9.10683	4.67547	3.98957	4.479	NLP6	NIN-like protein, partial [Chrysanthemum x morifolium]	-	-	-	Nin-like
-0.266629	-0.150611	0.714882	0.286178	0.318238	Unigene0010237	8.62463	7.74277	7.7269	5.66627	5.67943	7.00447	7.1713	6.9079	5.64027	5.18243	FRS11	PREDICTED: protein FAR1-RELATED SEQUENCE 11-like [Daucus carota subsp. sativus] [Daucus carota]	-	-	-	FAR1
-0.267147	-0.110405	0.845146	0.378695	0.427849	Unigene0024558	18.5751	17.8914	16.3781	3.91453	5.36773	18.2768	10.829	9.43477	4.95337	5.90103	ATHB-5	HD-ZIP protein, partial [Chrysanthemum x morifolium]	-	-	-	HD-ZIP
-0.272511	-0.485582	-0.746306	-0.0233675	-0.0666862	Unigene0002256	17.2318	30.0584	21.2073	49.6788	35.5386	15.7569	22.9211	13.8134	40.9208	26.8919	BHLH130	Myc-type, basic helix-loop-helix (bHLH) domain-containing protein [Cynara cardunculus var. scolymus] [Cynara cardunculus]	-	-	-	bHLH
-0.274805	-0.275777	0.637255	0.243763	0.273983	Unigene0065005	8.65323	7.9183	7.5104	3.71727	6.58803	5.60407	4.97997	4.46887	4.12797	3.33947	AGL27	FLC-like, partial [Cichorium intybus]	-	-	-	MIKC
-0.275218	-0.411231	0.0807328	0.021988	0.0911002	Unigene0014467	73.8628	61.6162	54.8521	79.9126	70.8217	32.3221	36.9591	33.0967	39.0831	26.9422	AGL31	Transcription factor, MADS-box [Corchorus capsularis]	-	-	-	MIKC
-0.278198	-0.391127	0.124638	0.687101	0.689118	Unigene0043376	6.8278	13.8578	8.32607	10.5041	10.7537	6.3115	14.1849	6.81543	7.30567	7.869	ERF008	ethylene response factor DREB3-2 [Chrysanthemum indicum]	-	-	-	ERF
-0.278921	-0.210324	0.261185	-0.118446	-0.0403633	Unigene0030633	26.7965	8.14277	4.0234	8.61967	3.71547	33.8013	3.98067	3.03413	7.41567	6.21857	SBP1	SBP-like protein, partial [Chrysanthemum x morifolium]	-	-	-	SBP
-0.281091	-0.0939577	0.802006	0.334255	0.335313	Unigene0105491	13.6375	11.3924	13.5909	5.87053	8.0174	13.4465	13.0155	9.94527	7.282	7.1509	JMJ705	PREDICTED: lysine-specific demethylase REF6-like [Gossypium raimondii]	-	-	-	C2H2
-0.283045	-0.168693	0.681169	-0.00802458	0.0574243	Unigene0070913	33.7194	24.2772	29.3485	21.4871	23.4629	29.7078	22.4825	22.6541	19.0093	17.7037	TGA6	PREDICTED: transcription factor HBP-1b(c38)-like [Daucus carota subsp. sativus] [Daucus carota]	Environmental Information Processing	Signal transduction	ko04075//Plant hormone signal transduction	bZIP
-0.285921	-0.299023	0.363188	0.845431	0.832874	Unigene0040962	1.49513	12.5115	4.9179	4.64357	4.74743	1.6735	9.55997	3.35357	1.46637	2.059	MIF2	ZF-HD homeobox protein, Cys/His-rich dimerization domain-containing protein [Cynara cardunculus var. scolymus] [Cynara cardunculus]	-	-	-	ZF-HD
-0.288059	-0.163613	0.784562	0.369467	0.409746	Unigene0061462	16.84	18.4931	18.6195	9.6871	12.1659	14.8576	11.4563	11.6152	9.49383	8.61597	IDD5	Zinc finger, C2H2 [Cynara cardunculus var. scolymus] [Cynara cardunculus]	-	-	-	C2H2
-0.288931	-0.118771	0.354376	0.155012	0.104527	Unigene0022206	6.84297	5.68497	6.23243	4.8944	5.25493	7.2553	7.0413	5.91407	6.5696	5.57347	--	PREDICTED: transcription factor IIIA [Tarenaya hassleriana]	-	-	-	C2H2
-0.290233	-0.213518	0.804118	0.256865	0.340069	Unigene0113371	9.65517	7.44673	6.86223	3.37863	4.28	7.3881	4.7817	4.3307	2.67427	2.9991	RAP2-7	AP2/ERF domain-containing protein [Cynara cardunculus var. scolymus] [Cynara cardunculus]	-	-	-	AP2
-0.290273	-0.415443	-0.741108	-0.0209275	-0.0752203	Unigene0065338	16.095	25.3796	21.6783	42.9894	23.3026	17.5951	22.3852	17.9168	36.8668	25.6734	LSD1	Zinc finger, LSD1-type [Cynara cardunculus var. scolymus] [Cynara cardunculus]	-	-	-	LSD
-0.292052	-0.130536	0.760926	0.510286	0.50147	Unigene0117891	37.3039	39.7524	46.9313	9.62207	29.2471	42.653	61.1398	29.0353	14.1233	13.8585	ALC	Basic helix-loop-helix leucine zipper transcription factor [Cynara cardunculus var. scolymus] [Cynara cardunculus]	-	-	-	bHLH
-0.292902	-0.258648	0.725785	0.838003	0.854819	Unigene0067162	120.384	221.431	142.62	78.7608	109.807	100.494	157.986	98.5058	70.0793	75.0271	BZIP63	Basic-leucine zipper domain-containing protein [Cynara cardunculus var. scolymus] [Cynara cardunculus]	-	-	-	bZIP
-0.294409	-0.261183	0.0737188	-0.357582	-0.312075	Unigene0023074	12.0586	8.19133	12.3742	12.0215	12.688	11.9458	7.61437	8.57517	9.30803	6.3859	NFYB8	NF-Y protein, partial [Chrysanthemum x morifolium]	-	-	-	NF-YB
-0.294435	-0.334674	0.0770817	-0.238862	-0.174538	Unigene0060203	39.195	30.8567	36.4598	43.2156	33.3356	27.1866	20.3482	27.7646	25.354	20.4447	UNE12	PREDICTED: transcription factor UNE12-like [Daucus carota subsp. sativus] [Daucus carota]	-	-	-	bHLH
-0.297433	-0.46735	0.106389	-0.0205276	0.0718219	Unigene0009300	30.7271	24.8429	25.0596	35.0662	26.0333	10.438	11.9294	9.83867	9.97717	9.77047	WRKY33	--	-	-	-	WRKY
-0.300503	-0.124761	-0.150398	0.00672229	-0.0343207	Unigene0107521	2.31293	2.31603	2.21987	3.919	2.60203	8.57297	5.44967	3.77563	6.0117	2.89047	DREB2A	DREB2-like protein [Chrysanthemum vestitum]	-	-	-	ERF
-0.300702	-0.292778	0.470572	-0.0420555	0.0106083	Unigene0016577	8.7277	7.0533	8.5693	7.35417	7.4271	6.3271	5.79357	6.13827	4.92283	4.45567	FRS11	PREDICTED: protein FAR1-RELATED SEQUENCE 11 [Vitis vinifera]	-	-	-	FAR1
-0.301545	-0.140413	0.847571	0.624757	0.60881	Unigene0032742	28.1182	32.4894	30.4145	14.2787	20.9174	24.8126	30.3824	23.6	19.2022	16.9446	WOX8	Homeodomain-containing protein [Cynara cardunculus var. scolymus] [Cynara cardunculus]	-	-	-	WOX
-0.303188	-0.375598	-0.326393	-0.103408	-0.163754	Unigene0055504	6.45907	6.91773	6.14377	6.47453	8.99483	6.4793	3.71927	4.1419	10.0198	4.513	DOF1.7	DOF transcription factor 20, partial [Chrysanthemum x morifolium]	-	-	-	Dof
-0.307658	-0.0760656	0.179281	0.409908	0.264428	Unigene0066462	65.4648	71.4369	70.6562	53.3019	59.5804	81.2951	88.8581	74.7961	87.4052	66.0263	SPL1	SBP-like protein, partial [Chrysanthemum x morifolium]	-	-	-	SBP
-0.30884	-0.406432	-0.447098	-0.293029	-0.259606	Unigene0017232	6.08547	3.4	5.7314	21.1792	9.31573	6.26203	4.46173	3.46773	4.98493	2.5554	ARR14	Homeodomain-like protein [Cynara cardunculus var. scolymus] [Cynara cardunculus]	-	-	-	G2-like
-0.309548	-0.27064	0.756854	0.456382	0.498443	Unigene0020450	23.1401	23.7673	26.2725	14.8078	20.4919	19.2144	25.0389	15.4113	10.0911	11.1999	SPT	Basic helix-loop-helix leucine zipper transcription factor [Cynara cardunculus var. scolymus] [Cynara cardunculus]	-	-	-	bHLH
-0.31246	-0.231681	0.335318	0.264321	0.203614	Unigene0012020	3.9547	2.58927	2.22123	1.63413	2.1635	3.01243	4.05427	2.7495	3.266	2.413	WRKY21	WRKY6 [Chrysanthemum x morifolium]	-	-	-	WRKY
-0.313369	-0.106507	0.840991	0.63899	0.648985	Unigene0114383	11.0965	15.3537	11.8293	7.70383	6.33937	11.0693	10.2596	11.3458	6.7786	6.0764	ARF3	Auxin response factor [Cynara cardunculus var. scolymus] [Cynara cardunculus]	Environmental Information Processing	Signal transduction	ko04075//Plant hormone signal transduction	ARF
-0.313597	-0.233113	0.40345	0.777209	0.689435	Unigene0040088	21.3425	33.4459	25.768	14.2926	14.5854	18.2105	26.1906	19.5637	27.129	20.4371	GT-2	trihelix protein, partial [Chrysanthemum x morifolium]	-	-	-	Trihelix
-0.313778	-0.464208	-0.464939	-0.384279	-0.422703	Unigene0012350	7.0545	2.69943	3.24237	6.4412	7.80317	3.2544	2.31187	2.20563	7.9246	2.68233	MYB4	PREDICTED: myb-related protein Myb4-like [Populus euphratica]	Organismal Systems	Environmental adaptation	ko04626//Plant-pathogen interaction	MYB_related
-0.318926	-0.378187	-0.108359	-0.299071	-0.25021	Unigene0018433	44.661	21.49	17.3768	40.9981	46.0703	50.4979	24.9745	19.6435	27.1004	17.6535	NFYB3	NF-Y protein, partial [Chrysanthemum x morifolium]	-	-	-	NF-YB
-0.320152	-0.263346	0.541149	-0.0458719	0.0395567	Unigene0075125	47.8637	34.0845	42.1183	35.476	36.8776	41.0367	29.1444	27.6349	19.0753	19.5946	--	telomere repeat-binding protein 1, partial [Nicotiana attenuata]	-	-	-	MYB_related
-0.320217	-0.192618	0.845257	0.430722	0.497092	Unigene0021430	43.3893	42.2782	37.5788	3.17787	9.14483	44.4549	27.0016	12.8809	2.21237	5.17907	ZHD4	Homeodomain-like protein [Cynara cardunculus var. scolymus] [Cynara cardunculus]	-	-	-	ZF-HD
-0.322004	-0.492428	-0.60588	-0.0847862	-0.119303	Unigene0104242	32.2516	46.6907	42.387	88.6301	64.1195	21.0921	36.8145	29.3331	60.6583	32.1215	BBX19	Zinc finger, B-box [Cynara cardunculus var. scolymus] [Cynara cardunculus]	-	-	-	DBB
-0.322192	-0.216388	0.717758	0.225538	0.252224	Unigene0091394	17.0984	15.7256	17.6483	12.7899	12.4915	12.5479	12.2714	13.3742	10.876	9.40343	GAMMA-ADR	Basic-leucine zipper domain-containing protein [Cynara cardunculus var. scolymus] [Cynara cardunculus]	-	-	-	bZIP
-0.322221	-0.357399	-0.567868	-0.041151	-0.203119	Unigene0028157	6.166	6.46683	7.01607	7.6745	10.0702	5.72663	8.75173	6.4783	17.1184	6.75327	DOF3.5	DOF transcription factor 10, partial [Chrysanthemum x morifolium]	-	-	-	Dof
-0.32229	-0.541431	-0.442738	-0.0332576	-0.00333407	Unigene0098313	12.1715	16.1088	9.4102	30.6129	19.2869	6.2622	9.23483	6.04873	12.7049	7.8428	GBF4	Basic-leucine zipper domain-containing protein [Cynara cardunculus var. scolymus] [Cynara cardunculus]	Environmental Information Processing	Signal transduction	ko04075//Plant hormone signal transduction	bZIP
-0.322292	-0.204017	0.0870875	-0.00120453	-0.0224	Unigene0016126	2.3136	2.16823	3.10663	2.5744	1.94603	2.28383	2.3053	2.19917	2.5459	1.87267	--	--	-	-	-	LBD
-0.323096	-0.49396	-0.642737	-0.121716	-0.123432	Unigene0008770	21.8826	29.976	21.537	80.3895	46.5845	19.1878	29.0229	18.4324	41.7738	23.1222	ABF2	transcription factor bzip [Coffea canephora]	Environmental Information Processing	Signal transduction	ko04075//Plant hormone signal transduction	bZIP
-0.326199	-0.18214	0.793324	0.359737	0.42537	Unigene0051279	137.528	145.396	153.036	88.2364	86.8834	140.313	98.0998	94.2806	75.7638	69.6165	TCP21	Transcription factor, TCP [Cynara cardunculus var. scolymus] [Cynara cardunculus]	Organismal Systems	Environmental adaptation	ko04712//Circadian rhythm - plant	TCP
-0.326463	-0.188321	0.846282	0.565241	0.590816	Unigene0008379	18.1525	17.2063	14.3964	10.7743	12.1417	16.004	18.7504	14.6367	10.6942	11.0239	BZIP06	Basic-leucine zipper domain-containing protein [Cynara cardunculus var. scolymus] [Cynara cardunculus]	-	-	-	bZIP
-0.329281	-0.457273	-0.780825	-0.144174	-0.202977	Unigene0067728	37.0178	63.8624	45.6817	269.89	149.162	56.3433	121.575	62.9955	197.054	77.4913	RVE8	Homeodomain-like protein [Cynara cardunculus var. scolymus] [Cynara cardunculus]	-	-	-	MYB_related
-0.329594	-0.392761	0.338626	-0.151433	-0.0448486	Unigene0056184	43.9934	24.0766	24.541	28.0818	29.6619	31.0521	18.8131	16.4862	16.6985	14.6817	DIVARICATA	Homeodomain-like protein, partial [Cynara cardunculus var. scolymus] [Cynara cardunculus]	-	-	-	MYB
-0.329627	-0.356061	0.18383	-0.216463	-0.17883	Unigene0011625	15.5736	12.3963	13.3028	14.2072	14.1026	12.4675	12.2191	13.1427	13.0511	10.8366	--	Concanavalin A-like lectin/glucanase superfamily, partial [Cynara cardunculus var. scolymus] [Cynara cardunculus]	-	-	-	STAT
-0.330024	-0.350185	0.112938	0.666565	0.69253	Unigene0081303	9.13797	16.3354	5.87637	13.9491	9.03707	11.5305	18.0242	9.75327	8.72607	9.86477	DOF3.1	DOF transcription factor 18, partial [Chrysanthemum x morifolium]	-	-	-	Dof
-0.334972	-0.148314	0.759326	0.591685	0.591642	Unigene0064046	21.9604	30.9245	34.1022	10.6956	18.1352	29.2177	35.9976	20.1504	14.2031	11.5077	PP1	mixta-like 2.3 protein, partial [Sairocarpus coulterianus]	Organismal Systems	Environmental adaptation	ko04626//Plant-pathogen interaction	MYB_related
-0.337711	-0.182917	0.412462	-0.281452	-0.254634	Unigene0094263	18.2651	12.9979	17.3168	14.2086	14.132	17.0728	11.4363	14.1399	13.3081	10.2682	SCL14	Transcription factor GRAS [Cynara cardunculus var. scolymus] [Cynara cardunculus]	-	-	-	GRAS
-0.338827	-0.367139	0.305702	0.823707	0.845264	Unigene0075230	6.246	14.1564	6.9624	9.63027	7.97157	6.99433	11.3608	7.4486	6.07013	6.21467	GL2	PREDICTED: homeobox-leucine zipper protein GLABRA 2 [Vitis vinifera]	-	-	-	HD-ZIP
-0.340898	-0.418353	0.251216	0.831259	0.843621	Unigene0081304	34.9947	69.1141	29.2195	45.7244	45.1456	36.1177	65.9546	34.8951	32.9939	34.6453	DOF5.4	DOF transcription factor 18, partial [Chrysanthemum x morifolium]	-	-	-	Dof
-0.346235	-0.401052	-0.408815	-0.136611	-0.134691	Unigene0018622	9.7057	8.34003	10.6713	39.691	13.0311	9.2223	8.3948	5.7711	20.5046	3.70333	ATHB-7	HD-ZIP protein, partial [Chrysanthemum x morifolium]	-	-	-	HD-ZIP
-0.346956	-0.324789	0.45357	-0.0854464	-0.0324406	Unigene0016405	8.74893	6.52437	8.3796	6.61593	7.89533	7.44563	5.85463	5.42193	5.2659	4.25527	Os02g0194200	PREDICTED: zinc finger CCCH domain-containing protein 14-like [Juglans regia]	-	-	-	C3H
-0.348085	-0.319342	-0.501918	0.27239	0.102546	Unigene0076940	38.9909	60.4962	51.7157	62.4169	53.0758	46.9741	66.3581	56.9859	87.7178	52.7768	SPL15	SBP-like protein, partial [Chrysanthemum x morifolium]	-	-	-	SBP
-0.348567	-0.206982	0.75827	0.158134	0.185784	Unigene0010333	15.4802	11.9031	14.287	8.8149	8.21737	10.3177	9.0484	11.1527	8.37633	5.5891	ARF22	Aux/IAA-ARF-dimerization [Cynara cardunculus var. scolymus] [Cynara cardunculus]	-	-	-	ARF
-0.350817	-0.209868	0.757503	0.369008	0.379873	Unigene0058590	24.0828	20.9788	20.8315	13.3986	15.1065	21.5309	19.3596	16.8968	17.1804	15.1193	WRKY20	DNA-binding WRKY [Cynara cardunculus var. scolymus] [Cynara cardunculus]	-	-	-	WRKY
-0.352229	-0.251962	0.753194	0.179983	0.232769	Unigene0027995	45.1372	32.8201	34.2457	22.9774	30.5286	40.1675	32.9217	27.9214	18.9683	16.6411	--	AT hook-like protein, partial [Cynara cardunculus var. scolymus] [Cynara cardunculus]	-	-	-	B3
-0.353389	-0.298999	0.575138	0.930301	0.904254	Unigene0005151	19.9	36.2691	25.4366	16.5086	20.4568	22.3895	31.9022	19.6601	20.7765	18.1271	ANL2	Homeobox, conserved site-containing protein [Cynara cardunculus var. scolymus] [Cynara cardunculus]	-	-	-	HD-ZIP
-0.353856	-0.199176	0.732266	0.291336	0.354569	Unigene0084086	46.1224	40.4982	39.5074	8.64033	16.1593	61.4775	28.4074	15.2595	7.7082	6.55027	SPL14	PREDICTED: squamosa promoter-binding-like protein 9 isoform X1 [Juglans regia]	-	-	-	SBP
-0.354385	-0.356615	0.376302	0.949668	0.911055	Unigene0051879	64.1461	227.821	95.7165	82.2737	79.133	48.4735	196.443	84.0801	93.4861	66.5423	FBP2	PREDICTED: MADS-box protein CMB1-like [Nicotiana tomentosiformis]	-	-	-	M-type
-0.357238	-0.506936	-0.371994	-0.12437	-0.111487	Unigene0083027	8.49683	10.1772	9.5643	20.0727	14.6637	5.73303	5.0313	4.83557	9.2317	3.90767	SCL5	GRAS protein, partial [Chrysanthemum x morifolium]	-	-	-	GRAS
-0.358348	-0.167241	0.852462	0.576348	0.58079	Unigene0090827	24.9265	31.5713	30.9908	9.62723	12.2971	24.8239	22.0946	18.1122	14.3071	9.87443	JKD	Zinc finger, C2H2 [Cynara cardunculus var. scolymus] [Cynara cardunculus]	-	-	-	C2H2
-0.360131	-0.375559	-0.457891	0.131519	0.0201492	Unigene0116328	45.8228	54.9797	52.2661	64.1228	66.7462	49.0749	65.5087	54.168	66.6996	48.9742	BLH1	TALE protein, partial [Chrysanthemum x morifolium]	-	-	-	TALE
-0.363777	-0.246324	0.476389	0.131983	0.153604	Unigene0107743	2.66247	1.9523	2.26687	1.90847	1.59187	2.5531	2.26217	1.80477	1.74097	1.5152	WRKY33	DNA-binding WRKY [Cynara cardunculus var. scolymus] [Cynara cardunculus]	Organismal Systems;Environmental Information Processing	Environmental adaptation;Signal transduction	ko04626//Plant-pathogen interaction;ko04016//MAPK signaling pathway - plant	WRKY
-0.366238	-0.503679	-0.62262	-0.178057	-0.186258	Unigene0023401	29.7366	33.1121	12.3553	135.999	66.4402	29.5689	25.2607	12.619	76.3233	18.1822	NAC002	No apical meristem (NAM) protein [Cynara cardunculus var. scolymus] [Cynara cardunculus]	-	-	-	NAC
-0.373299	-0.433575	0.370653	0.0378734	0.0785286	Unigene0000580	12.6243	10.4935	10.7901	9.68053	10.9334	9.30523	8.9574	8.26477	9.21273	7.69563	HSFA4A	Heat shock factor (HSF)-type, DNA-binding [Cynara cardunculus var. scolymus] [Cynara cardunculus]	-	-	-	HSF
-0.374355	-0.365663	0.399333	0.935316	0.896641	Unigene0089068	8.2916	51.2632	17.9209	14.4879	14.5131	8.93463	44.9939	14.1994	12.985	7.7297	At1g16060	AP2/ERF domain-containing protein [Cynara cardunculus var. scolymus] [Cynara cardunculus]	-	-	-	AP2
-0.374502	-0.178667	0.531558	0.00393896	-0.0573727	Unigene0055823	12.9198	8.95917	12.4064	7.27547	10.4146	11.3435	10.9044	10.5026	10.4732	6.03437	WRKY4	DNA-binding WRKY [Cynara cardunculus var. scolymus] [Cynara cardunculus]	-	-	-	WRKY
-0.375387	-0.240173	0.704751	0.219658	0.266451	Unigene0025004	30.5426	23.5052	24.2995	17.8948	20.5246	31.9841	26.4014	21.5245	13.2446	11.6691	--	PREDICTED: putative B3 domain-containing protein Os03g0621600 [Phoenix dactylifera]	-	-	-	B3
-0.377596	-0.519902	0.04261	-0.0706412	0.0297754	Unigene0020926	26.104	16.0244	11.0526	25.1527	22.8068	19.3069	16.9253	11.2872	11.7	9.95317	ABF4	Basic-leucine zipper domain-containing protein [Cynara cardunculus var. scolymus] [Cynara cardunculus]	Environmental Information Processing	Signal transduction	ko04075//Plant hormone signal transduction	bZIP
-0.380166	-0.477971	-0.0824155	-0.297899	-0.284501	Unigene0061072	24.3232	17.8172	21.1654	24.5516	25.9709	18.69	17.2296	16.69	18.9872	13.5924	SCL1	GRAS protein, partial [Chrysanthemum x morifolium]	-	-	-	GRAS
-0.385472	-0.355143	-0.253695	-0.498281	-0.50056	Unigene0064929	139.564	71.6223	110.057	156.135	139.864	138.629	75.5996	99.1107	128.124	63.0575	ATHB-13	HD-ZIP protein, partial [Chrysanthemum x morifolium]	-	-	-	HD-ZIP
-0.385575	-0.540235	0.0670288	0.129737	0.164287	Unigene0097878	34.9121	38.0238	35.247	40.6013	37.735	22.1157	24.178	22.4411	26.3434	19.7232	SCL14	GRAS protein, partial [Chrysanthemum x morifolium]	-	-	-	GRAS
-0.386781	-0.253551	0.590717	0.189968	0.244141	Unigene0039594	55.0342	30.9355	23.8461	8.80607	4.94273	65.4689	26.339	12.367	12.2007	7.20207	BHLH94	Myc-type, basic helix-loop-helix (bHLH) domain-containing protein [Cynara cardunculus var. scolymus] [Cynara cardunculus]	-	-	-	bHLH
-0.386832	-0.257472	0.696451	0.308317	0.381152	Unigene0070066	159.65	100.757	71.3053	23.1084	25.9304	180.816	102.325	44.3849	27.5608	17.1395	BHLH14	Myc-type, basic helix-loop-helix (bHLH) domain-containing protein [Cynara cardunculus var. scolymus] [Cynara cardunculus]	Environmental Information Processing	Signal transduction	ko04075//Plant hormone signal transduction;ko04016//MAPK signaling pathway - plant	bHLH
-0.389343	-0.383023	-0.484759	0.0703826	0.0105136	Unigene0103795	51.3897	114.376	123.385	173.691	116.767	105.776	111.31	92.9153	130.171	79.6472	LHY	late elongated hypocotyl-like [Chrysanthemum seticuspe f. boreale]	Organismal Systems	Environmental adaptation	ko04712//Circadian rhythm - plant	MYB_related
-0.391516	-0.364522	0.560829	0.962032	0.974916	Unigene0057203	14.7535	76.6773	16.0543	11.4035	4.65147	18.1246	51.9015	11.0889	6.30793	4.58263	DREB3	AP2/ERF domain-containing protein [Cynara cardunculus var. scolymus] [Cynara cardunculus]	-	-	-	ERF
-0.393588	-0.146791	0.293757	-0.0697768	-0.145628	Unigene0032345	10.1567	7.92323	9.04537	6.8214	8.2895	13.2134	7.05807	10.2695	10.2267	4.19163	ARF18	Auxin response factor 16 [Zea mays]	-	-	-	B3
-0.395701	-0.349615	0.0169699	-0.0686807	-0.107486	Unigene0036044	8.00977	7.15863	6.3543	9.3174	8.42643	6.77327	6.0646	8.53723	7.18333	3.03637	NAC68	No apical meristem (NAM) protein, partial [Cynara cardunculus var. scolymus] [Cynara cardunculus]	-	-	-	NAC
-0.398198	-0.346117	0.759091	0.762195	0.793539	Unigene0043564	7.43207	12.2665	9.01167	4.26023	4.70687	5.4155	7.81967	4.1659	3.36753	2.85807	CYC	flower asymmetry transporter CYC2b [Chrysanthemum x morifolium]	-	-	-	TCP
-0.398363	-0.478241	0.165941	0.278784	0.350344	Unigene0027082	12.9569	15.3974	9.8608	17.4428	13.9585	11.0477	12.8105	10.311	6.9631	7.09627	DIVARICATA	Homeodomain-like protein [Cynara cardunculus var. scolymus] [Cynara cardunculus]	-	-	-	MYB_related
-0.401597	-0.391442	0.254298	0.928629	0.861252	Unigene0003486	1.57227	8.5106	2.1528	3.0646	1.96927	1.6824	7.91637	3.00877	3.84343	2.00213	NLP7	NIN-like protein, partial [Chrysanthemum x morifolium]	-	-	-	Nin-like
-0.405428	-0.432411	0.449952	0.360311	0.379539	Unigene0082289	53.655	62.0485	62.6883	52.4512	49.4908	33.3224	43.5743	36.0482	33.1358	26.413	RF2b	PREDICTED: probable transcription factor PosF21 [Nicotiana tomentosiformis]	-	-	-	bZIP
-0.408759	-0.471199	-0.00694467	0.196958	0.174865	Unigene0108966	23.5388	28.5758	27.4237	33.8607	22.3926	14.114	20.6706	21.0258	21.3058	14.8762	ERF118	AP2/ERF domain-containing protein [Cynara cardunculus var. scolymus] [Cynara cardunculus]	-	-	-	ERF
-0.411242	-0.194786	0.452363	0.647976	0.652892	Unigene0015145	25.8099	32.2197	27.5148	28.0554	18.1321	29.5317	29.9904	27.8347	25.4632	24.1443	Os12g0405100	PREDICTED: zinc finger CCCH domain-containing protein ZFN-like [Vitis vinifera]	-	-	-	C3H
-0.411717	-0.484805	-0.165464	0.086657	0.13713	Unigene0094029	8.94957	11.7023	8.64187	15.7747	8.4551	8.77163	5.49627	6.763	8.40143	6.09943	NLP3	NIN-like protein, partial [Chrysanthemum x morifolium]	-	-	-	Nin-like
-0.415997	-0.455669	0.156019	-0.279885	-0.22262	Unigene0003934	8.47533	5.20867	6.31763	7.34563	6.40663	5.9464	4.8417	5.00667	5.33013	3.951	FRS3	PREDICTED: protein FAR1-RELATED SEQUENCE 3 [Vitis vinifera]	-	-	-	FAR1
-0.418806	-0.531241	-0.273377	0.452937	0.393085	Unigene0061874	12.33	15.3139	12.7107	17.3854	13.2755	10.7005	18.2905	12.1958	15.416	12.9601	--	Zinc finger, C2H2 [Cynara cardunculus var. scolymus] [Cynara cardunculus]	-	-	-	C2H2
-0.419041	-0.562111	-0.397035	0.0817043	0.0204302	Unigene0054520	29.1338	29.7917	26.1637	34.9666	28.6255	23.3768	27.7703	26.854	31.0967	25.6367	BIM2	PREDICTED: transcription factor BIM2 isoform X1 [Daucus carota subsp. sativus] [Daucus carota]	-	-	-	bHLH
-0.419905	-0.384467	-0.0654215	0.609588	0.521265	Unigene0060425	91.0185	282.668	172.279	278.341	151.727	80.5789	287.352	219.215	232.881	106.31	PMADS1	MADS-box transcription factor CDM19 [Chrysanthemum x morifolium]	-	-	-	MIKC
-0.420675	-0.192829	0.594625	0.482135	0.443419	Unigene0068107	26.7716	25.8548	24.6425	10.5484	13.6529	35.1226	34.8526	22.9889	23.7188	12.0803	PXC1	Leucine-rich repeat-containing protein [Cynara cardunculus var. scolymus] [Cynara cardunculus]	-	-	-	S1Fa-like
-0.423402	-0.506622	0.0637922	0.621841	0.571088	Unigene0012052	22.6239	77.393	51.0884	50.6208	54.7914	21.8303	47.6182	21.5407	40.2107	20.457	MYB306	PREDICTED: transcription factor MYB30-like [Daucus carota subsp. sativus] [Daucus carota]	Organismal Systems	Environmental adaptation	ko04626//Plant-pathogen interaction	MYB
-0.424096	-0.277747	0.789412	0.270638	0.306124	Unigene0077577	26.0975	21.5182	23.8021	14.7991	14.6982	21.8045	18.2947	16.8357	15.4776	12.2955	STOP1	Zinc finger, C2H2 [Cynara cardunculus var. scolymus] [Cynara cardunculus]	-	-	-	C2H2
-0.424857	-0.430678	0.172975	0.841292	0.776714	Unigene0054692	22.8298	801.725	170.927	299.444	133.184	50.3313	1173.3	133.871	334.487	112.171	WIN1	PREDICTED: ethylene-responsive transcription factor WIN1-like [Elaeis guineensis]	-	-	-	ERF
-0.428516	-0.415478	-0.0359768	-0.0468037	-0.0398037	Unigene0057578	26.1742	21.9047	22.7191	29.6324	24.8833	23.6568	26.699	24.328	22.3918	19.8478	At4g06598	Basic-leucine zipper domain-containing protein [Cynara cardunculus var. scolymus] [Cynara cardunculus]	-	-	-	bZIP
-0.429454	-0.394949	0.17817	0.0850155	0.0255714	Unigene0066517	15.8892	16.2161	17.9644	16.2177	15.4527	12.0509	13.243	14.4629	15.3563	11.041	Os06g0194400	B3 DNA binding domain-containing protein [Cynara cardunculus var. scolymus] [Cynara cardunculus]	-	-	-	B3
-0.429702	-0.327902	0.710474	0.302792	0.374758	Unigene0088393	19.662	16.0985	14.6264	8.07947	7.0298	20.003	10.6824	6.62923	5.3638	4.35237	--	--	-	-	-	NAC
-0.432775	-0.442049	-0.0686449	-0.384139	-0.332198	Unigene0009844	247.45	80.6559	129.419	237.857	205.644	270.532	99.1733	86.4631	138.556	50.5037	ATHB-6	HD-ZIP protein, partial [Chrysanthemum x morifolium]	-	-	-	HD-ZIP
-0.433902	-0.51748	-0.135445	-0.234598	-0.17361	Unigene0064993	29.4897	17.9259	18.7407	35.6241	33.0615	31.1373	20.2926	12.652	17.7557	11.7185	NFYB3	NF-Y protein, partial [Chrysanthemum x morifolium]	-	-	-	NF-YB
-0.434097	-0.59277	-0.323153	-0.183209	-0.157902	Unigene0110086	19.1996	15.8349	16.5846	28.0298	20.0289	12.5061	12.2431	10.5265	15.9809	10.3601	TGA1A	Basic-leucine zipper domain-containing protein [Cynara cardunculus var. scolymus] [Cynara cardunculus]	Environmental Information Processing	Signal transduction	ko04075//Plant hormone signal transduction	bZIP
-0.436182	-0.426589	-0.276137	-0.138383	-0.25561	Unigene0089907	12.3712	5.27467	13.2342	11.429	6.87923	3.10307	3.8627	4.8838	22.5805	2.07223	NLP6	NIN-like protein, partial [Chrysanthemum x morifolium]	-	-	-	Nin-like
-0.436646	-0.590098	-0.0449956	-0.15051	-0.109742	Unigene0074409	7.57683	3.91337	4.64117	6.88103	4.5437	1.90257	2.23567	1.6445	4.35047	1.6912	TCX2	PREDICTED: protein tesmin/TSO1-like CXC 2 [Nicotiana tomentosiformis]	-	-	-	CPP
-0.444078	-0.337596	0.6425	0.152342	0.208366	Unigene0036387	42.2906	34.4276	35.0407	27.3783	28.6569	43.3977	28.4257	24.1035	18.5627	15.4911	BZR1	BZR1, transcriptional repressor [Cynara cardunculus var. scolymus] [Cynara cardunculus]	Environmental Information Processing	Signal transduction	ko04075//Plant hormone signal transduction	BES1
-0.44627	-0.511315	-0.268911	-0.400104	-0.437326	Unigene0019039	46.0607	16.7155	21.9271	40.1177	40.0636	38.9955	23.7899	19.4491	38.1232	15.2613	LBD38	lateral organ boundaries domain-containing protein [Cynara cardunculus var. scolymus] [Cynara cardunculus]	-	-	-	LBD
-0.446855	-0.48671	-0.396272	0.475063	0.372856	Unigene0043178	21.0884	437.395	53.3595	628.799	89.0301	36.8354	706.766	207.785	650.332	219.78	PRE6	PREDICTED: transcription factor PRE5-like [Nicotiana attenuata]	-	-	-	bHLH
-0.447699	-0.315694	0.577757	0.864695	0.868496	Unigene0054037	25.5887	42.8494	31.3749	26.6565	19.3518	34.3232	41.0211	25.7405	23.7083	22.8074	At2g47850	PREDICTED: zinc finger CCCH domain-containing protein 32-like [Daucus carota subsp. sativus] [Daucus carota]	-	-	-	C3H
-0.447994	-0.27424	0.180488	0.117667	0.0719623	Unigene0020168	7.49157	6.1847	4.63357	5.2314	4.81733	10.9465	6.91803	6.20987	7.51157	3.7918	WRKY7	DNA-binding WRKY [Cynara cardunculus var. scolymus] [Cynara cardunculus]	-	-	-	WRKY
-0.448849	-0.582786	-0.494946	-0.0631443	-0.0720798	Unigene0058273	18.6564	20.2377	17.4887	29.3921	20.6308	16.9245	16.8569	15.6836	21.6253	15.7164	--	Zinc finger, C2H2 [Cynara cardunculus var. scolymus] [Cynara cardunculus]	-	-	-	C2H2
-0.449218	-0.362685	0.409441	0.827977	0.722743	Unigene0066264	9.2389	22.68	11.9677	4.45487	2.64643	3.33693	17.0543	10.1514	15.4048	3.8674	CDF1	DOF transcription factor 2, partial [Chrysanthemum x morifolium]	-	-	-	Dof
-0.45031	-0.300373	0.806553	0.61477	0.647224	Unigene0002387	104.672	121.674	93.9557	56.7005	63.4457	118.375	99.1171	71.1031	61.2505	51.3646	ARF6	PREDICTED: auxin response factor 6 isoform X2 [Theobroma cacao]	-	-	-	ARF
-0.452423	-0.552538	-0.657665	-0.00658193	-0.0526839	Unigene0011533	7.29553	10.3641	4.64047	31.2319	8.2362	6.52883	11.5109	5.7674	21.0422	8.43127	MYB306	PREDICTED: myb-related protein 306-like [Prunus mume]	Organismal Systems	Environmental adaptation	ko04626//Plant-pathogen interaction	MYB
-0.458173	-0.508684	-0.682284	0.00232454	-0.118105	Unigene0110108	17.6889	24.5363	14.2628	64.7692	16.4352	14.8789	27.692	12.6548	97.0598	23.6115	BHLH62	Myc-type, basic helix-loop-helix (bHLH) domain-containing protein [Cynara cardunculus var. scolymus] [Cynara cardunculus]	-	-	-	bHLH
-0.463033	-0.503343	0.102259	0.0915654	0.157945	Unigene0008711	15.683	15.5693	13.007	16.6608	13.4617	15.0433	10.0144	9.45797	12.2758	9.49523	TGA6	Basic-leucine zipper domain-containing protein [Cynara cardunculus var. scolymus] [Cynara cardunculus]	Environmental Information Processing	Signal transduction	ko04075//Plant hormone signal transduction	bZIP
-0.464847	-0.428393	0.606321	0.731339	0.720005	Unigene0098582	17.6312	23.3788	18.5101	14.1352	16.0775	15.014	21.9547	12.6067	11.4967	10.1694	NFYA3	NF-Y protein, partial [Chrysanthemum x morifolium]	-	-	-	NF-YA
-0.469362	-0.447374	0.381844	0.27826	0.216256	Unigene0022814	14.3399	13.175	15.2017	9.85737	12.8297	10.1095	12.9302	9.05083	12.654	7.64507	SCL6	Transcription factor GRAS [Cynara cardunculus var. scolymus] [Cynara cardunculus]	-	-	-	GRAS
-0.470795	-0.610813	-0.625926	-0.065785	-0.082413	Unigene0079251	39.3261	52.8945	16.2609	166.18	62.7987	34.4921	41.4351	16.9149	92.2618	23.9606	COL5	PREDICTED: zinc finger protein CONSTANS-LIKE 5-like [Sesamum indicum]	-	-	-	CO-like
-0.47216	-0.355451	0.750367	0.346991	0.40497	Unigene0026245	26.5943	23.3848	23.0033	13.4542	14.8994	22.495	17.0103	13.6107	14.5518	9.30743	SCL6	GRAS protein, partial [Chrysanthemum x morifolium]	-	-	-	GRAS
-0.47363	-0.445603	0.436774	0.976428	0.94996	Unigene0062432	12.6858	62.9788	15.8499	16.4097	8.90527	17.8791	49.6945	12.5562	16.9339	6.6547	--	Zinc finger, C2H2 [Cynara cardunculus var. scolymus] [Cynara cardunculus]	-	-	-	C2H2
-0.475158	-0.430945	-0.0917993	-0.317031	-0.3746	Unigene0056274	33.7358	25.6878	36.0917	33.1698	38.6209	36.4113	27.4714	24.1703	32.7207	20.3774	IDD2	Zinc finger, C2H2 [Cynara cardunculus var. scolymus] [Cynara cardunculus]	-	-	-	C2H2
-0.476146	-0.345553	0.429355	0.00752391	-0.0251884	Unigene0055824	15.0905	9.29647	11.9986	7.89397	10.3973	12.6547	11.5285	10.0301	12.1137	6.44767	WRKY58	DNA-binding WRKY [Cynara cardunculus var. scolymus] [Cynara cardunculus]	-	-	-	WRKY
-0.477639	-0.562492	0.0314113	0.758045	0.68935	Unigene0058892	7.50963	14.1836	3.43483	8.2462	6.66003	3.77447	14.6325	5.83627	11.3021	5.78653	DOF5.4	Zinc finger, Dof-type [Cynara cardunculus var. scolymus] [Cynara cardunculus]	-	-	-	Dof
-0.483197	-0.584411	-0.623493	-0.0669639	-0.0952821	Unigene0005596	4.1147	5.49457	1.7168	30.0301	8.6844	4.34197	8.98177	2.73537	15.5138	1.54513	NFYA1	NF-Y protein, partial [Chrysanthemum x morifolium]	-	-	-	NF-YA
-0.487678	-0.617795	-0.45253	0.201678	0.15254	Unigene0078242	40.2423	123.571	68.1596	165.912	82.1988	23.6756	42.5608	21.7936	133.546	31.6324	MYB44	Homeodomain-like protein [Cynara cardunculus var. scolymus] [Cynara cardunculus]	Organismal Systems	Environmental adaptation	ko04626//Plant-pathogen interaction	MYB
-0.48952	-0.464352	0.513756	0.211028	0.260712	Unigene0069420	22.9959	14.9032	8.45693	8.1477	4.44817	15.4872	6.56473	4.64433	7.58567	3.13027	WRKY69	DNA-binding WRKY [Cynara cardunculus var. scolymus] [Cynara cardunculus]	-	-	-	WRKY
-0.490091	-0.390601	0.35561	0.831147	0.774183	Unigene0025683	16.5868	39.983	18.5474	18.9959	11.8274	24.8703	58.8994	21.0214	24.5607	11.8214	FBP2	GRCD5 protein [Gerbera hybrid cultivar]	-	-	-	MIKC
-0.492592	-0.439313	0.0362056	0.487997	0.410211	Unigene0015258	7.93247	16.6103	13.8748	14.8062	11.3949	9.543	11.4938	10.8336	12.5002	6.73623	ARF10	AT2G28350-like protein, partial [Capsella rubella]	-	-	-	B3
-0.4955	-0.326338	0.293273	0.202251	0.181738	Unigene0064689	25.7086	18.8055	12.7477	11.9382	9.45117	42.7669	24.4253	11.4646	19.3733	9.50103	MYC4	Myc-type, basic helix-loop-helix (bHLH) domain-containing protein [Cynara cardunculus var. scolymus] [Cynara cardunculus]	Environmental Information Processing	Signal transduction	ko04075//Plant hormone signal transduction;ko04016//MAPK signaling pathway - plant	bHLH
-0.499443	-0.612349	0.182397	0.751794	0.724933	Unigene0074592	16.6928	30.9498	15.8703	21.4887	21.6432	9.74933	30.9804	11.8329	17.3267	9.58997	DREB3	AP2/ERF domain-containing protein [Cynara cardunculus var. scolymus] [Cynara cardunculus]	-	-	-	ERF
-0.500205	-0.601203	0.161229	0.166292	0.195393	Unigene0056893	24.1664	25.3737	19.9379	25.0827	26.5512	20.6645	18.5046	16.6035	18.2887	12.7766	BBX22	B-box-type zinc finger protein 22 [Artemisia annua]	-	-	-	DBB
-0.501195	-0.60554	-0.526297	0.18128	0.142097	Unigene0056221	193.098	458.914	158.762	1195.65	192.26	98.517	555.529	110.821	683.546	220.16	ATHB-7	HD-ZIP protein, partial [Chrysanthemum x morifolium]	-	-	-	HD-ZIP
-0.505791	-0.589185	-0.636773	-0.0552569	-0.111408	Unigene0061925	17.1643	18.0833	16.1445	48.5993	17.9351	16.0959	21.053	12.1735	37.2674	14.9594	DIVARICATA	PREDICTED: transcription factor DIVARICATA-like [Nicotiana sylvestris]	-	-	-	MYB
-0.505896	-0.527253	-0.631509	0.0644566	-0.0602904	Unigene0089267	23.9117	37.1061	21.1031	92.7034	17.8815	23.4914	46.9333	25.8717	128.899	27.3409	ARF19	Aux/IAA-ARF-dimerization [Cynara cardunculus var. scolymus] [Cynara cardunculus]	-	-	-	ARF
-0.506186	-0.615015	-0.59052	-0.107643	-0.123308	Unigene0054259	16.3589	13.9516	10.5791	45.2189	17.2243	15.3634	17.7857	8.2402	25.6562	10.5208	TCP20	PREDICTED: transcription factor TCP20 [Jatropha curcas]	-	-	-	TCP
-0.510735	-0.530421	-0.450552	0.382699	0.242007	Unigene0075277	14.7763	76.7804	25.7806	95.283	39.1492	13.7787	107.304	38.9606	163.068	30.7346	PRE6	Myc-type, basic helix-loop-helix (bHLH) domain-containing protein [Cynara cardunculus var. scolymus] [Cynara cardunculus]	-	-	-	bHLH
-0.512703	-0.626485	-0.336884	0.503477	0.451664	Unigene0015409	37.9678	75.8406	46.3029	83.6183	52.6256	35.5356	65.5613	36.3197	64.6381	43.7831	BHLH79	Myc-type, basic helix-loop-helix (bHLH) domain-containing protein [Cynara cardunculus var. scolymus] [Cynara cardunculus]	-	-	-	bHLH
-0.51938	-0.546092	-0.502544	0.135976	0.0436071	Unigene0117884	7.97723	26.4475	17.7574	53.7989	8.74353	3.16283	14.0741	13.29	46.9486	5.35837	ARR12	CheY-like superfamily, partial [Cynara cardunculus var. scolymus] [Cynara cardunculus]	Environmental Information Processing	Signal transduction	ko04075//Plant hormone signal transduction	ARR-B
-0.520353	-0.556892	0.506574	0.476269	0.507157	Unigene0067345	113.169	121.654	109.591	107.886	97.8627	86.104	99.5377	87.9415	84.4464	72.597	NAC053	No apical meristem (NAM) protein [Cynara cardunculus var. scolymus] [Cynara cardunculus]	-	-	-	NAC
-0.525374	-0.519479	0.482393	0.717499	0.756766	Unigene0013901	50.6748	97.5743	50.2104	59.0626	47.7611	58.125	54.5302	32.8542	29.872	21.9484	MYB32	ATMYB6 [Arabidopsis lyrata subsp. lyrata] [Arabidopsis lyrata]	Organismal Systems	Environmental adaptation	ko04626//Plant-pathogen interaction	MYB
-0.534021	-0.612256	-0.223255	0.444298	0.381792	Unigene0020566	8.26463	16.0138	3.28367	12.3755	9.02977	8.5493	10.5531	5.02433	16.4204	5.91947	ERF2	AP2/ERF transcription factor [Artemisia annua]	-	-	-	ERF
-0.534294	-0.595207	-0.665486	0.00791543	-0.0808719	Unigene0009130	11.176	21.0024	4.22493	84.5107	13.1087	12.164	23.6923	6.1269	82.824	8.07893	COL5	PREDICTED: zinc finger protein CONSTANS-LIKE 5-like [Erythranthe guttata]	-	-	-	CO-like
-0.537326	-0.54364	-0.14284	0.639588	0.553199	Unigene0061571	5.8197	28.8676	5.588	29.0028	5.28447	2.48653	26.9932	14.7849	23.2147	4.35777	BEL1	Homeobox KN domain-containing protein [Cynara cardunculus var. scolymus] [Cynara cardunculus]	-	-	-	TALE
-0.542374	-0.556305	-0.526178	-0.110905	-0.171162	Unigene0054436	11.0801	9.92787	7.047	24.127	8.61	9.5816	7.63757	9.6915	20.5866	5.12307	LET12	TALE protein, partial [Chrysanthemum x morifolium]	-	-	-	TALE
-0.542453	-0.520337	0.535369	0.385098	0.421988	Unigene0012782	23.751	19.7853	13.7218	12.4432	13.9224	20.2913	16.8832	10.0149	13.969	10.4153	KNAT3	TALE protein, partial [Chrysanthemum x morifolium]	-	-	-	TALE
-0.543775	-0.627833	-0.216064	0.434854	0.357323	Unigene0013438	13.8825	16.2285	15.2033	17.4414	14.5292	13.1798	17.4701	12.8689	15.8794	13.4103	At1g01350	PREDICTED: zinc finger CCCH domain-containing protein 1-like [Ipomoea nil]	-	-	-	C3H
-0.545218	-0.516803	0.511483	0.632837	0.602241	Unigene0112242	10.8928	15.2865	13.5424	8.79193	8.07113	7.1175	9.56767	6.77863	9.56733	5.0509	RF2b	Basic-leucine zipper domain-containing protein [Cynara cardunculus var. scolymus] [Cynara cardunculus]	-	-	-	bZIP
-0.547712	-0.458655	0.532867	0.233517	0.234742	Unigene0012036	19.0003	17.2091	17.9509	15.7211	16.5561	17.5639	16.9628	15.2995	15.7201	12.6557	NLP8	NIN-like protein, partial [Chrysanthemum x morifolium]	-	-	-	Nin-like
-0.549106	-0.346613	0.661636	0.312036	0.332779	Unigene0064496	46.323	42.0493	40.8551	31.8324	32.0704	53.7862	40.4044	33.4878	31.3695	22.3897	APRR2	Homeodomain-like protein [Cynara cardunculus var. scolymus] [Cynara cardunculus]	-	-	-	G2-like
-0.549283	-0.548331	0.372372	0.282741	0.350274	Unigene0059356	20.8526	22.2024	18.3212	20.8496	15.384	19.8163	13.9778	9.32047	10.071	8.44583	NFYA1	CCAAT-binding factor, conserved site-containing protein [Cynara cardunculus var. scolymus] [Cynara cardunculus]	-	-	-	NF-YA
-0.55804	-0.517615	0.455029	0.272845	0.368391	Unigene0017290	59.3128	52.3267	37.6426	46.7435	36.6266	63.8303	38.1592	26.0791	29.7943	18.6176	CMTA6	Ankyrin repeat-containing protein [Cynara cardunculus var. scolymus] [Cynara cardunculus]	-	-	-	CAMTA
-0.560341	-0.520335	0.228686	0.859531	0.787854	Unigene0059754	9.0393	30.5352	8.93183	14.7477	4.10317	11.8691	39.2797	9.11763	17.7145	5.7404	GATA15	Zinc finger, GATA-type [Cynara cardunculus var. scolymus] [Cynara cardunculus]	-	-	-	GATA
-0.563781	-0.641783	-0.398693	0.0861606	0.0472659	Unigene0042086	5.15553	5.96147	3.54533	11.1767	5.25913	3.33687	5.01677	4.34507	7.53017	2.04977	ARF10	Aux/IAA-ARF-dimerization [Cynara cardunculus var. scolymus] [Cynara cardunculus]	-	-	-	B3
-0.565277	-0.533939	-0.469345	-0.250021	-0.346571	Unigene0051239	95.0338	66.4084	85.1005	120.146	77.644	83.3392	62.4566	72.175	138.074	55.066	EIL1	PREDICTED: ETHYLENE INSENSITIVE 3-like 1 protein [Vitis vinifera]	Environmental Information Processing	Signal transduction	ko04075//Plant hormone signal transduction;ko04016//MAPK signaling pathway - plant	EIL
-0.567996	-0.435584	0.499677	0.400827	0.407776	Unigene0052147	9.45893	8.79397	7.8427	7.09593	6.7514	8.96467	8.6336	7.05003	8.00797	5.8107	NTL9	No apical meristem (NAM) protein [Cynara cardunculus var. scolymus] [Cynara cardunculus]	-	-	-	NAC
-0.569773	-0.529118	0.60987	0.377254	0.419245	Unigene0019033	13.697	12.0858	10.0309	7.96187	6.67483	9.27293	7.69347	5.7924	7.50783	3.87137	SCL6	GRAS protein, partial [Chrysanthemum x morifolium]	-	-	-	GRAS
-0.582564	-0.559298	0.564322	0.416701	0.448182	Unigene0064465	34.0759	35.7836	34.9455	26.8111	28.6296	29.403	27.6848	17.0257	20.2759	14.2256	SPL12	SBP-like protein, partial [Chrysanthemum x morifolium]	-	-	-	SBP
-0.58272	-0.575522	-0.582516	-0.0187219	-0.147078	Unigene0001352	9.24807	6.74067	5.32057	17.6502	7.05153	11.9681	12.1379	5.44457	30.0065	5.71427	NAC021	No apical meristem (NAM) protein [Cynara cardunculus var. scolymus] [Cynara cardunculus]	-	-	-	NAC
-0.586944	-0.590147	-0.188272	0.579355	0.47282	Unigene0051709	206.282	554.501	390.917	609.067	330.147	178.686	652.312	322.834	569.481	202.089	PMADS2	flower development transporter PI [Chrysanthemum lavandulifolium]	-	-	-	MIKC
-0.587427	-0.627728	-0.589998	0.100502	-0.00478243	Unigene0056640	10.9373	21.7718	4.41517	71.75	3.68903	6.5452	25.7155	3.0537	85.0405	2.83657	UNE10	PREDICTED: transcription factor UNE10 [Ricinus communis]	-	-	-	bHLH
-0.588485	-0.637952	-0.197557	0.48017	0.357999	Unigene0066438	3.8691	7.11727	4.79863	6.36793	6.90593	4.60133	8.39337	3.0789	8.15733	2.97633	MYB306	R2R3 Myb30 transcription factor [Vitis vinifera]	Organismal Systems	Environmental adaptation	ko04626//Plant-pathogen interaction	MYB
-0.589594	-0.578208	0.34049	0.893547	0.8507	Unigene0017387	8.80803	20.8201	10.4908	11.7322	5.932	6.83463	14.432	7.4396	10.2381	4.90863	BIM1	Myc-type, basic helix-loop-helix (bHLH) domain-containing protein [Cynara cardunculus var. scolymus] [Cynara cardunculus]	-	-	-	bHLH
-0.595665	-0.714062	-0.46312	0.109864	0.104917	Unigene0116327	90.5389	109.593	46.4028	207.125	103.146	88.9497	100.604	52.8722	128.251	49.3557	BLH1	TALE protein, partial [Chrysanthemum x morifolium]	-	-	-	TALE
-0.597305	-0.449792	0.222194	-0.0556374	-0.0675328	Unigene0010272	12.4045	8.79637	9.76123	9.60817	7.67723	12.1257	7.9242	8.52663	11.225	6.04533	NLP1	Phox/Bem1p [Cynara cardunculus var. scolymus] [Cynara cardunculus]	-	-	-	Nin-like
-0.600451	-0.463532	0.401786	0.836049	0.754835	Unigene0056249	17.6929	28.6167	14.1786	16.0047	10.1246	17.7024	29.1819	19.817	21.7018	8.87967	BLH2	TALE protein, partial [Chrysanthemum x morifolium]	-	-	-	TALE
-0.600996	-0.613376	-0.376405	0.402573	0.284951	Unigene0112241	6.79647	15.2554	10.6728	15.5592	9.6144	7.84257	11.4273	8.40027	18.7915	7.0904	RF2b	Basic-leucine zipper domain-containing protein [Cynara cardunculus var. scolymus] [Cynara cardunculus]	-	-	-	bZIP
-0.603074	-0.492213	0.0747166	0.747391	0.644611	Unigene0060424	163.753	305.782	204.393	262.151	146.579	216.414	399.778	227.039	300.518	153.6	PMADS1	flower development transporter AP3 [Chrysanthemum lavandulifolium]	-	-	-	M-type
-0.605096	-0.752662	-0.158006	0.477141	0.47021	Unigene0002111	8.96737	14.3814	5.17017	17.8328	8.22773	4.479	13.2303	3.78853	9.10753	4.29813	BHLH80	PREDICTED: transcription factor bHLH80 isoform X2 [Vitis vinifera]	-	-	-	bHLH
-0.605705	-0.643705	-0.503609	0.114178	0.0524779	Unigene0065971	11.5801	18.2209	11.1166	48.0182	9.08943	11.1487	19.2148	9.21777	34.3541	5.45853	ARF19	Aux/IAA-ARF-dimerization [Cynara cardunculus var. scolymus] [Cynara cardunculus]	-	-	-	ARF
-0.611612	-0.554924	0.163127	0.777808	0.698164	Unigene0051710	77.4274	165.878	121.495	139.988	83.7026	74.7216	183.671	97.2468	123.433	56.6179	PMADS2	PI [Tagetes erecta]	-	-	-	MIKC
-0.611794	-0.703085	-0.592539	0.0586073	-0.0194665	Unigene0057267	15.4518	15.8572	12.7432	26.425	15.3931	13.8752	17.8011	11.4521	24.5489	12.4542	LSD1	Zinc finger, LSD1-type [Cynara cardunculus var. scolymus] [Cynara cardunculus]	-	-	-	LSD
-0.613418	-0.646305	-0.543021	0.202541	0.0967938	Unigene0075448	3.1592	6.94997	3.69563	10.9443	3.85497	3.99323	6.15177	2.6999	14.1551	2.69563	ARF19	Aux/IAA-ARF-dimerization [Cynara cardunculus var. scolymus] [Cynara cardunculus]	Environmental Information Processing	Signal transduction	ko04075//Plant hormone signal transduction	B3
-0.613461	-0.490528	0.668975	0.657417	0.658287	Unigene0065865	12.4589	13.4039	10.8315	7.8345	5.52913	11.4378	12.0671	7.9716	9.4286	5.85423	MYBL2	Homeodomain-like protein [Cynara cardunculus var. scolymus] [Cynara cardunculus]	Organismal Systems	Environmental adaptation	ko04626//Plant-pathogen interaction	MYB
-0.620917	-0.433689	0.262434	0.344703	0.302439	Unigene0101487	4.51973	4.5965	3.95533	4.60927	2.60777	5.35543	4.53913	4.29927	4.6738	2.39723	--	AT hook, DNA-binding motif-containing protein [Cynara cardunculus var. scolymus] [Cynara cardunculus]	-	-	-	B3
-0.621247	-0.730119	-0.335261	0.461026	0.414543	Unigene0023002	13.562	29.998	11.4002	41.6755	14.2875	12.123	30.8916	7.17173	28.0801	10.8073	DREB3	AP2/ERF domain-containing protein [Cynara cardunculus var. scolymus] [Cynara cardunculus]	-	-	-	ERF
-0.622038	-0.462376	0.619534	0.576692	0.563087	Unigene0001972	27.737	26.4464	24.3884	18.7049	14.7408	30.1595	34.0668	17.9791	19.2071	12.6972	--	C2H2-like zinc finger protein [Theobroma cacao]	-	-	-	C2H2
-0.624028	-0.509976	-0.0699671	0.00857869	-0.0518287	Unigene0019145	14.9803	12.565	11.4425	18.2281	9.0999	12.688	10.2179	13.9866	16.3713	6.1214	DIVARICATA	Homeodomain-like protein [Cynara cardunculus var. scolymus] [Cynara cardunculus]	-	-	-	MYB_related
-0.628278	-0.684918	-0.272319	0.0815113	0.00846761	Unigene0015282	29.9306	33.1137	36.2069	42.2979	33.2582	23.8705	26.9768	22.2599	38.378	18.969	TCP8	Transcription factor, TCP [Cynara cardunculus var. scolymus] [Cynara cardunculus]	-	-	-	TCP
-0.631748	-0.645677	0.371422	0.422915	0.366753	Unigene0061339	12.3777	11.3968	11.7593	8.34853	9.98947	7.70387	10.9749	6.4054	10.785	5.7772	SCL6	Transcription factor GRAS [Cynara cardunculus var. scolymus] [Cynara cardunculus]	-	-	-	GRAS
-0.633462	-0.730911	0.102519	0.188708	0.25066	Unigene0051446	11.1335	9.52643	6.96597	12.9827	8.71513	8.44307	8.2854	3.15073	5.8362	2.29827	KNAT3	TALE protein, partial [Chrysanthemum x morifolium]	-	-	-	TALE
-0.635924	-0.69335	0.381341	0.206196	0.254415	Unigene0057147	248.835	185.984	177.035	198.3	167.742	160.943	179.756	137.761	164.395	112.658	EIN3	PREDICTED: ETHYLENE INSENSITIVE 3-like 1 protein [Vitis vinifera]	Environmental Information Processing	Signal transduction	ko04075//Plant hormone signal transduction;ko04016//MAPK signaling pathway - plant	EIL
-0.642221	-0.723694	-0.484624	0.0909821	0.0674393	Unigene0069530	22.1107	25.7586	8.0715	65.6621	12.594	22.6511	24.198	5.0681	42.0342	7.62507	COL2	CONSTANS-like protein [Chrysanthemum x morifolium]	-	-	-	CO-like
-0.646546	-0.656037	-0.108038	0.628894	0.568052	Unigene0074428	5.88523	8.0478	5.6262	8.09323	6.13553	5.94027	8.50877	5.9997	7.8299	5.2265	SCL9	GRAS protein, partial [Chrysanthemum x morifolium]	-	-	-	GRAS
-0.654632	-0.607099	0.438015	0.389753	0.405982	Unigene0076522	19.6652	20.6767	21.1538	19.0118	17.2931	20.7564	19.1283	12.9119	14.9017	11.9842	PDF2	PREDICTED: homeobox-leucine zipper protein MERISTEM L1-like [Sesamum indicum]	-	-	-	HD-ZIP
-0.654819	-0.662139	-0.453332	0.296133	0.143013	Unigene0006028	23.3565	31.0284	24.9914	40.0885	24.7963	21.0951	38.2938	23.3895	53.2134	18.5235	BHLH49	Myc-type, basic helix-loop-helix (bHLH) domain-containing protein [Cynara cardunculus var. scolymus] [Cynara cardunculus]	-	-	-	bHLH
-0.659038	-0.664355	0.141694	0.838113	0.806244	Unigene0012401	7.31903	34.9383	4.78653	20.448	1.68453	12.467	21.1095	3.1465	16.1489	1.58513	P	PREDICTED: transcription repressor MYB6 [Cucumis sativus]	Organismal Systems	Environmental adaptation	ko04626//Plant-pathogen interaction	MYB_related
-0.661203	-0.684922	0.420829	0.801407	0.818293	Unigene0052389	54.2058	105.371	53.6314	63.0431	30.8427	39.2782	60.6872	20.3538	39.3999	13.4792	TCP2	CYC/TB1, R domain-containing protein [Cynara cardunculus var. scolymus] [Cynara cardunculus]	-	-	-	TCP
-0.664609	-0.566702	0.0772075	0.19374	0.155886	Unigene0073572	19.864	20.1559	18.6795	22.2241	19.3646	20.3564	19.4009	19.0649	20.0353	14.3568	BLH7	TALE protein, partial [Chrysanthemum x morifolium]	-	-	-	TALE
-0.667463	-0.474592	0.464507	0.385358	0.359676	Unigene0012312	7.46463	7.28523	7.89337	5.88183	5.471	7.61343	7.46653	5.14483	7.12063	4.0238	SCL3	GRAS protein, partial [Chrysanthemum x morifolium]	-	-	-	GRAS
-0.66901	-0.76937	-0.0266761	0.0790137	0.0896124	Unigene0060558	11.6276	8.54757	5.8707	10.25	5.73423	6.9703	4.1682	2.09203	8.64423	2.70973	SOC1	GSOC1 protein [Gerbera hybrid cultivar]	-	-	-	MIKC
-0.669806	-0.645893	-0.169964	0.62646	0.522416	Unigene0014193	56.7479	149.03	86.2634	148.85	58.0962	59.2916	146.693	77.6019	159.414	46.3457	KNAT7	TALE protein, partial [Chrysanthemum x morifolium]	-	-	-	TALE
-0.687763	-0.702719	-0.248073	0.6176	0.50761	Unigene0060316	4.608	21.665	3.43853	19.0595	3.08247	5.2287	19.6378	4.114	26.4967	2.3184	DICH	flower asymmetry transporter CYC2c [Chrysanthemum x morifolium]	-	-	-	TCP
-0.698414	-0.77072	-0.141915	0.707191	0.644015	Unigene0039434	75.6437	221.814	69.564	198.147	87.6508	72.8321	199.526	42.8115	184.862	47.9991	HY5	light responding bZIP transcription factor [Camptotheca acuminata]	Organismal Systems	Environmental adaptation	ko04712//Circadian rhythm - plant	bZIP
-0.710529	-0.791242	-0.202967	0.444332	0.413229	Unigene0052178	10.0329	13.4653	5.11803	17.7154	3.81567	6.7279	11.7165	3.5461	12.7163	4.5002	PRE6	Myc-type, basic helix-loop-helix (bHLH) domain-containing protein [Cynara cardunculus var. scolymus] [Cynara cardunculus]	-	-	-	bHLH
-0.711656	-0.623672	0.29529	0.732411	0.686797	Unigene0074241	22.4857	34.0488	15.0475	22.159	11.7198	32.6414	43.8359	12.9777	24.6289	9.78993	TCP13	Transcription factor, TCP [Cynara cardunculus var. scolymus] [Cynara cardunculus]	-	-	-	TCP
-0.71634	-0.7692	-0.0777987	0.618004	0.533596	Unigene0024189	73.5527	114.173	91.6625	105.375	84.4749	66.3753	101.57	58.2889	106.752	55.6628	GATA11	Zinc finger, GATA-type, partial [Cynara cardunculus var. scolymus] [Cynara cardunculus]	-	-	-	GATA
-0.723006	-0.754323	-0.1576	0.652419	0.578386	Unigene0008073	6.16203	18.7214	5.57143	18.4601	3.43493	4.9894	16.0967	3.83153	16.7609	2.35763	BEL1	TALE protein, partial [Chrysanthemum x morifolium]	-	-	-	TALE
-0.724312	-0.640403	0.248043	0.832823	0.753205	Unigene0054391	5.46163	9.59677	5.43073	6.18367	3.6895	6.6412	9.48563	4.4705	7.613	3.58543	TCP2	CYC/TB1, R domain-containing protein [Cynara cardunculus var. scolymus] [Cynara cardunculus]	-	-	-	TCP
-0.733477	-0.668731	0.318932	0.594543	0.528363	Unigene0013961	15.7028	15.0771	11.0921	11.1409	8.71313	13.1791	15.7198	10.3688	15.5071	9.1148	NLP6	Phox/Bem1p [Cynara cardunculus var. scolymus] [Cynara cardunculus]	-	-	-	Nin-like
-0.740865	-0.779685	-0.169498	0.648709	0.570068	Unigene0013078	18.9654	60.9531	12.0509	59.6302	7.37177	14.3118	54.7901	6.36377	60.5406	3.59827	NGA1	B3 DNA binding domain-containing protein [Cynara cardunculus var. scolymus] [Cynara cardunculus]	-	-	-	B3
-0.740916	-0.799257	-0.00338286	0.585466	0.562316	Unigene0050867	26.037	36.3913	26.3767	36.1544	23.5787	21.7233	29.9762	17.9065	29.4749	17.6752	NFYA7	NF-Y protein, partial [Chrysanthemum x morifolium]	-	-	-	NF-YA
-0.748464	-0.782175	-0.238863	0.542705	0.462317	Unigene0004349	4.9454	9.9422	4.06177	13.0777	3.463	4.54173	12.2143	2.81707	10.5738	2.37907	RAP2-7	AP2/ERF domain-containing protein [Cynara cardunculus var. scolymus] [Cynara cardunculus]	-	-	-	AP2
-0.752496	-0.680372	-0.166714	0.404605	0.286179	Unigene0043882	22.1257	26.399	21.8445	29.5945	22.4431	25.0187	30.284	20.1575	31.1567	16.3635	BZR1	BZR1, transcriptional repressor [Cynara cardunculus var. scolymus] [Cynara cardunculus]	Environmental Information Processing	Signal transduction	ko04075//Plant hormone signal transduction	BES1
-0.76673	-0.690835	0.37385	0.480213	0.471343	Unigene0009513	18.0536	15.5173	10.5098	12.2062	6.99037	16.4301	17.5645	8.4625	15.4554	4.72123	PHL1	Homeodomain-like protein [Cynara cardunculus var. scolymus] [Cynara cardunculus]	-	-	-	G2-like
-0.782922	-0.636787	0.403643	0.376567	0.31571	Unigene0048349	9.0016	9.32753	8.7829	7.8158	7.0903	9.22617	7.851	6.79397	8.69973	4.31813	SCL3	GRAS protein, partial [Chrysanthemum x morifolium]	-	-	-	GRAS
-0.785166	-0.643283	0.0147593	0.613089	0.516195	Unigene0071096	49.001	73.3447	59.2119	71.3085	41.9226	72.8504	82.2549	50.5095	77.3849	40.2699	NFYB8	NF-Y protein, partial [Chrysanthemum x morifolium]	-	-	-	NF-YB
-0.803645	-0.656443	0.487398	0.495341	0.473301	Unigene0090632	66.7904	65.3494	61.4486	55.5169	50.9096	72.4872	67.3525	46.9134	59.4708	38.0021	ARF8	auxin response factor 1 [Camellia sinensis]	-	-	-	ARF
-0.818573	-0.82372	0.0197789	0.360124	0.331317	Unigene0084302	27.9319	31.0504	28.5785	34.9816	25.0612	24.8209	27.0964	20.0653	28.8306	15.9122	CDF2	DOF transcription factor 1, partial [Chrysanthemum x morifolium]	-	-	-	Dof
-0.835197	-0.766443	-0.00955015	0.624915	0.523129	Unigene0027614	44.4034	67.9508	29.5965	59.5999	14.1186	53.9732	81.648	23.9791	85.1693	12.0021	ARF4	Aux/IAA-ARF-dimerization [Cynara cardunculus var. scolymus] [Cynara cardunculus]	-	-	-	ARF
-0.863023	-0.875043	-0.151739	0.435626	0.35133	Unigene0006652	57.1565	59.3691	38.7444	72.798	38.7556	51.9943	72.5968	29.5559	77.609	23.6327	At5g28300	trihelix protein, partial [Chrysanthemum x morifolium]	-	-	-	Trihelix
-0.881395	-0.829252	0.280326	0.54147	0.48807	Unigene0005525	50.0166	49.7165	32.4041	36.3905	23.4734	47.4985	46.7608	17.5265	48.1473	11.9059	TCP4	Transcription factor, TCP [Cynara cardunculus var. scolymus] [Cynara cardunculus]	-	-	-	TCP
-0.898825	-0.835255	0.170517	0.463915	0.413038	Unigene0050967	43.3402	37.8789	25.5353	39.0577	16.8683	37.9632	41.8577	18.7133	40.7292	11.9139	GLK2	Homeodomain-like protein [Cynara cardunculus var. scolymus] [Cynara cardunculus]	-	-	-	G2-like

## Sheet: Supplementary Dataset S2
Supplementary Dataset S2 Flavonoid-targeted metabolic analysis in flowers from WT and CmVNI2 RNAi lines
Compound	WT1	WT2	WT3	RNAi1_1	RNAi1_2	RNAi1_3	RNAi2_1	RNAi2_2	RNAi2_3	WT_vs_RNAi1_log2FC	WT_vs_RNAi1_Pvalue	WT_vs_RNAi1_VIP	WT_vs_RNAi1_(FC_1_Pvalue_0.05_VIP_0)_regulated	WT_vs_RNAi2_log2FC	WT_vs_RNAi2_Pvalue	WT_vs_RNAi2_VIP	WT_vs_RNAi2_(FC_1_Pvalue_0.05_VIP_0)_regulated
Linarin	1.40776e+06	1.39979e+06	1.47212e+06	1.38987e+06	1.3982e+06	1.39867e+06	1.45502e+06	1.37781e+06	1.39307e+06	-0.0474418	0.129468	0.743031	unchanged	-0.0349854	0.267965	0.558965	unchanged
Naringenin Chalcone	963469	97522.8	101061	40052.3	40147.6	39936.4	51443.7	55149.1	54652.7	-2.9793	0.29139	0.50542	unchanged	-2.55675	0.311549	0.552673	unchanged
Eriodictyol	665743	602182	672864	444909	453792	454685	471036	444721	466469	-0.532171	0.000955698	1.16614	down	-0.515494	0.000390835	1.21876	down
Kaempferol	594307	580616	639752	663015	638588	662003	691030	656455	676485	0.115973	0.0214913	0.967969	up	0.169116	0.00386151	1.12785	up
Luteolin	567575	543120	594985	764292	757080	832164	626358	629690	677306	0.447265	0.00397284	1.1595	up	0.163237	0.00706129	1.07773	up
Tricin	550006	534183	576292	529404	547447	540088	540263	565730	573405	-0.0617549	0.158808	0.679229	unchanged	-0.000576961	0.988338	0.00144785	unchanged
Vicenin	452292	437345	468559	238751	227990	257567	281377	270294	285851	-0.922477	1.66375e-05	1.18538	down	-0.719327	2.75421e-05	1.2432	down
Apigenin	404455	395922	415149	440678	458089	439659	394517	386947	398341	0.125601	0.00722037	1.067	up	-0.0348877	0.288606	0.536759	unchanged
Prunetin	392908	375822	435332	571101	598716	589535	428446	459139	425359	0.544007	8.31175e-05	1.17257	up	0.113746	0.0762855	0.846111	unchanged
Apigenin 7-glucoside	373616	357253	393777	366088	354256	366400	366211	359623	365221	-0.0619227	0.150668	0.684488	unchanged	-0.066851	0.123624	0.77491	unchanged
Hesperidin	351313	354006	375060	344211	325576	323512	389514	374710	384987	-0.143821	0.0191448	0.995588	down	0.0850225	0.0658074	0.855731	unchanged
Quercetin	285833	267523	313853	299892	284463	310501	330454	325363	323977	0.0500679	0.442313	0.404105	unchanged	0.186361	0.0232229	1.08001	up
Diosmin	284754	275350	285384	223268	240762	237505	302657	296141	306327	-0.292337	0.00112152	1.13827	down	0.0675476	0.0676799	0.88209	unchanged
Acacetin	281012	259767	300723	421859	447639	418266	296056	276682	277153	0.623662	0.000117548	1.17338	up	0.0448865	0.438144	0.412297	unchanged
Cynaroside	235079	224394	227563	222394	221554	217813	236783	227963	231693	-0.0582512	0.0231161	0.962978	down	0.00922702	0.653416	0.245791	unchanged
Narirutin	207644	211556	225914	100609	98103.9	98410.4	136643	132669	130704	-1.13567	9.6649e-05	1.19044	down	-0.72473	6.03549e-05	1.23961	down
Quercimeritrin	129782	120319	126868	60774.2	61763.5	55584.3	71934.3	69090.9	69202.5	-1.07083	3.39682e-06	1.1893	down	-0.81921	2.24991e-05	1.24548	down
Jaceosidin	128950	122069	136008	129267	134243	134817	140990	143839	144036	0.0189514	0.679524	0.207137	unchanged	0.123171	0.0414949	1.00886	up
Iristectorigenin A	108854	111947	109606	116690	108441	115793	130909	129180	140125	0.0280172	0.51523	0.39224	unchanged	0.284685	0.00247303	1.17519	up
Hyperoside	105827	108261	114116	56783.4	54368.4	55342.7	65936.4	66622.3	69156.1	-1.00492	0.000106662	1.18794	down	-0.736505	0.000188733	1.23866	down
(±)-Naringenin	100175	98840.1	104680	42646.5	42949.7	43870.4	54361.8	56443.8	57862.8	-1.2749	0.000340724	1.18393	down	-0.904913	0.000447934	1.23355	down
Eriocitrin	91674	87818.6	92418	44486.3	45903.5	49308.8	56432.4	57373.2	60002.2	-0.964433	1.7814e-05	1.1893	down	-0.668038	4.82136e-07	1.24445	down
Scutellarin	82279.9	74964.9	80155.6	45001.3	45569.4	46036.4	48535.7	49566.1	49731.2	-0.788681	0.000170857	1.18364	down	-0.68951	0.000100069	1.23953	down
Homoplantaginin	75720.5	90666	82917.4	81457.2	80243	80325	92047.5	96615.1	94652.2	-0.0396663	0.516802	0.330039	unchanged	0.222276	0.0135863	1.02068	up
Isorhamnetin	73405.3	68598	83118.1	71924.6	74591.7	70218.2	90650.9	91053.6	85698.6	-0.0438131	0.540158	0.310116	unchanged	0.260068	0.0117635	1.10186	up
Rutin	60688.5	54983.9	59748.6	60439.1	55773.2	59600.4	63353.6	57887.8	64065	-0.0280589	0.63722	0.246538	unchanged	0.0459918	0.426784	0.424106	unchanged
Wogonin	58788.8	55902.4	58739.8	84699.5	83438.2	84892	60567.8	67791.6	64375.4	0.533096	3.53248e-06	1.19096	up	0.115263	0.0722129	0.880343	unchanged
Poncirin	56823.9	56127.8	63601.5	2746.12	3123.39	3205.7	10370.5	11181.5	11851.3	-4.30733	8.68321e-05	1.19131	down	-2.4178	0.000109443	1.24642	down
Taxifolin 7-O-rhamnoside	56462.4	55558.4	59631.9	40916.6	41794.8	36976.6	44593	41007.2	44791.5	-0.547933	0.00038697	1.16519	down	-0.434618	0.000239305	1.2069	down
Nepetin	53335.2	51877.2	57101.5	53322.1	52662.1	53970.5	58301	56979.2	58488.1	-0.0483287	0.318464	0.495065	unchanged	0.0685701	0.172304	0.731489	unchanged
Genkwanin	52273.8	50813	56148.5	76863.1	76539.5	83878.4	57229.4	52064.7	57895.3	0.542147	0.00128892	1.16143	up	0.0475818	0.432757	0.41617	unchanged
Hispidulin	50278.7	48292.1	52754.7	74761.7	72689.6	76827.2	69617.6	67724.2	67550.5	0.572898	6.63705e-05	1.18666	up	0.457858	6.37744e-06	1.23732	up
Tectorigenin	44059.4	42828.6	48704.2	60199.3	62319.5	65076.5	59171.8	60772.8	58140.1	0.464558	0.000438055	1.16299	up	0.376211	0.000288661	1.21251	up
Diosmetin	41951.9	36939.9	41478.4	51638.8	51683.1	52740.8	49081.6	52016.2	50793	0.375191	0.000942102	1.16098	up	0.303403	0.00161439	1.14976	up
Dihydrokaempferol	37803.3	35822.8	38822.6	34185.6	36559.1	35119.1	37431.3	38377.7	38676.5	-0.112761	0.0548904	0.867417	unchanged	0.00608153	0.876493	0.0916279	unchanged
Tiliroside	37541	35583.5	36890.8	1467.89	1514.62	1606.98	5966.57	6090.49	7054.4	-4.5913	4.06134e-06	1.19458	down	-2.5693	2.56071e-08	1.25177	down
Prunin	22724.5	25433.1	26504.1	11269.2	10576.1	9407.55	18008.9	18137.4	17535.6	-1.25823	2.89133e-05	1.18389	down	-0.483318	0.00241438	1.20759	down
Hesperetin	21549.5	22258.8	23522.5	11170.6	11283.3	11359.4	16230.6	16759.6	16248.2	-1.01032	0.000142655	1.1894	down	-0.461597	0.000507435	1.22952	down
Taxifolin	18883.9	17804.5	16979.6	12000.3	10967.3	11796.3	13666.3	12138.8	13448.4	-0.616394	7.38336e-05	1.16921	down	-0.412557	0.000299758	1.19106	down
Genistin	18812.1	18054.6	21328.3	19586.3	21840.5	22351	22298.3	21220.4	18141.6	0.152567	0.12487	0.777739	unchanged	0.105507	0.257716	0.571359	unchanged
Miquelianin	17165.2	14431.3	16065.2	7042.68	7353.37	7607.04	7997.75	8534.35	7679.1	-1.15415	0.000701803	1.16846	down	-1.01142	0.000863424	1.22402	down
Baimaside	16237.1	15661.3	16177.2	15912.6	16615.5	16576.5	16922.3	16343.7	18046.7	0.00730167	0.831911	0.113032	unchanged	0.018874	0.791248	0.156045	unchanged
Vitexin	15392.1	13227.9	13941.8	9549.02	10258.7	9899.3	10296.2	10446.5	11443	-0.556164	0.00227145	1.13025	down	-0.454402	0.00298038	1.15985	down
Narcissin	15363.5	15758.6	15171.8	11133.5	10233.7	12533.8	11634.2	12023.8	12253.3	-0.457631	0.0200393	1.13541	down	-0.353474	3.36664e-05	1.23283	down
Myricitrin	15292.1	14016.7	16039.4	11575.8	11487.3	11273.3	11749.6	12354.1	12099.2	-0.453526	0.00835318	1.09947	down	-0.384868	0.0115827	1.13038	down
Isovitexin	14734.3	13584.6	16460.2	10759.5	10566.5	10245.5	10221	10568.3	11390.4	-0.52219	0.00381119	1.12717	down	-0.485919	0.00302737	1.1673	down
Flavanomarein	13340	12689	13903.5	8735.81	8644.43	8626.06	9892.71	9429.11	9656.28	-0.643201	0.000654863	1.17744	down	-0.50604	0.00030337	1.22003	down
Spiraeoside	10925.8	9825.25	11530.5	9855.71	10494.5	9949.44	11418.8	12003.4	11730.9	-0.114409	0.126297	0.724695	unchanged	0.1174	0.0955182	0.827744	unchanged
Isosakuranetin	8391.09	7675.79	8954.21	968.52	1018.28	988.51	2696.87	2422.05	2169.38	-3.08223	0.000100294	1.1902	down	-1.77648	3.4527e-05	1.24374	down
Scutellarein	8387.47	7675.61	8349.39	24368.8	23143.2	21189.2	13537.8	14812.5	13872.7	1.45789	0.00229958	1.1825	up	0.757277	4.80599e-06	1.23783	up
Echinatin	7871.15	7850.98	8841.11	8493.5	9187.29	8991.69	7593.19	7716.72	7716.23	0.102135	0.119799	0.739714	unchanged	-0.104643	0.101692	0.85053	unchanged
Kaempferide	7373.7	6919.77	7125.23	8411.58	8469.85	9076.48	7872.92	7187.22	7686.47	0.264288	0.00818036	1.13817	up	0.0610341	0.167563	0.692299	unchanged
4'-Methylchrysoeriol	6848.49	7329.49	8057.61	13125.7	10946.5	13325.7	11215.6	11290	10199	0.709953	0.0128487	1.13155	up	0.518369	0.000272156	1.19757	up
Neohesperidin	6379.36	7074.51	7455.29	4769.42	5219.85	5169.78	6887.46	6421.11	6989.79	-0.482036	0.00111034	1.13371	down	-0.0530314	0.395515	0.444289	unchanged
Avicularin	5002.48	4501.66	4952.6	3850.52	4234.94	3566.76	3571.93	3739.5	3551.73	-0.343192	0.0121157	1.06488	down	-0.427832	0.00191076	1.19192	down
Genistein	3898.41	4023.14	4318.26	4377.04	4533.76	4713.65	4029.59	4135.87	4477.26	0.123046	0.0672195	0.834849	unchanged	0.04084	0.52019	0.34025	unchanged
Irigenin	2724.73	2575.97	2862.09	2185	2472.85	2351.66	2780.87	2884.49	2711.62	-0.240311	0.0150166	1.03779	down	-0.00445389	0.926913	0.0428401	unchanged
Gossypin	1580.12	1398.37	1522.46	717.95	698.74	522.77	816.51	827.56	848.12	-1.34425	0.00334459	1.11379	down	-1.00367	0.0106957	1.1484	down
Syringaldehyde	1370.61	1360.65	1580.27	1306.78	1332.27	1133.15	1396.45	1406.21	1318.74	-0.186182	0.0939734	0.847069	unchanged	-0.110149	0.199768	0.627673	unchanged
Hydroxysafflor yellow A	898.38	1137.49	893.56	593.52	508.36	698.96	501.96	653.4	656.69	-0.792144	0.00821835	1.04258	down	-0.758196	0.00946014	1.11002	down
7,4'-Di-O-methylapigenin	732.66	586.16	634.82	716.61	699.73	705.51	714.56	643.92	633.84	0.122998	0.15366	0.702447	unchanged	0.0142952	0.865515	0.0973518	unchanged
Sakuranetin	579.37	592.28	614.49	107.53	154.99	101.63	181.35	245.99	225.48	-2.28583	0.000170357	1.19264	down	-1.42583	3.72265e-06	1.24661	down
Wogonoside	559.41	553.48	561.32	459.58	458.59	461.17	414.04	419.13	412.87	-0.274569	1.17596e-05	1.19136	down	-0.384651	0.000783945	1.22849	down
Oroxin B	522.39	514.69	439.51	430.7	313.33	461.32	451.01	435.16	415.45	-0.34562	0.119439	0.83624	unchanged	-0.300101	0.0298576	0.957794	down
(+)-Kavain	466.14	518.54	581.13	711.56	791.66	939.09	569.33	595.88	649.21	0.626061	0.0372426	1.08171	up	0.219787	0.0321888	0.949518	up
Engeletin	355.72	352.44	349.76	313.38	288.2	300.16	350.05	314.4	360.44	-0.238179	0.0117633	1.15387	down	-0.0684354	0.215002	0.656068	unchanged
Chrysosplenetin	241.73	185.37	188.26	123.74	100.74	111.61	147.41	126.26	120.83	-0.929269	0.00369121	1.10124	down	-0.690923	0.00865319	1.12371	down
Isosakuranin	219.8	161.83	173.25	0	0	0	0	0	0	#NAME?	0.000735256	1.173	down	#NAME?	0.000735256	1.23455	down
Tectochrysin	211.27	173.41	219.67	141.1	131.75	130.25	127.87	133.08	128.43	-0.5673	0.00545983	1.096	down	-0.597891	0.00602859	1.16669	down
Blumeatin	176.4	182.46	210.79	53.29	43.82	60.06	71.92	71.61	71.17	-1.84955	3.3781e-05	1.18006	down	-1.4004	0.000582041	1.23686	down
Icaritin	154.52	72.97	63.72	44.71	42.32	38.02	24.43	25.93	26.52	-1.27048	0.0647197	0.868364	unchanged	-1.99195	0.0357528	1.03856	down
Pinocembrin	149.39	142.94	184.49	183.86	193.37	166.6	111.07	212.73	223.34	0.10628	0.441508	0.366688	unchanged	0.195846	0.462525	0.393926	unchanged
Trilobatin	145.7	124.72	158.41	104.3	57.07	105.23	591.07	588.37	563.86	-0.683246	0.059162	0.996769	unchanged	1.9728	0.000112293	1.24342	up
Chrysin	139.04	104.09	164.29	172.93	136.1	160.67	182.59	202.65	202.39	0.280469	0.181313	0.656995	unchanged	0.56751	0.0144187	1.07436	up
Daidzein	123.57	158.13	163.75	328.62	157.73	202.89	138.96	123.47	140.44	0.682516	0.22925	0.776383	unchanged	-0.0678342	0.590758	0.288298	unchanged
Phloretin	94.71	109.22	122.26	60.13	66.2	67.03	56.75	75.23	73.73	-0.729463	0.00318267	1.11763	down	-0.536347	0.00987283	1.04882	down
Noricaritin	72.98	45.49	37.72	33.69	21.76	29.75	21.06	17.9	13.62	-0.937185	0.0390904	0.907613	down	-1.76546	0.0134468	1.11091	down
Toringin	59.4	59.85	67.19	91.33	90.59	96.53	71.01	58.98	64.83	0.528276	0.000482222	1.14744	up	0.0276975	0.754867	0.169309	unchanged
Flavokawain C	32.54	26.84	27.98	21.83	18.97	26.25	25.92	21.1	22.97	-0.42649	0.0433465	0.95057	down	-0.332322	0.0198473	0.999939	down
(E)-Flavokawain A	24.28	11.86	10.05	8.33	7.84	6.57	5.39	4.49	4.54	-1.05943	0.080159	0.825547	unchanged	-1.74284	0.039835	1.02282	down
Mulberrin	15.31	6.91	5.22	4.73	5.18	3.72	0	0	0	-1.15859	0.101963	0.780451	unchanged	#NAME?	0.0247852	1.08224	down
Morusin	13.08	7.61	6.38	5.28	4.71	4.28	3.94	3.17	2.79	-0.95325	0.0535378	0.892047	unchanged	-1.5195	0.0246719	1.07073	down
Corylifol A	12.68	11.68	11.88	10.94	10.86	11.02	0	0	0	-0.187402	0.038988	0.952754	down	#NAME?	9.34467e-05	1.24898	down
Tangeretin	4.09	3.81	4.13	3.94	3.64	3.72	3.71	3.97	3.51	-0.115281	0.0672856	0.852442	unchanged	-0.127461	0.0458889	0.899387	down
Alpinetin	0	0	0	0	0	0	0	0	0	0	N/A	0	unchanged	0	N/A	0	unchanged
Nobiletin	0	0	0	0	0	0	0	0	0	0	N/A	0	unchanged	0	N/A	0	unchanged
6,2'-Dihydroxyflavone	0	0	0	0	0	0	0	0	0	0	N/A	0	unchanged	0	N/A	0	unchanged
Icariside I	0	0	0	0	0	0	0	0	0	0	N/A	0	unchanged	0	N/A	0	unchanged
5,7,3',4'-Tetramethoxyflavone	0	0	0	0	0	0	0	0	0	0	N/A	0	unchanged	0	N/A	0	unchanged
5,7,4'-Trimethoxyflavone	0	0	0	0	0	0	0	0	0	0	N/A	0	unchanged	0	N/A	0	unchanged
6-Hydroxyflavone	0	0	0	0	0	0	0	0	0	0	N/A	0	unchanged	0	N/A	0	unchanged
7,4'-Dihydroxyflavone	0	0	0	0	0	0	0	0	0	0	N/A	0	unchanged	0	N/A	0	unchanged
Scutellarein tetramethyl ether	0	0	0	0	0	0	0	0	0	0	N/A	0	unchanged	0	N/A	0	unchanged
Licochalcone E	0	0	0	0	0	0	0	0	0	0	N/A	0	unchanged	0	N/A	0	unchanged
Licoflavone A	0	0	0	0	0	0	0	0	0	0	N/A	0	unchanged	0	N/A	0	unchanged
Sinensetin	0	0	0	0	0	0	0	0	0	0	N/A	0	unchanged	0	N/A	0	unchanged
Eupatorin	0	0	0	0	0	0	0	0	0	0	N/A	0	unchanged	0	N/A	0	unchanged
5-Hydroxyflavone	0	0	0	0	0	0	0	0	0	0	N/A	0	unchanged	0	N/A	0	unchanged
Baicalin	0	0	0	0	0	0	0	0	0	0	N/A	0	unchanged	0	N/A	0	unchanged
Licochalcone C	0	0	0	0	0	0	0	0	0	0	N/A	0	unchanged	0	N/A	0	unchanged
4,4'-Dimethoxychalcone	0	0	0	0	0	0	0	0	0	0	N/A	0	unchanged	0	N/A	0	unchanged
5-Methoxyflavone	0	0	0	0	0	0	0	0	0	0	N/A	0	unchanged	0	N/A	0	unchanged
Apigenin-7-glucuronide	0	0	0	0	0	0	0	0	0	0	N/A	0	unchanged	0	N/A	0	unchanged
5-O-Demethylnobiletin	0	0	0	0	0	0	0	0	0	0	N/A	0	unchanged	0	N/A	0	unchanged
Flavonol	0	0	0	0	0	0	0	0	0	0	N/A	0	unchanged	0	N/A	0	unchanged
Chalcone	0	0	0	0	0	0	0	0	0	0	N/A	0	unchanged	0	N/A	0	unchanged
Deguelin	0	0	0	0	0	0	0	0	0	0	N/A	0	unchanged	0	N/A	0	unchanged
Corylin	0	0	0	0	0	0	0	0	0	0	N/A	0	unchanged	0	N/A	0	unchanged
Isoginkgetin	0	0	0	0	0	0	0	0	0	0	N/A	0	unchanged	0	N/A	0	unchanged
Spinosin	0	0	0	0	0	0	0	0	0	0	N/A	0	unchanged	0	N/A	0	unchanged
Irisflorentin	0	0	0	0	0	0	0	0	0	0	N/A	0	unchanged	0	N/A	0	unchanged
Calycosin	0	0	0	0	0	0	0	0	0	0	N/A	0	unchanged	0	N/A	0	unchanged
7-Methoxyisoflavone	0	0	0	0	0	0	0	0	0	0	N/A	0	unchanged	0	N/A	0	unchanged
Ginkgetin	0	0	0	0	0	0	0	0	0	0	N/A	0	unchanged	0	N/A	0	unchanged
(-)-Epicatechin	0	0	0	0	0	0	0	0	0	0	N/A	0	unchanged	0	N/A	0	unchanged
3'-Methoxypuerarin	0	0	0	0	0	0	0	0	0	0	N/A	0	unchanged	0	N/A	0	unchanged
Isomangiferin	0	0	0	0	0	0	0	0	0	0	N/A	0	unchanged	0	N/A	0	unchanged
5-Methyl-7-methoxyisoflavone	0	0	0	0	0	0	0	0	0	0	N/A	0	unchanged	0	N/A	0	unchanged
Sciadopitysin	0	0	0	0	0	0	0	0	0	0	N/A	0	unchanged	0	N/A	0	unchanged
Daidzin	0	0	0	0	0	0	0	0	0	0	N/A	0	unchanged	0	N/A	0	unchanged
Puerarin	0	0	0	0	0	0	0	0	0	0	N/A	0	unchanged	0	N/A	0	unchanged
Formononetin	0	0	0	0	0	0	0	0	0	0	N/A	0	unchanged	0	N/A	0	unchanged
Oroxin A	0	0	0	0	0	0	0	0	0	0	N/A	0	unchanged	0	N/A	0	unchanged
Neobavaisoflavone	0	0	0	0	0	0	0	0	0	0	N/A	0	unchanged	0	N/A	0	unchanged
3,7,4'-Trihydroxyflavone	0	0	0	0	0	0	0	0	0	0	N/A	0	unchanged	0	N/A	0	unchanged
Ononin	0	0	0	0	0	0	0	0	0	0	N/A	0	unchanged	0	N/A	0	unchanged
(E)-Cardamonin	0	0	0	0	0	0	0	0	0	0	N/A	0	unchanged	0	N/A	0	unchanged
6-Methylflavone	0	0	0	0	0	0	0	0	0	0	N/A	0	unchanged	0	N/A	0	unchanged
Bavachinin	0	0	0	0	0	0	0	0	0	0	N/A	0	unchanged	0	N/A	0	unchanged
Hydroxygenkwanin	0	0	0	0	0	0	0	0	0	0	N/A	0	unchanged	0	N/A	0	unchanged
Licoisoflavone A	0	0	0	0	0	0	0	0	0	0	N/A	0	unchanged	0	N/A	0	unchanged
Gambogenic Acid	0	0	0	0	0	0	0	0	0	0	N/A	0	unchanged	0	N/A	0	unchanged
Bilobetin	0	0	0	0	0	0	0	0	0	0	N/A	0	unchanged	0	N/A	0	unchanged
Isoorientin	0	0	0	0	0	0	0	0	0	0	N/A	0	unchanged	0	N/A	0	unchanged
(2S)-Isoxanthohumol	0	0	0	0	0	0	0	0	0	0	N/A	0	unchanged	0	N/A	0	unchanged
Licochalcone D	0	0	0	0	0	0	0	0	0	0	N/A	0	unchanged	0	N/A	0	unchanged
Baicalein	0	0	0	0	0	0	0	0	0	0	N/A	0	unchanged	0	N/A	0	unchanged
(±)-Equol	0	0	0	0	0	0	0	0	0	0	N/A	0	unchanged	0	N/A	0	unchanged
Isobavachin	0	0	0	0	0	0	0	0	0	0	N/A	0	unchanged	0	N/A	0	unchanged
Isoliquiritin	0	0	0	0	0	0	0	0	0	0	N/A	0	unchanged	0	N/A	0	unchanged
(2S)-6-Prenylnaringenin	0	0	0	0	0	0	0	0	0	0	N/A	0	unchanged	0	N/A	0	unchanged
Liquiritin	0	0	0	0	0	0	386.46	493.69	370.95	0	N/A	0	unchanged	Inf	0.000710722	1.2348	up
Silibinin	0	0	0	0	0	0	0	0	0	0	N/A	0	unchanged	0	N/A	0	unchanged
Liquiritigenin	0	0	0	0	0	0	0	0	0	0	N/A	0	unchanged	0	N/A	0	unchanged
Dihydromyricetin	0	0	0	0	0	0	0	0	0	0	N/A	0	unchanged	0	N/A	0	unchanged
Xanthohumol	0	0	0	0	0	0	0	0	0	0	N/A	0	unchanged	0	N/A	0	unchanged
Loureirin B	0	0	0	0	0	0	0	0	0	0	N/A	0	unchanged	0	N/A	0	unchanged
Phlorizin	0	0	0	0	0	0	0	0	0	0	N/A	0	unchanged	0	N/A	0	unchanged
Neohesperidin dihydrochalcone	0	0	0	0	0	0	0	0	0	0	N/A	0	unchanged	0	N/A	0	unchanged
3,4'-Dihydroxyflavone	0	0	0	0	0	0	0	0	0	0	N/A	0	unchanged	0	N/A	0	unchanged
Sophoraflavanone G	0	0	0	0	0	0	0	0	0	0	N/A	0	unchanged	0	N/A	0	unchanged
Isobavachalcone	0	0	0	0	0	0	0	0	0	0	N/A	0	unchanged	0	N/A	0	unchanged
4'-Hydroxychalcone	0	0	0	0	0	0	0	0	0	0	N/A	0	unchanged	0	N/A	0	unchanged
Isoliquiritigenin	0	0	0	0	0	0	0	0	0	0	N/A	0	unchanged	0	N/A	0	unchanged
Bavachin	0	0	0	0	0	0	0	0	0	0	N/A	0	unchanged	0	N/A	0	unchanged
4-Hydroxychalcone	0	0	0	0	0	0	0	0	0	0	N/A	0	unchanged	0	N/A	0	unchanged
Isosilybin	0	0	0	0	0	0	0	0	0	0	N/A	0	unchanged	0	N/A	0	unchanged
Galangin	0	0	0	0	0	0	0	0	0	0	N/A	0	unchanged	0	N/A	0	unchanged
4'-O-Methylbavachalcone	0	0	0	0	0	0	0	0	0	0	N/A	0	unchanged	0	N/A	0	unchanged
7-Hydroxy-4H-chromen-4-one	0	0	0	0	0	0	0	0	0	0	N/A	0	unchanged	0	N/A	0	unchanged
(-)-Catechin	0	0	0	0	0	0	0	0	0	0	N/A	0	unchanged	0	N/A	0	unchanged
Kushenol A	0	0	0	0	0	0	0	0	0	0	N/A	0	unchanged	0	N/A	0	unchanged
Methylophiopogonanone B	0	0	0	0	0	0	0	0	0	0	N/A	0	unchanged	0	N/A	0	unchanged
Glabridin	0	0	0	0	0	0	0	0	0	0	N/A	0	unchanged	0	N/A	0	unchanged
Mangiferin	0	0	0	0	0	0	0	0	0	0	N/A	0	unchanged	0	N/A	0	unchanged
Amentoflavone	0	0	0	0	0	0	0	0	0	0	N/A	0	unchanged	0	N/A	0	unchanged
4',5-Dihydroxyflavone	0	0	0	0	0	0	0	0	0	0	N/A	0	unchanged	0	N/A	0	unchanged
Farrerol	0	0	0	0	0	0	0	0	0	0	N/A	0	unchanged	0	N/A	0	unchanged
Methylophiopogonanone A	0	0	0	0	0	0	0	0	0	0	N/A	0	unchanged	0	N/A	0	unchanged
Rhamnocitrin	0	0	0	0	0	0	0	0	0	0	N/A	0	unchanged	0	N/A	0	unchanged
Butin	0	0	0	0	0	0	0	0	0	0	N/A	0	unchanged	0	N/A	0	unchanged
Catechin	0	0	0	0	0	0	0	0	0	0	N/A	0	unchanged	0	N/A	0	unchanged
Hibifolin	0	0	0	0	0	0	0	0	0	0	N/A	0	unchanged	0	N/A	0	unchanged
IKarisoside A	0	0	0	0	0	0	0	0	0	0	N/A	0	unchanged	0	N/A	0	unchanged
Astilbin	0	0	0	0	0	0	0	0	0	0	N/A	0	unchanged	0	N/A	0	unchanged
Nicotiflorin	0	0	0	0	0	0	0	0	0	0	N/A	0	unchanged	0	N/A	0	unchanged
Silychristin	0	0	0	0	0	0	0	0	0	0	N/A	0	unchanged	0	N/A	0	unchanged
Robinin	0	0	0	0	0	0	0	0	0	0	N/A	0	unchanged	0	N/A	0	unchanged
Quercitrin	0	0	0	0	0	0	0	0	0	0	N/A	0	unchanged	0	N/A	0	unchanged
2"-O-Galloylhyperin	0	0	0	0	0	0	0	0	0	0	N/A	0	unchanged	0	N/A	0	unchanged
Astragalin	0	0	0	0	0	0	0	0	0	0	N/A	0	unchanged	0	N/A	0	unchanged
Ligustroflavone	0	0	0	0	0	0	0	0	0	0	N/A	0	unchanged	0	N/A	0	unchanged
Isorhamnetin-3-O-neohespeidoside	0	0	0	0	0	0	0	0	0	0	N/A	0	unchanged	0	N/A	0	unchanged
6''-O-Acetylglycitin	0	0	0	0	0	0	0	0	0	0	N/A	0	unchanged	0	N/A	0	unchanged
Typhaneoside	0	0	0	0	0	0	0	0	0	0	N/A	0	unchanged	0	N/A	0	unchanged
Isorhamnetin-3-O-glucoside	0	0	0	0	0	0	0	0	0	0	N/A	0	unchanged	0	N/A	0	unchanged
Kaempferol 3-neohesperidoside	0	0	0	0	0	0	0	0	0	0	N/A	0	unchanged	0	N/A	0	unchanged
Glycitin	0	0	0	0	0	0	0	0	0	0	N/A	0	unchanged	0	N/A	0	unchanged
Baohuoside I	0	0	0	0	0	0	0	0	0	0	N/A	0	unchanged	0	N/A	0	unchanged
Naringin Dihydrochalcone	0	0	0	0	0	0	0	0	0	0	N/A	0	unchanged	0	N/A	0	unchanged
Sagittatoside A	0	0	0	0	0	0	0	0	0	0	N/A	0	unchanged	0	N/A	0	unchanged
Loureirin A	0	0	0	0	0	0	0	0	0	0	N/A	0	unchanged	0	N/A	0	unchanged
Norwogonin	0	0	0	0	0	0	0	0	0	0	N/A	0	unchanged	0	N/A	0	unchanged
7-Hydroxyflavanone	0	0	0	0	0	0	0	0	0	0	N/A	0	unchanged	0	N/A	0	unchanged
2-Hydroxychalcone	0	0	0	0	0	0	0	0	0	0	N/A	0	unchanged	0	N/A	0	unchanged
Kaempferol 3-Glucorhamnoside	0	0	0	0	0	0	0	0	0	0	N/A	0	unchanged	0	N/A	0	unchanged
3,6-Dihydroxyflavone	0	0	0	0	0	0	0	0	0	0	N/A	0	unchanged	0	N/A	0	unchanged
8-Prenylnaringenin	0	0	0	0	0	0	0	0	0	0	N/A	0	unchanged	0	N/A	0	unchanged
Dihydrodaidzein	0	0	0	0	0	0	0	0	0	0	N/A	0	unchanged	0	N/A	0	unchanged
Neoeriocitrin	0	0	0	0	0	0	0	0	0	0	N/A	0	unchanged	0	N/A	0	unchanged

## Sheet: Supplementary Dataset S3
Supplementary Dataset S3 Statistics of differentially accumulated flavonoids in flowers between WT vs CmVNI2 RNAi lines
Group	Total_num	Diff_num	Upregulated	Down_regulated
wt_vs_RNAi9_1	200	55	15	40
wt_vs_RNAi9_2	200	56	16	40

## Sheet: Supplementary Dataset S4
Supplementary Dataset S4 Information of targeted flavonoids compounds
Compounds	CAS	KEGG.ID	M.W.	Formula	Polarity	Prec Ion	Quantifier Ion	Qualifier Ion
Alpinetin	36052-37-6	--	270.28	C16H14O4	Positive	270.7	167.2	152.1
Apigenin 7-glucoside	578-74-5	--	432.38	C21H20O10	Positive	433.2	271.2	-
7,4'-Di-O-methylapigenin	5128-44-9	--	298.29	C17H14O5	Positive	298.8	256.1	284.2
Nobiletin	478-01-3	C10112	402.39	C21H22O8	Positive	402.7	373.1	183.2
6,2'-Dihydroxyflavone	92439-20-8	--	254.24	C15H10O4	Positive	255.2	137	91.1
Tricin	520-32-1	C10193	330.29	C17H14O7	Positive	330.5	312.3	106.2
Icariside I	56725-99-6	--	530.52	C27H30O11	Positive	531.3	369.2	313.1
5,7,3',4'-Tetramethoxyflavone	855-97-0	--	342.35	C19H18O6	Positive	342.7	327	299.1
5,​7,​4'-​Trimethoxyflavone	5631-70-9	--	312.32	C18H16O5	Positive	313.3	298.2	269.2
6-Hydroxyflavone	6665-83-4	C14137	238.24	C15H10O3	Positive	239.2	129.1	165.2
7,4'-Dihydroxyflavone	2196-14-7	C12123	254.24	C15H10O4	Positive	255.2	145	137.2
Scutellarein tetramethyl ether	1168-42-9	--	342.34	C19H18O6	Positive	342.8	313	285.2
Licochalcone E	864232-34-8	--	338.40	C21H22O4	Positive	338.8	121	297.3
Acacetin	480-44-4	C01470	284.26	C16H12O5	Positive	284.9	242.1	153.1
Licoflavone A	61153-77-3	--	322.35	C20H18O4	Positive	322.8	267.2	239.1
Diosmetin	520-34-3	C10038	300.26	C16H12O6	Positive	300.7	286.1	258
Linarin	480-36-4	--	592.55	C28H32O14	Positive	593.3	285.2	447.2
Sinensetin	2306-27-6	C10186	372.37	C20H20O7	Positive	372.7	343.1	312.2
Eupatorin	855-96-9	--	344.32	C18H16O7	Positive	344.7	284.2	312
Quercetin	117-39-5	C00389	302.24	C15H10O7	Positive	302.5	88.1	70.2
Scutellarin	27740-01-8	--	462.36	C21H18O12	Positive	463.2	287	165.2
5-Hydroxyflavone	491-78-1	--	238.24	C15H10O3	Positive	239.2	137.1	121.1
Baicalin	21967-41-9	C10025	446.36	C21H18O11	Positive	447.2	271.1	229.2
Licochalcone C	144506-14-9	--	338.40	C21H22O4	Positive	338.8	253.1	345
Echinatin	34221-41-5	--	270.28	C16H14O4	Positive	271.3	121.1	358
Chrysosplenetin	603-56-5	C10030	374.34	C19H18O8	Positive	374.7	317	135.1
Tangeretin	481-53-8	C10190	372.37	C20H20O7	Positive	372.7	343	108.1
4,4'-Dimethoxychalcone	2373-89-9	--	268.31	C17H16O3	Positive	269.3	161.1	341.1
5-Methoxyflavone	42079-78-7	--	252.26	C16H12O3	Positive	253.2	238.2	121.1
Apigenin-7-glucuronide	29741-09-1	--	446.36	C21H18O11	Positive	447.2	271.1	103.1
5-O-Demethylnobiletin	2174-59-6	--	388.37	C20H20O8	Positive	389.3	359.1	153.1
Flavonol	577-85-5	C01495	238.24	C15H10O3	Positive	239.2	165.2	197.3
Chalcone	94-41-7	C01484	208.26	C15H12O	Positive	208.8	131.2	242.1
Cynaroside	5373-11-5	--	448.38	C21H20O11	Positive	449.2	287	192.2
Tectochrysin	520-28-5	C11621	268.26	C16H12O4	Positive	269.1	226.2	279.1
Genkwanin	437-64-9	C10046	284.26	C16H12O5	Positive	284.8	270	283.2
Deguelin	522-17-8	C10417	394.42	C23H22O6	Positive	395.4	213.2	147.1
Corylin	53947-92-5	--	320.34	C20H16O4	Positive	320.8	137	161.1
Vitexin	3681-93-4	C01460	432.38	C21H20O10	Positive	433.2	313	-
Flavokawain C	37308-75-1	--	300.31	C17H16O5	Positive	301.3	181.2	-
(E)-Flavokawain A	37951-13-6	--	314.33	C18H18O5	Positive	315.3	181.1	-
Hyperoside	482-36-0	--	464.38	C21H20O12	Positive	465.2	303	-
Prunetin	552-59-0	C10521	284.26	C16H12O5	Positive	285.2	242.1	-
Isoginkgetin	548-19-6	--	566.51	C32H22O10	Positive	567.2	535.1	135.1
Spinosin	72063-39-9	C17834	608.54	C28H32O15	Positive	609.3	327.2	297.2
Irisflorentin	41743-73-1	C17958	386.35	C20H18O8	Positive	387.2	357	329.2
Calycosin	20575-57-9	C01562	284.26	C16H12O5	Positive	285.3	270.1	213.2
7-Methoxyisoflavone	1621-56-3	C15616	252.26	C16H12O3	Positive	253.2	210.1	153.2
Ginkgetin	481-46-9	C10048	566.51	C32H22O10	Positive	567.2	535.2	431
(-)-Epicatechin	490-46-0	C09727	290.27	C15H14O6	Positive	291.3	139.2	123.2
Noricaritin	5240-95-9	--	372.37	C20H20O7	Positive	355.2	299.2	-
(+)-Kavain	500-64-1	--	230.26	C14H14O3	Positive	231.2	115.3	153.2
Daidzein	486-66-8	C10208	254.24	C15H10O4	Positive	255.2	181.1	199.1
3'-Methoxypuerarin	117047-07-1	--	446.40	C22H22O10	Positive	447.3	327	297
Icaritin	118525-40-9	--	368.38	C21H20O6	Positive	369.3	313	-
Isomangiferin	24699-16-9	C16979	422.34	C19H18O11	Positive	423.2	303.1	273.1
Isorhamnetin	480-19-3	C10084	316.26	C16H12O7	Positive	317.9	256.2	-
Corylifol A	775351-88-7	--	390.47	C25H26O4	Positive	391.2	266.9	239.1
Hydroxysafflor yellow A	78281-02-4	--	612.53	C27H32O16	Positive	613.2	451.2	433.2
5-Methyl-7-methoxyisoflavone	82517-12-2	--	266.29	C17H14O3	Positive	267	223.2	165.2
Syringaldehyde	134-96-3	--	182.17	C9H10O4	Positive	183.2	123	135
Quercimeritrin	491-50-9	C12639	464.38	C21H20O12	Positive	465.2	303.1	-
Sciadopitysin	521-34-6	C10182	580.54	C33H24O10	Positive	581.3	549.2	-
Morusin	62596-29-6	C10106	420.45	C25H24O6	Positive	421.3	365	-
Daidzin	552-66-9	C10216	416.38	C21H20O9	Positive	417.2	255.1	-
Wogonin	632-85-9	C10197	284.26	C16H12O5	Positive	285.2	270	151
Puerarin	3681-99-0	C10524	416.38	C21H20O9	Positive	417.3	296.9	381
Formononetin	485-72-3	C00858	268.26	C16H12O4	Positive	269.2	197.2	226.1
Oroxin A	57396-78-8	--	432.38	C21H20O10	Positive	433.2	271	-
Spiraeoside	20229-56-5	--	464.38	C21H20O12	Positive	465.2	303.2	-
Neobavaisoflavone	41060-15-5	--	322.35	C20H18O4	Positive	323.3	267.1	255.2
3,7,4'-Trihydroxyflavone	2034-65-3	C10037	270.24	C15H10O5	Positive	271.2	137	121.2
Ononin	486-62-4	C10509	430.40	C22H22O9	Positive	431.3	269.2	-
Tectorigenin	548-77-6	C10534	300.26	C16H12O6	Positive	301.2	286	168.1
(E)-Cardamonin	19309-14-9	--	270.28	C16H14O4	Positive	271.2	167.1	152
Mulberrin	62949-79-5	--	422.47	C25H26O6	Positive	423.3	311	241.2
6-Methylflavone	29976-75-8	--	236.27	C16H12O2	Positive	237.1	91.1	129.1
Homoplantaginin	17680-84-1	C17762	462.40	C22H22O11	Positive	463.3	301.1	286
Bavachinin	19879-30-2	--	338.40	C21H22O4	Positive	339.3	219.1	147.1
Hydroxygenkwanin	20243-59-8	--	300.26	C16H12O6	Positive	301.2	258.2	286.2
Jaceosidin	18085-97-7	--	330.29	C17H14O7	Positive	331.2	316	245.2
Wogonoside	51059-44-0	--	460.39	C22H20O11	Positive	461.2	285.1	270
Licoisoflavone A	66056-19-7	C10486	354.35	C20H18O6	Positive	355.2	299.2	217.2
Gambogenic Acid	173932-75-7	--	630.77	C38H46O8	Positive	631.4	507.2	461.3
Bilobetin	521-32-4	--	552.48	C31H20O10	Positive	553.2	521.2	403
Nepetin	520-11-6	--	316.26	C16H12O7	Positive	317.2	302.1	168.1
Vicenin	23666-13-9	--	594.52	C27H30O15	Positive	595.3	457.1	325
Isoorientin	4261-42-1	C01821	448.38	C21H20O11	Positive	449.2	299	329
(2S)-Isoxanthohumol	70872-29-6	--	354.40	C21H22O5	Positive	355.3	178.9	299.2
Licochalcone D	144506-15-0	--	354.40	C21H22O5	Positive	355.1	313.3	193.2
Irigenin	548-76-5	C17957	360.31	C18H16O8	Positive	361.2	330.9	232.2
4'-Methylchrysoeriol	4712-12-3	--	314.29	C17H14O6	Positive	315.2	299.1	271
Isovitexin	38953-85-4	C01714	432.38	C21H20O10	Positive	433.2	283.2	313.2
Scutellarein	529-53-3	C10184	286.24	C15H10O6	Positive	287.2	123.1	168.9
Baicalein	491-67-8	C10023	270.24	C15H10O5	Positive	271.2	123	253.1
(±)-Equol	94105-90-5	--	242.27	C15H14O3	Positive	243.1	133.1	-
Isobavachin	31524-62-6	--	324.37	C20H20O4	Positive	325.3	149	269.2
Isoliquiritin	5041-81-6	C16978	418.39	C21H22O9	Positive	419.1	256.9	137.1
(2S)-6-Prenylnaringenin	68236-13-5	--	340.37	C20H20O5	Positive	341.3	165	285
Hesperidin	520-26-3	C09755	610.56	C28H34O15	Positive	611.3	303.1	177.3
Liquiritin	551-15-5	C16989	418.39	C21H22O9	Negative	417.2	255	134.9
Silibinin	22888-70-6	C07610	482.44	C25H22O10	Negative	480.9	124.9	301
Eriodictyol	552-58-9	C05631	288.25	C15H12O6	Negative	287	134.9	150.8
Liquiritigenin	578-86-9	C09762	256.25	C15H12O4	Negative	254.9	119.1	135
Dihydromyricetin	27200-12-0	C02906	320.25	C15H12O8	Negative	318.9	193	125
Xanthohumol	6754-58-1	C16417	354.40	C21H22O5	Negative	353	119	233.1
Phloretin	60-82-2	C00774	274.27	C15H14O5	Negative	273	167.1	122.9
Hispidulin	1447-88-7	C10058	300.26	C16H12O6	Negative	298.9	284.1	-
Loureirin B	119425-90-0	--	316.35	C18H20O5	Negative	315.1	134	92
Phlorizin	60-81-1	C01604	436.41	C21H24O10	Negative	435	273.2	167
Engeletin	572-31-6	--	434.39	C21H22O10	Negative	433	151.9	269.2
Isosakuranetin	480-43-3	C05334	286.28	C16H14O5	Negative	285	164.1	135.9
Neohesperidin dihydrochalcone	20702-77-6	--	612.58	C28H36O15	Negative	611.2	303.2	125.1
Dihydrokaempferol	480-20-6	C00974	288.25	C15H12O6	Negative	286.8	125	259.1
Sakuranetin	2957-21-3	C09833	286.28	C16H14O5	Negative	285.1	119	164.9
3,4'-Dihydroxyflavone	14919-49-4	--	254.24	C15H10O4	Negative	253	196.9	224.9
Pinocembrin	480-39-7	C09827	256.25	C15H12O4	Negative	254.9	150.8	213.1
Taxifolin 7-O-rhamnoside	137592-12-2	--	450.39	C21H22O11	Negative	448.9	125.1	-
Taxifolin	480-18-2	C01617	304.25	C15H12O7	Negative	302.8	125	285.1
Sophoraflavanone G	97938-30-2	C18053	424.49	C25H28O6	Negative	423	261.2	160.9
Isobavachalcone	20784-50-3	C08648	324.37	C20H20O4	Negative	323	119.1	203.4
Chrysin	480-40-0	C10028	254.24	C15H10O4	Negative	252.9	142.9	106.9
4'-Hydroxychalcone	2657-25-2	C14232	224.25	C15H12O2	Negative	223	92	117
Isoliquiritigenin	961-29-5	C08650	256.25	C15H12O4	Negative	255	119	134.9
Bavachin	19879-32-4	--	324.37	C20H20O4	Negative	323	119.1	203
4-Hydroxychalcone	20426-12-4	C14231	224.25	C15H12O2	Negative	222.9	117	93
Isosilybin	72581-71-6	C16808	482.44	C25H22O10	Negative	480.9	124.9	453.1
Galangin	548-83-4	C10044	270.24	C15H10O5	Negative	268.9	169.1	223
Luteolin	491-70-3	C01514	286.24	C15H10O6	Negative	284.9	133	150.9
4'-O-Methylbavachalcone	20784-60-5	--	338.40	C21H22O4	Negative	337.1	119	-
7-Hydroxy-4H-chromen-4-one	59887-89-7	--	162.14	C9H6O3	Negative	160.8	133.2	77
(-)-Catechin	18829-70-4	C14079	290.27	C15H14O6	Negative	288.9	245.1	109
Kushenol A	99217-63-7	--	408.49	C25H28O5	Negative	407.1	261.2	-
Methylophiopogonanone B	74805-91-7	--	328.36	C19H20O5	Negative	327	178	206.1
Kaempferide	491-54-3	C10098	300.26	C16H12O6	Negative	299	283.9	150.9
Glabridin	59870-68-7	C10421	324.37	C20H20O4	Negative	322.9	322.9	-
Kaempferol	520-18-3	C05903	286.24	C15H10O6	Negative	284.9	117	92.9
Mangiferin	4773-96-0	C10077	422.34	C19H18O11	Negative	421	300.9	330.9
Amentoflavone	1617-53-4	C10018	538.46	C30H18O10	Negative	536.8	375.1	-
Genistein	446-72-0	C06563	270.24	C15H10O5	Negative	268.8	133	-
4',5-Dihydroxyflavone	6665-67-4	--	254.24	C15H10O4	Negative	252.9	117	134.9
Apigenin	520-36-5	C01477	270.24	C15H10O5	Negative	268.9	117	151
Farrerol	24211-30-1	C09734	300.31	C17H16O5	Negative	298.9	179.1	119
Methylophiopogonanone A	74805-92-8	--	342.34	C19H18O6	Negative	341	178.1	206
Blumeatin	118024-26-3	--	302.28	C16H14O6	Negative	300.9	135	165
Naringenin Chalcone	73692-50-9	C06561	272.25	C15H12O5	Negative	270.9	151.1	119
Rhamnocitrin	569-92-6	C17059	300.26	C16H12O6	Negative	298.9	165	271.2
Butin	21913-99-5	C09614	272.25	C15H12O5	Negative	270.9	135	-
Flavanomarein	577-38-8	--	450.39	C21H22O11	Negative	448.9	287.1	135
(±)-Naringenin	67604-48-2	--	272.25	C15H12O5	Negative	270.9	119	151
Catechin	154-23-4	C17590	290.27	C15H14O6	Negative	288.9	108.9	122.9
Hibifolin	55366-56-8	--	494.36	C21H18O14	Negative	493	317	298.9
Poncirin	14941-08-3	C09830	594.56	C28H34O14	Negative	593.1	285.3	-
Hesperetin	520-33-2	C01709	302.28	C16H14O6	Negative	301	164	151
Neohesperidin	13241-33-3	C09806	610.56	C28H34O15	Negative	609.2	301.1	-
Prunin	529-55-5	C09099	434.39	C21H22O10	Negative	433	271.3	312.9
Isosakuranin	491-69-0	--	448.42	C22H24O10	Negative	447	285.1	163.9
IKarisoside A	55395-07-8	--	500.49	C26H28O10	Negative	499.1	353.2	-
Astilbin	29838-67-3	C17449	450.39	C21H22O11	Negative	449	150.9	284.9
Miquelianin	22688-79-5	--	478.36	C21H18O13	Negative	476.9	301	151.2
Narirutin	14259-46-2	C09793	580.53	C27H32O14	Negative	579.1	271	150.9
Nicotiflorin	17650-84-9	--	594.52	C27H30O15	Negative	593	285	-
Silychristin	33889-69-9	C08717	482.44	C25H22O10	Negative	481.9	125.1	326.2
Narcissin	604-80-8	--	624.54	C28H32O16	Negative	623.1	315	299
Oroxin B	114482-86-9	--	594.52	C27H30O15	Negative	593.1	269.2	-
Robinin	301-19-9	C10178	740.66	C33H40O19	Negative	739.1	593.2	284.1
Quercitrin	522-12-3	C01750	448.38	C21H20O11	Negative	447.1	300.1	271
Avicularin	572-30-5	--	434.35	C20H18O11	Negative	433.1	299.1	271.2
2"-O-Galloylhyperin	53209-27-1	--	616.48	C28H24O16	Negative	615	301	151
Astragalin	480-10-4	C12249	448.38	C21H20O11	Negative	447.1	283.9	-
Ligustroflavone	260413-62-5	--	724.66	C33H40O18	Negative	723.1	269.2	-
Genistin	529-59-9	C09126	432.38	C21H20O10	Negative	431.1	268.1	-
Tiliroside	20316-62-5	--	594.52	C30H26O13	Negative	593	285	255.1
Isorhamnetin-3-O-neohespeidoside	55033-90-4	--	624.54	C28H32O16	Negative	623.2	314	298.9
6''-O-Acetylglycitin	134859-96-4	--	488.44	C24H24O11	Negative	487.1	281.9	238.9
Typhaneoside	104472-68-6	--	770.69	C34H42O20	Negative	769.2	314	298.9
Isorhamnetin-3-O-glucoside	5041-82-7	--	478.40	C22H22O12	Negative	477.1	314.2	243.1
Baimaside	18609-17-1	C12667	626.52	C27H30O17	Negative	625.1	299.9	-
Diosmin	520-27-4	C10039	608.54	C28H32O15	Negative	607	299	283.9
Myricitrin	17912-87-7	C10108	464.38	C21H20O12	Negative	463	316	271
Kaempferol 3-neohesperidoside	32602-81-6	--	594.52	C27H30O15	Negative	593	283.9	254.9
Glycitin	40246-10-4	C16195	446.40	C22H22O10	Negative	491	283.1	445.1
Rutin	153-18-4	C05625	610.52	C27H30O16	Negative	609	300	270.9
Baohuoside I	113558-15-9	--	514.52	C27H30O10	Negative	513.1	366.2	351.1
Trilobatin	4192-90-9	--	436.41	C21H24O10	Negative	435	273	166.9
Naringin Dihydrochalcone	18916-17-1	--	582.55	C27H34O14	Negative	581.1	167.1	273
Eriocitrin	13463-28-0	C09732	596.53	C27H32O15	Negative	595	287	150.9
Sagittatoside A	118525-35-2	--	676.66	C33H40O15	Negative	675.1	366.2	287.1
Toringin	1329-10-8	--	416.38	C21H20O9	Negative	415.1	253	-
Loureirin A	119425-89-7	--	286.32	C17H18O4	Negative	285.1	166.9	91.8
Norwogonin	4443-09-8	C10113	270.24	C15H10O5	Negative	268.9	197.1	171.8
7-Hydroxyflavanone	6515-36-2	C14290	240.25	C15H12O3	Negative	239	197	135
2-Hydroxychalcone	644-78-0	--	224.25	C15H12O2	Negative	222.9	195	116.9
Kaempferol 3-Glucorhamnoside	40437-72-7	--	594.5	C27H30O15	Negative	592.9	284.2	255.1
3,6-Dihydroxyflavone	108238-41-1	--	254.24	C15H10O4	Negative	253.1	196.9	180.2
8-Prenylnaringenin	53846-50-7	C18023	340.38	C20H20O5	Negative	338.9	218.9	119.1
Gossypin	652-78-8	C10051	480.38	C21H20O13	Negative	479.1	317.1	-
Dihydrodaidzein	17238-05-0	--	256.26	C15H12O4	Negative	255.1	148.9	91
Iristectorigenin A	39012-01-6	--	330.29	C17H14O7	Negative	329	314.1	298.9
Neoeriocitrin	13241-32-2	C09805	596.54	C27H32O15	Negative	595.1	151.1	459.3

## Sheet: Supplementary Dataset S5
Supplementary Dataset S5 The calibration used to quantify the content of flavonoids
Compounds	LLOD (nM)	LLOQ (nM)	ULOQ (nM)	R	R^2	Regression Equation
Alpinetin	0.05	1	2000	0.99096	0.982	y = 4.18697e4 x
Apigenin 7-glucoside	0.5	5	2000	0.99775	0.9955	y = 21365.36730 x
7,4'-Di-O-methylapigenin	0.05	0.5	2000	0.99851	0.99701	y = 5.23680e4 x
Nobiletin	0.05	0.1	2000	0.99941	0.99882	y = (-3.80430e7 + 3.91689e8 x^0.85217) / (1581.06828 + x^0.85217)
6,2'-Dihydroxyflavone	0.05	1	2000	0.99725	0.9945	y = 17896.23341 x
Tricin	20	50	2000	0.99797	0.99594	y = 573.80621 x
Icariside I	0.05	0.5	2000	0.99711	0.99422	y = 7.93574e4 x
5,7,3',4'-Tetramethoxyflavone	0.05	0.1	2000	0.99879	0.99759	y = (-1.09091e8 + 2.35328e8 x^0.82331) / (1318.31607 + x^0.82331)
5,​7,​4'-​Trimethoxyflavone	0.05	0.5	2000	0.9992	0.9984	y = (-1.92825e8 + 5.09804e8 x^0.85316) / (1591.55199 + x^0.85316)
6-Hydroxyflavone	0.5	5	2000	0.99867	0.99735	y = 5200.07127 x
7,4'-Dihydroxyflavone	0.5	5	2000	0.99579	0.99159	y = 5237.26604 x
Scutellarein tetramethyl ether	0.05	0.5	2000	0.99953	0.99905	y = (-1.11865e8 + 3.26207e8 x^0.83225) / (1459.87186 + x^0.83225)
Licochalcone E	0.05	0.5	2000	0.99349	0.98702	y = 3.09847e4 x
Acacetin	0.05	0.5	2000	0.99775	0.9955	y = 3273.30401 x
Licoflavone A	0.5	5	2000	0.99376	0.98756	y = 3.67026e4 x
Diosmetin	0.05	1	2000	0.9966	0.99321	y = 5.85150e4 x
Linarin	0.05	0.5	2000	0.99803	0.99606	y = 25199.42098 x
Sinensetin	0.05	0.5	2000	0.99921	0.99843	y = (-4.69134e7 + 1.22432e8 x^0.83112) / (1685.79222 + x^0.83112)
Eupatorin	0.05	1	2000	0.99437	0.98878	y = 8726.26691 x
Quercetin	20	50	2000	0.99953	0.99906	y = (2.27795e9 + 4.78846e6 x^1.13237) / (17259.87332 + x^1.13237)
Scutellarin	0.05	1	2000	0.99921	0.99843	y = 21974.87159 x
5-Hydroxyflavone	0.05	1	2000	0.99982	0.99964	y = 21089.28076 x
Baicalin	0.05	1	2000	0.9984	0.99679	y = 3.08454e4 x
Licochalcone C	0.05	0.5	2000	0.99455	0.98912	y = 3.94049e4 x
Echinatin	0.05	0.5	2000	0.99144	0.98295	y = 26698.87373 x
Chrysosplenetin	0.5	5	2000	0.99847	0.99693	y = 6156.09613 x
Tangeretin	0.05	0.1	2000	0.99925	0.99851	y = (-3.28006e7 + 3.36130e8 x^0.88756) / (2029.28605 + x^0.88756)
4,4'-Dimethoxychalcone	0.05	1	2000	0.9979	0.9958	y = 4.71637e4 x
5-Methoxyflavone	0.05	0.1	2000	0.99961	0.99923	y = (-8.55749e7 + 6.86298e8 x^0.86435) / (1754.57882 + x^0.86435)
Apigenin-7-glucuronide	0.5	5	2000	0.99848	0.99696	y = 3.08454e4 x (r = 0.99848, r² = 0.99696)
5-O-Demethylnobiletin	0.05	0.5	2000	0.9995	0.999	y = 5.84369e4 x
Flavonol	10	20	2000	0.99898	0.99797	y = 1824.84222 x
Chalcone	0.05	1	2000	0.99842	0.99684	y = 28504.90281 x
Cynaroside	0.5	5	2000	0.99606	0.99213	y = 12823.98237 x + 3.94747e4
Tectochrysin	0.5	5	2000	0.99466	0.98936	y = 11959.81379 x
Genkwanin	0.5	5	2000	0.9987	0.9874	y = 593.80621 x
Deguelin	0.05	0.5	2000	0.99792	0.99584	y = 22262.78182 x
Corylin	0.05	0.5	2000	0.99012	0.98034	y = 22495.31235 x
Vitexin	0.05	1	2000	0.99841	0.99682	y = 8793.54136 x + 5561.74623
Flavokawain C	0.05	0.5	2000	0.99568	0.99139	y = 7.61878e4 x
(E)-Flavokawain A	0.05	0.5	2000	0.99541	0.99083	y = 1.27345e5 x
Hyperoside	0.05	1	2000	0.99573	0.99149	y = 10730.71158 x
Prunetin	0.05	1	2000	0.99762	0.99525	y = 18689.30636 x
Isoginkgetin	0.5	10	2000	0.99391	0.98786	y = 3424.81567 x
Spinosin	0.5	5	2000	0.99959	0.99918	y = 2859.81492 x
Irisflorentin	0.05	0.5	2000	0.99948	0.99897	y = (-1.16032e8 + 3.21598e8 x^0.83250) / (2253.43860 + x^0.83250)
Calycosin	0.05	1	2000	0.99635	0.99272	y = 4.08039e4 x
7-Methoxyisoflavone	0.05	0.1	2000	0.99053	0.98115	y = 5.49690e4 x
Ginkgetin	0.5	5	2000	0.99008	0.98027	y = 3717.27491 x
(-)-Epicatechin	0.5	10	2000	0.99567	0.99135	y = 3275.73871 x
Noricaritin	0.05	1	2000	0.99611	0.99224	y = 5.70924e4 x
(+)-Kavain	0.05	0.5	2000	0.99609	0.9922	y = 14868.30617 x
Daidzein	0.05	1	2000	0.99899	0.99797	y = (-3.31774e6 + 3.08312e7 x^0.89922) / (2802.40483 + x^0.89922)
3'-Methoxypuerarin	5	10	2000	0.99717	0.99435	y = 6166.70131 x
Icaritin	0.05	0.5	2000	0.99803	0.99607	y = 8.49002e4 x
Isomangiferin	5	10	2000	0.99863	0.99725	y = 2818.60202 x
Isorhamnetin	5	10	2000	0.9972	0.9944	y = 1901.09556 x
Corylifol A	0.05	0.5	2000	0.99956	0.99912	y = (-1.21536e8 + 4.79871e8 x^0.90479) / (2174.36630 + x^0.90479)
Hydroxysafflor yellow A	0.5	5	2000	0.99935	0.9987	y = 258.59981 x
5-Methyl-7-methoxyisoflavone	0.05	0.5	2000	0.99868	0.99736	y = (5.48118e8 + 4.31042e8 x^0.93589) / (2324.61039 + x^0.93589)
Syringaldehyde	0.5	5	2000	0.99905	0.9981	y = 5061.56766 x
Quercimeritrin	0.05	1	2000	0.99768	0.99537	y = 9419.04925 x
Sciadopitysin	0.05	0.5	2000	0.99831	0.99663	y = 9137.84428 x
Morusin	0.05	0.5	2000	0.99572	0.99146	y = 1.39864e5 x
Daidzin	0.5	5	2000	0.99836	0.99672	y = 17938.72749 x
Wogonin	5	10	2000	0.99735	0.99471	y = 4.82215e4 x
Puerarin	5	10	2000	0.99989	0.99978	y = 4957.45758 x + 2544.00908
Formononetin	0.05	0.5	2000	0.99945	0.9989	y = (-2.06262e6 + 9.00301e7 x^0.94478) / (1735.51553 + x^0.94478)
Oroxin A	0.05	1	2000	0.99672	0.99346	y = 24610.30611 x
Spiraeoside	0.5	5	2000	0.99674	0.9935	y = 7261.57218 x
Neobavaisoflavone	0.05	1	2000	0.99075	0.98158	y = 3.38510e4 x
3,7,4'-Trihydroxyflavone	0.5	5	2000	0.99942	0.99884	y = 2549.35438 x
Ononin	0.05	0.5	2000	0.99557	0.99115	y = 4.35185e4 x
Tectorigenin	0.05	0.5	2000	0.99848	0.99696	y = 7.84249e4 x
(E)-Cardamonin	0.05	0.5	2000	0.99897	0.99794	y = 5.02408e4 x
Mulberrin	0.05	0.1	2000	0.99771	0.99542	y = 9.59523e4 x
6-Methylflavone	0.05	0.5	2000	0.9977	0.99541	y = 18662.15582 x
Homoplantaginin	0.05	0.5	2000	0.99629	0.9926	y = 24258.37440 x
Bavachinin	0.05	0.5	2000	0.99566	0.99135	y = 20968.70487 x
Hydroxygenkwanin	0.05	1	2000	0.99741	0.99482	y = 11264.48351 x
Jaceosidin	0.05	0.5	2000	0.99559	0.9912	y = 4.41107e4 x
Wogonoside	0.05	0.5	2000	0.99835	0.9967	y = 3.51797e4 x
Licoisoflavone A	0.05	0.5	2000	0.99481	0.98965	y = 4.49280e4 x
Gambogenic Acid	0.05	0.5	2000	0.99937	0.99875	y = 2441.04274 x
Bilobetin	0.5	5	2000	0.9987	0.99739	y = 3675.70517 x
Nepetin	0.05	0.5	2000	0.9974	0.9948	y = 22025.89633 x
Vicenin	0.5	5	2000	0.99901	0.99801	y = 1931.98821 x
Isoorientin	0.05	1	2000	0.9997	0.9994	y = 5798.94530 x
(2S)-Isoxanthohumol	0.05	0.5	2000	0.99989	0.99979	y = (-1.43667e8 + 6.06525e8 x^0.87938) / (3645.30629 + x^0.87938)
Licochalcone D	0.5	5	2000	0.99717	0.99434	y = 10531.15669 x
Irigenin	5	10	2000	0.99875	0.9975	y = 7554.92390 x
4'-Methylchrysoeriol	0.5	5	2000	0.99852	0.99704	y = 23675.33487 x
Isovitexin	0.05	1	2000	0.9994	0.9988	y = 11956.77293 x
Scutellarein	10	20	2000	0.99918	0.99835	y = 727.54230 x
Baicalein	10	20	2000	0.99951	0.99901	y = 2119.99406 x
(±)-Equol	5	10	2000	0.9991	0.9982	y = 2403.03519 x
Isobavachin	0.05	0.5	2000	0.99783	0.99567	y = 22620.12041 x
Isoliquiritin	0.05	1	2000	0.99902	0.99803	y = 1556.58284 x
(2S)-6-Prenylnaringenin	0.05	0.5	2000	0.99816	0.99632	y = 18588.63043 x
Hesperidin	0.5	5	2000	0.99495	0.98993	y = 588.52708 x
Liquiritin	0.05	0.5	2000	0.99638	0.99277	y = 4717.09154 x
Silibinin	5	10	2000	0.9993	0.99859	y = 165.36483 x
Eriodictyol	0.05	1	2000	0.99878	0.99756	y = 3826.93204 x
Liquiritigenin	0.05	0.5	2000	0.99784	0.99569	y = 6890.48919 x
Dihydromyricetin	0.5	5	2000	0.99971	0.99942	y = 2193.37051 x
Xanthohumol	0.05	0.5	2000	0.99943	0.99885	y = 19465.49340 x
Phloretin	0.05	0.5	2000	0.99972	0.99944	y = 5425.16434 x
Hispidulin	0.05	0.5	2000	0.99815	0.9963	y = 3.42029e4 x
Loureirin B	5	10	2000	0.99924	0.99849	y = 4216.16551 x
Phlorizin	0.5	5	2000	0.99946	0.99893	y = 3323.69024 x
Engeletin	5	10	2000	0.99933	0.99866	y = 1475.91030 x
Isosakuranetin	0.05	0.5	2000	0.99847	0.99695	y = 4361.59679 x
Neohesperidin dihydrochalcone	0.05	0.5	2000	0.99955	0.9991	y = 5083.72738 x
Dihydrokaempferol	0.5	5	2000	0.9989	0.9978	y = 2681.69912 x
Sakuranetin	0.05	0.5	2000	0.99872	0.99745	y = 4825.45177 x
3,4'-Dihydroxyflavone	0.05	0.5	2000	0.99905	0.9981	y = 8850.65605 x
Pinocembrin	0.5	5	2000	0.99901	0.99802	y = 1560.79597 x
Taxifolin 7-O-rhamnoside	0.5	5	2000	0.99955	0.9991	y = 692.81234 x
Taxifolin	0.5	5	2000	0.99876	0.99751	y = 3112.49662 x
Sophoraflavanone G	0.05	0.5	2000	0.99917	0.99833	y = 9699.13806 x
Isobavachalcone	0.05	1	2000	0.99993	0.99987	y = 17201.08470 x
Chrysin	0.5	5	2000	0.99781	0.99563	y = 2067.47861 x
4'-Hydroxychalcone	0.05	1	2000	0.99667	0.99335	y = 2517.93971 x
Isoliquiritigenin	0.05	0.5	2000	0.999	0.998	y = 11230.55278 x
Bavachin	0.05	1	2000	0.99957	0.99915	y = 11466.86547 x
4-Hydroxychalcone	10	20	2000	0.99878	0.99757	y = 4929.73271 x
Isosilybin	0.5	5	2000	0.99976	0.99952	y = 3885.96270 x
Galangin	10	20	2000	0.99788	0.99576	y = 906.42482 x
Luteolin	0.5	5	2000	0.99958	0.99916	y = 3771.73075 x
4-O-Methylbavachalcone	0.5	1	2000	0.99903	0.99806	y = 5.17616e4 x + 9938.44482
7-Hydroxy-4H-chromen-4-one	0.5	5	2000	0.99626	0.99253	y = 1019.55442 x
(-)-Catechin	0.5	5	2000	0.99948	0.99895	y = 2355.08612 x
Kushenol A	0.05	0.5	2000	0.99946	0.99893	y = 5.77320e4 x
Methylophiopogonanone B	0.05	0.5	2000	0.99968	0.99937	y = 5885.38436 x
Kaempferide	0.05	1	2000	0.99874	0.99748	y = 15274.53890 x
Glabridin	5	10	2000	0.9988	0.99761	y = 10367.18976 x
Kaempferol	10	20	2000	0.99794	0.99588	y = 284.02692 x
Mangiferin	0.5	5	2000	0.99788	0.9958	y = 1926.89437 x
Amentoflavone	0.05	0.5	2000	0.99936	0.99871	y = 3225.50092 x
Genistein	0.5	5	2000	0.99575	0.99151	y = 2552.95897 x
4',5-Dihydroxyflavone	0.5	5	2000	0.99858	0.99717	y = 9091.41901 x
Apigenin	0.5	5	2000	0.99686	0.99372	y = 10798.01272 x
Farrerol	0.05	0.5	2000	0.9986	0.9972	y = 6381.51112 x
Methylophiopogonanone A	0.05	0.5	2000	0.99984	0.99968	y = 5713.88337 x + 412.63637
Blumeatin	0.05	0.5	2000	0.99945	0.9989	y = 10219.82426 x
Naringenin Chalcone	0.05	0.5	2000	0.99845	0.9969	y = 7095.68844 x
Rhamnocitrin	0.5	5	2000	0.9968	0.99361	y = 3065.98792 x
Butin	0.5	5	2000	0.9993	0.9986	y = 7858.25262 x
Flavanomarein	0.5	5	2000	0.99878	0.99755	y = 1843.46954 x
(±)-Naringenin	0.05	1	2000	0.9976	0.9952	y = 7650.46319 x
Catechin	10	20	2000	0.99942	0.99884	y = 1588.23157 x
Hibifolin	0.05	1	2000	0.99864	0.99728	y = 4121.76448 x
Poncirin	0.5	5	2000	0.99925	0.9985	y = 2023.47565 x
Hesperetin	20	50	2000	0.99952	0.99904	y = 3434.52695 x
Neohesperidin	0.5	5	2000	0.99824	0.99648	y = 5313.01373 x + 301.11491
Prunin	0.5	5	2000	0.99646	0.99294	y = 1855.78821 x
Isosakuranin	0.05	0.5	2000	0.99973	0.99945	y = 2390.78299 x
IKarisoside A	0.05	0.5	2000	0.99971	0.99942	y = 6332.66464 x
Astilbin	10	20	2000	0.99901	0.99803	y = 2639.45913 x
Miquelianin	0.5	5	2000	0.99923	0.99847	y = 5771.56810 x
Narirutin	0.05	1	2000	0.99895	0.99791	y = 2940.46106 x
Nicotiflorin	0.5	5	2000	0.99859	0.99719	y = 3755.09824 x
Silychristin	5	10	2000	0.99827	0.99654	y = 184.07930 x
Narcissin	0.05	0.5	2000	0.99862	0.99724	y = 6874.47456 x
Oroxin B	0.05	1	2000	0.99012	0.98034	y = 2498.67353 x
Robinin	0.05	1	2000	0.99976	0.99952	y = 3659.82023 x
Quercitrin	0.5	5	2000	0.9988	0.99761	y = 4514.54498 x
Avicularin	0.5	5	2000	0.99532	0.99066	y = 41.54836 x
2"-O-Galloylhyperin	0.5	5	2000	0.9996	0.9992	y = 4922.52654 x
Astragalin	0.5	5	2000	0.99822	0.99644	y = 4185.28343 x
Ligustroflavone	0.05	0.5	2000	0.99621	0.99244	y = 3719.80142 x
Genistin	0.05	1	2000	0.99312	0.9863	y = 564.55285 x
Tiliroside	0.5	5	2000	0.99916	0.99833	y = 12971.00601 x
Isorhamnetin-3-O-neohespeidoside	0.5	5	2000	0.99859	0.99717	y = 5123.24356 x
6''-O-Acetylglycitin	0.05	0.5	2000	0.99573	0.99147	y = 661.77505 x
Typhaneoside	0.5	5	2000	0.99817	0.99635	y = 2411.79219 x
Isorhamnetin-3-O-glucoside	5	10	2000	0.99813	0.99627	y = 3480.05359 x
Baimaside	0.05	0.5	2000	0.99913	0.99826	y = 4033.61025 x
Diosmin	0.05	1	2000	0.99733	0.99467	y = 3994.45084 x
Myricitrin	0.5	5	2000	0.99658	0.99317	y = 4936.18290 x
Kaempferol 3-neohesperidoside	0.5	5	2000	0.99607	0.99216	y = 7858.62138 x
Glycitin	0.5	5	2000	0.99764	0.99528	y = 1215.31373 x
Rutin	0.5	5	2000	0.99906	0.99812	y = 3005.12109 x
Baohuoside I	0.05	1	2000	0.99883	0.99767	y = 7124.80574 x
Trilobatin	0.5	5	2000	0.99968	0.99937	y = 4271.10136 x
Naringin Dihydrochalcone	0.05	0.5	2000	0.99905	0.9981	y = 5656.01616 x
Eriocitrin	5	10	2000	0.9995	0.999	y = 4704.74793 x
Sagittatoside A	0.05	0.1	2000	0.99916	0.99832	y = 5587.49971 x
Toringin	0.05	1	2000	0.9994	0.9988	y = 12597.97947 x
Loureirin A	0.05	1	2000	0.99912	0.99825	y = (-3.97949e6 + 2.22913e7 x^0.97921) / (4544.60370 + x^0.97921)
Norwogonin	10	20	2000	0.99471	0.98945	y = 33.26791 x + 695.25556
7-Hydroxyflavanone	0.5	5	2000	0.99844	0.99688	y = 6477.25547 x
2-Hydroxychalcone	5	10	2000	0.99845	0.99689	y = 6746.34684 x
Kaempferol 3-Glucorhamnoside	5	10	2000	0.99361	0.98727	y = 3873.66605 x
3,6-Dihydroxyflavone	10	20	2000	0.99884	0.99767	y = 1358.03363 x
8-Prenylnaringenin	0.5	5	2000	0.9995	0.99899	y = 16639.84414 x
Gossypin	0.5	5	2000	0.99834	0.99669	y = 2846.20379 x
Dihydrodaidzein	5	10	2000	0.99537	0.99076	y = 7387.97964 x
Iristectorigenin A	5	10	2000	0.99957	0.99914	y = 5049.17367 x
Neoeriocitrin	0.5	5	2000	0.99733	0.99466	y = 1698.22088 x

## Sheet: Supplementary Dataset S6
Supplementary Dataset S6 Recovery and relative standard deviation of flavonoids quantification
Compounds	Concentration (ng/mL)	Recovery%	RSD%
Alpinetin	500	88.1165	3.97075
Apigenin 7-glucoside	500	102.628	7.25637
7,4'-Di-O-methylapigenin	500	103.115	5.46549
Nobiletin	500	104.922	4.41896
6,2'-Dihydroxyflavone	500	110.226	3.34951
Tricin	500	110.601	7.21886
Icariside I	500	101.987	6.02508
5,7,3',4'-Tetramethoxyflavone	500	105.539	3.53311
5,​7,​4'-​Trimethoxyflavone	500	94.6243	6.41308
6-Hydroxyflavone	500	109.7	4.77909
7,4'-Dihydroxyflavone	500	110.289	4.50738
Scutellarein tetramethyl ether	500	101.665	5.32737
Licochalcone E	500	103	5.98289
Acacetin	500	106.431	8.79431
Licoflavone A	500	114.264	4.43834
Diosmetin	500	105.141	4.78379
Linarin	500	108.761	5.97047
Sinensetin	500	107.808	4.29339
Eupatorin	500	115.258	3.04614
Quercetin	500	104.2	8.4
Scutellarin	500	100.948	3.10312
5-Hydroxyflavone	500	103.089	3.49151
Baicalin	500	108.532	7.40407
Licochalcone C	500	105.777	2.23645
Echinatin	500	108.001	5.24833
Chrysosplenetin	500	108.864	7.46519
Tangeretin	500	107.669	4.45354
4,4'-Dimethoxychalcone	500	104.172	4.24204
5-Methoxyflavone	500	102.068	2.764
Apigenin-7-glucuronide	500	108.532	7.40407
5-O-Demethylnobiletin	500	101.859	2.9017
Flavonol	500	104.107	3.01709
Chalcone	500	103.1	4.86277
Cynaroside	500	116.204	4.15618
Tectochrysin	500	108.488	4.80163
Genkwanin	500	105	9.5
Deguelin	500	100.535	8.45441
Corylin	500	99.649	6.10193
Vitexin	500	105.793	6.68214
Flavokawain C	500	111.105	3.68921
(E)-Flavokawain A	500	108.793	4.58739
Hyperoside	500	101.559	4.92883
Prunetin	500	101.2	9.2
Isoginkgetin	500	114.982	7.45831
Spinosin	500	92.6442	8.1974
Irisflorentin	500	104.572	8.60844
Calycosin	500	103.944	6.55615
7-Methoxyisoflavone	500	110.832	5.2267
Ginkgetin	500	112.696	7.12843
(-)-Epicatechin	500	98.0342	5.13951
Noricaritin	500	111.588	3.12461
(+)-Kavain	500	103.507	9.8
Daidzein	500	109.918	6.93319
3'-Methoxypuerarin	500	99.7025	5.33203
Icaritin	500	104.856	3.23609
Isomangiferin	500	89.5861	7.05562
Isorhamnetin	500	108.9	9.5
Corylifol A	500	93.8375	3.14026
Hydroxysafflor yellow A	500	90.3315	9.7
5-Methyl-7-methoxyisoflavone	500	88.7741	5.25368
Syringaldehyde	500	107.886	5.15442
Quercimeritrin	500	102.67	7.36809
Sciadopitysin	500	101.991	3.49503
Morusin	500	107.178	3.61753
Daidzin	500	103.721	2.93353
Wogonin	500	94.4759	9.6
Puerarin	500	93.8643	8.10719
Formononetin	500	101.417	3.41139
Oroxin A	500	105.547	5.15269
Spiraeoside	500	104.044	6.48589
Neobavaisoflavone	500	104.221	4.24941
3,7,4'-Trihydroxyflavone	500	103.566	7.97251
Ononin	500	103.146	9.50931
Tectorigenin	500	106.444	4.6797
(E)-Cardamonin	500	104.662	4.54413
Mulberrin	500	106.222	5.714
6-Methylflavone	500	106.966	4.21907
Homoplantaginin	500	108.318	8.30208
Bavachinin	500	106.361	3.63463
Hydroxygenkwanin	500	111.808	4.0269
Jaceosidin	500	112.046	4.99308
Wogonoside	500	109.009	3.90241
Licoisoflavone A	500	110.09	3.45088
Gambogenic Acid	500	107.351	8.83684
Bilobetin	500	104.811	6.05315
Nepetin	500	107.314	6.52987
Vicenin	500	88.723	7.22299
Isoorientin	500	94.5527	4.80721
(2S)-Isoxanthohumol	500	94.8826	6.82419
Licochalcone D	500	106.815	5.29864
Irigenin	500	105.751	5.45269
4'-Methylchrysoeriol	500	106.353	2.95134
Isovitexin	500	102.1	6.21929
Scutellarein	500	101.9	7.47795
Baicalein	500	103.368	6.22512
(±)-Equol	500	110.483	7.72413
Isobavachin	500	106.606	6.88142
Isoliquiritin	500	110.465	7.31721
(2S)-6-Prenylnaringenin	500	104.014	4.30027
Hesperidin	500	98.3348	9.5
Liquiritin	500	103.718	8.07957
Silibinin	500	108.73	7.91103
Eriodictyol	500	105.333	9.6785
Liquiritigenin	500	109.144	3.79527
Dihydromyricetin	500	99.7649	9.4
Xanthohumol	500	104.418	4.55171
Phloretin	500	103.511	5.9825
Hispidulin	500	112.406	5.01199
Loureirin B	500	108.177	5.7731
Phlorizin	500	99.2187	6.78292
Engeletin	500	108.299	6.55153
Isosakuranetin	500	112.68	7.7254
Neohesperidin dihydrochalcone	500	100.569	5.83197
Dihydrokaempferol	500	106.155	7.37412
Sakuranetin	500	103.813	6.51191
3,4'-Dihydroxyflavone	500	113.141	5.02649
Pinocembrin	500	111.174	6.28768
Taxifolin 7-O-rhamnoside	500	101.603	9.3
Taxifolin	500	81.766	9.5
Sophoraflavanone G	500	106.386	5.67097
Isobavachalcone	500	98.4536	3.99104
Chrysin	500	109.553	6.30218
4'-Hydroxychalcone	500	108.378	6.86141
Isoliquiritigenin	500	110.63	6.80306
Bavachin	500	106.168	6.10214
4-Hydroxychalcone	500	114.679	5.02689
Isosilybin	500	103.413	7.25885
Galangin	500	108.609	7.43099
Luteolin	500	103.596	6.72295
4'-O-Methylbavachalcone	500	98.1663	1.82217
7-Hydroxy-4H-chromen-4-one	500	103.287	6.54241
(-)-Catechin	500	95.9924	7.54643
Kushenol A	500	95.3433	1.28776
Methylophiopogonanone B	500	91.0267	4.98618
Kaempferide	500	110.668	6.30774
Glabridin	500	107.181	5.62561
Kaempferol	500	103.827	5.91108
Mangiferin	500	114.658	9.1
Amentoflavone	500	109.267	5.49355
Genistein	500	111.803	7.00745
4',5-Dihydroxyflavone	500	108.995	7.29658
Apigenin	500	112.316	5.05013
Farrerol	500	111.954	6.10901
Methylophiopogonanone A	500	93.2867	6.2884
Blumeatin	500	108.711	7.06533
Naringenin Chalcone	500	109.001	9.21369
Rhamnocitrin	500	115.348	5.42701
Butin	500	102.034	8.754
Flavanomarein	500	96.221	6.23509
(±)-Naringenin	500	113.151	8.08277
Catechin	500	92.5609	5.46149
Hibifolin	500	104.71	9.5442
Poncirin	500	109.77	8
Hesperetin	500	110.648	5.7676
Neohesperidin	500	105.415	9.33043
Prunin	500	106.348	7.67242
Isosakuranin	500	108.832	8.54135
IKarisoside A	500	102.313	9.02617
Astilbin	500	107.878	9.55294
Miquelianin	500	109.37	4.5992
Narirutin	500	105.955	6.32859
Nicotiflorin	500	104.459	8.46166
Silychristin	500	107.116	8.73556
Narcissin	500	100.184	5.8719
Oroxin B	500	102.732	9.1
Robinin	500	94.733	7.85271
Quercitrin	500	95.3623	6.63298
Avicularin	500	97.1132	9.44066
2"-O-Galloylhyperin	500	95.9218	8.5
Astragalin	500	97.9609	8.88394
Ligustroflavone	500	103.336	9.15025
Genistin	500	106.998	9
Tiliroside	500	102.006	8.3
Isorhamnetin-3-O-neohespeidoside	500	98.6537	7.5
6''-O-Acetylglycitin	500	107.74	6.3
Typhaneoside	500	92.9722	7.91581
Isorhamnetin-3-O-glucoside	500	103.135	3.5
Baimaside	500	89.631	4.97472
Diosmin	500	107.221	7.85817
Myricitrin	500	99.871	6.31983
Kaempferol 3-neohesperidoside	500	109.063	5.47713
Glycitin	500	90.7536	3.7
Rutin	500	93.447	4.2
Baohuoside I	500	101.78	6.17714
Trilobatin	500	101.331	7.68682
Naringin Dihydrochalcone	500	99.0422	6.1295
Eriocitrin	500	88.2697	8.62618
Sagittatoside A	500	108.657	4.9
Toringin	500	98.2814	4.71147
Loureirin A	500	104.754	5.43864
Norwogonin	500	100.667	4.5
7-Hydroxyflavanone	500	108.409	4.58172
2-Hydroxychalcone	500	109.237	6.0496
Kaempferol 3-Glucorhamnoside	500	101.081	6.8359
3,6-Dihydroxyflavone	500	110.597	6.10268
8-Prenylnaringenin	500	104.81	6.24997
Gossypin	500	101.948	1.8
Dihydrodaidzein	500	113.469	7.30959
Iristectorigenin A	500	109.955	8.57892
Neoeriocitrin	500	97.0745	6.80861

## Sheet: Supplementary Dataset S7
Supplementary Dataset S7 Flavonoid-targeted metabolic analysis in flowers from WT and CmVNI2 RNAi lines treated with low temperature
Compound	LT_WT1	LT_WT2	LT_WT3	LT_RNAi2_1	LT_RNAi2_2	LT_RNAi2_3	LT_RNAi1_1	LT_RNAi1_2	LT_RNAi1_3	WT1	WT2	WT3
Linarin	977080	997473	999620	1.06046e+06	993496	987516	1.01852e+06	1.01535e+06	997792	938730	961047	910315
Kaempferol	285873	305373	281111	243153	252444	304586	289926	269163	102551	375977	206853	300401
Isorhamnetin	495019	551384	633800	691618	611787	709013	646099	652835	631360	356745	308785	319993
Eriodictyol	144026	120476	137382	123806	128242	122278	133311	133986	100885	316540	182258	324145
Vicenin	90037.2	102750	101515	111837	109510	141539	108640	108814	143061	274995	286951	237366
Luteolin	294302	262155	296306	244468	387631	282050	335920	305767	210124	255782	126958	172488
Apigenin	291457	238028	249471	246858	310161	237444	288787	291592	206348	183918	65544.9	103214
Diosmin	523041	429952	499421	575444	557242	479716	346382	431126	328034	175816	287563	316268
Tricin	264039	211493	208514	298464	259429	253704	278976	227031	297098	162859	144446	153544
Narirutin	112848	100742	94306.8	85665.7	88324.1	81875.1	80253.1	91746	66584.5	159500	152736	168395
Hesperidin	105391	81637.6	93414.3	93848.3	76237.1	107386	74977.1	85447.4	62710.2	123809	109295	101651
Scutellarin	1532.13	839.23	2670.78	6865.09	5327.47	2147.18	7881.41	5921.29	5613.5	120709	113106	104284
Iristectorigenin A	45412.7	41756.8	44690.6	59902.4	40278.2	43724.4	50094	39958.8	89649.7	111496	111458	110331
Quercetin	124476	97334.5	116430	140031	108452	121226	125189	127843	113661	103416	105546	93553.5
Apigenin-7-glucuronide	1241.97	544.28	1727.93	4248.38	4235.13	1223.53	3712.83	5108.65	3291.43	87393.9	74503.2	64764.2
Eriocitrin	7472.92	4442.24	7011.33	7718.93	6419.48	5551.61	8640.85	8172.2	5218.14	84973.5	59077.5	62204.2
Apigenin 7-glucoside	7147.6	2946.77	5488.13	11158.3	8191.14	3709.95	22407.4	4477.75	17144.4	81409.3	153930	70547
Rutin	20313.5	15160	20474.9	20594.5	20580.2	26064.3	25729	18950.8	17689.1	77228.3	82251.2	74898.1
Homoplantaginin	49324	38632.8	70840.6	42581.6	63190.3	48231.5	35870.1	27802.6	43616.9	67529	134184	91165.4
Prunin	1970.05	1820.52	1559.64	2096.69	39389.9	2134.75	3361.28	1630.25	2816.65	54546.2	42089.8	24878.6
Jaceosidin	44688.4	43891.2	46242.3	54297.9	42406.1	46576.2	45076.8	41569.2	40724.3	45174.2	42669.4	44108.5
Tiliroside	14510.4	12723.4	11207.1	11977.9	10915.9	11155.5	9030.58	10751.5	15077.5	44737.7	28613.3	30741.8
Cynaroside	13710.1	3298.47	5615.71	1720.11	459.23	221.68	2387.6	91.53	1893.44	43174.6	168676	112873
Taxifolin 7-O-rhamnoside	9820.59	8963.72	9058.66	11848.5	4379.09	10641.2	8838.52	6498.92	6188.55	40713.1	29340.3	24779.6
Astilbin	63.49	0	137.1	212.08	0	0	0	102.56	674.92	38483.7	30407.7	18829.8
Hispidulin	52495.5	50757.8	52155.2	53779.7	58869.3	54726.5	52391.8	55733.8	34216.8	36623	18455.2	24445.7
Hesperetin	35546	25806.3	32050.8	19794.2	20836.3	14245.6	19404	21254.1	12344.5	33440.3	20895	33432.2
Norwogonin	50077.3	32848.5	0	0	0	0	0	0	27639.1	32422	0	0
Neoeriocitrin	686.12	561.68	380.79	35.37	36.88	26.79	3493.49	44.84	12.91	32215.7	23185	24420.5
Nicotiflorin	23845.1	24501.6	19981.1	20000.2	13145.6	22483.4	18149.2	13397.8	18410.3	31810	38968.5	28548.5
Astragalin	91128.2	93385.5	94990.1	111025	87040.2	93428.9	71683.3	69639.3	73616.2	30964.8	140261	137304
(±)-Naringenin	34380.7	26047.6	27569.6	22437.3	28005.1	22698.2	26117.2	26058.8	16465.3	28621.1	15662.8	28351.9
Isorhamnetin-3-O-glucoside	22134.4	17025.7	20978.8	16208.3	13275	15302.1	13677.1	14280.1	12184.6	24101.8	60216.5	67047
Naringenin Chalcone	23926.4	19176	18327.1	14558.1	19355.8	15066.6	17182.9	18557.8	12600.9	22564.5	13891.6	22352.8
Poncirin	5248.82	4915.82	3985.21	3074.88	3358.72	3008.2	3281.38	3997.5	4056.77	22196.8	14929.8	17163
Flavanomarein	6826.34	6235.77	6548.48	6078.97	5173.34	6892.33	7442.95	5927.61	6548.31	20657.9	13848.1	13215.2
Narcissin	17795	13642.7	14649.7	10466.4	12738.8	9628.74	10134.5	9818.84	7040.55	20613.2	27474.6	29737
Baimaside	9970.38	11145.2	12219.9	8635.78	8050.88	8034.08	7369.97	7934.56	5328.43	18655.6	17601.5	17098.8
Dihydrokaempferol	29167.7	25194.3	29256.6	23649.4	25261.2	35751.7	22456.4	20817.7	25266.7	17656.3	11116	14280.3
Quercimeritrin	896.84	303.13	258.65	1359.16	182.31	821.81	1046.84	287.65	570.69	17382.7	26509.6	38372
Hyperoside	3072.57	2268.1	3657.04	4781.89	2966.44	2450.23	3439.82	2049.16	1103.52	17020.8	29069.8	33797.7
Trilobatin	396.18	460.25	548.78	677.43	30333.7	814.09	716.11	0	1059.65	16552.5	6881.3	2537.26
Nepetin	12483.6	11452.1	10457.3	11825.6	9643.11	10345.6	8013.01	10191	8211.15	12782.9	12279	10994.4
Eupatorin	21234	0	19101.4	16189.6	0	17765.6	14364	13240.2	0	12756.8	20472.8	22500.1
Isorhamnetin-3-O-neohespeidoside	11380.6	0	8102.75	8456.19	0	0	6263.58	7574.56	0	11334.2	0	16328.5
Miquelianin	489.96	522.12	912.85	541.78	897.05	917.29	1359.75	426.55	744.91	10779.2	16778.3	13926.9
Tectorigenin	13302.7	12953.1	13413.9	15722.8	16100.2	14183.6	13566.8	13783.6	10091.7	9606.93	4422.02	5694.17
Taxifolin	10435.8	11019.5	12034.4	10677.3	12382.8	12733.1	12001.4	8979.39	11097.6	8706.35	10195.9	11754.8
Vitexin	3350.72	2805.73	3135.41	3758.6	2527.73	3619.92	4519.72	2217.6	4729.61	6711.49	5360.91	5134.78
Isovitexin	2238.61	2297.34	1962.32	2884.62	1717.89	2626.07	3449.78	1779.28	3342.07	6349.9	3097.69	3862.83
Diosmetin	8042.91	7993.9	8178.67	8251.8	7867.78	7782.81	8272.81	9970.42	4735.42	5199.02	2630.34	3035.02
Isosakuranetin	803.66	578.78	623.55	309.96	316.45	199.32	297.11	279.75	275.59	4536.76	2045.11	2822.14
Avicularin	2477.31	3049.84	3645.89	2522.67	120.04	2570.71	3165.44	1851.75	1347.82	3461.48	6290.74	7644.56
Prunetin	20082.8	19546.4	22558.6	20923	36330.8	23205.8	26508.2	25493	15393.6	3319.29	2460.69	4696.04
Spiraeoside	3126.2	1518.52	2604.5	1980.05	1612.88	2418.07	1483.46	1844.2	1083.76	3290.52	1557.73	2285.96
Kaempferol 3-neohesperidoside	436.29	354.32	471.7	685.52	674.28	607.18	1038.7	732.53	535.49	3054.86	3018.06	978.45
Neohesperidin	8384.7	6617.2	7853.89	7209.43	5859.41	6924	5115.84	5798.06	4057.32	2856.86	4619.25	5602.91
Kaempferol 3-Glucorhamnoside	328.62	166.69	306.99	499.34	528.09	509.12	539.81	360.65	247.16	2775.3	1634.88	1805.56
Genistein	3325.7	2425.67	3176.6	3020.02	3244.3	2648.99	3555.6	2934.81	2027.93	2150.51	739.79	1167.08
Acacetin	7955.92	9144.72	9756.9	9267.35	17131.7	10379.6	12156.2	12828.9	6685.94	1457.74	2554.11	1845.92
Liquiritin	0	0	0	0	1734.92	0	332.22	287.02	0	1277.15	1161.57	222.11
Kaempferide	2318.83	2486.69	3019.64	1454.54	3073.11	2526.41	2783.44	3062.47	1233.1	1272.53	1415.51	1853.9
4'-Methylchrysoeriol	3009.77	2732.12	2482.77	2346.22	3148.3	3623.24	3063.95	3471.95	2644.21	918.03	937.11	1048.66
Sakuranetin	91.66	64.46	120.78	79.71	75.45	67.45	67.55	91.76	87.94	858.67	390.74	272.8
Wogonin	4792.82	4748.79	5391.14	4787.67	8652.73	5618.85	5319.34	6184.03	3605.2	842.94	607.53	1087.91
Syringaldehyde	1165.63	1763.36	1088.84	1170.13	2112.27	1420.46	2573.86	1893.86	1806.15	831.48	324.66	313.88
Phlorizin	0	0	0	0	0	0	0	0	0	748.2	702.8	660.86
Oroxin B	2987.57	3301.34	2782.62	2724.19	2702.83	2782.92	1912.02	2668.51	1826.87	720.79	781.72	767.88
Wogonoside	0	0	0	0	0	70.2	69.32	98.66	38.88	680.31	571.53	733.76
Genkwanin	3421.24	4135.35	4839.22	3991.69	8158.67	5608.8	4722.85	6305.08	3253.94	482.64	484.62	968.47
Irigenin	370.03	455.28	311.77	260.7	256.33	376.2	489.55	437.08	443.28	472.53	404.2	749.6
Hibifolin	0	0	0	0	0	0	0	0	0	319.64	0	245.5
Echinatin	712.57	567.2	698.42	667.92	1253.37	528.72	661.69	839.8	380.98	317.17	60.5	99.2
Pinocembrin	243.43	216.75	0	311.46	0	264.58	0	0	0	242	0	0
Neohesperidin dihydrochalcone	75.13	180.26	177.09	165.97	194.2	284.26	63.19	77.24	52.95	139.09	98.1	101.75
Phloretin	65.69	68.72	73.81	66.14	78.14	70.82	85.56	77.2	49.1	52.33	63.29	78.07
Blumeatin	0	0	0	0	0	0	0	0	0	49.71	9.15	7.02
Gossypin	0	0	0	0	0	0	0	0	0	9.69	621.92	751.85
Icaritin	118.11	41.08	38.17	16.49	21.77	22.85	13.23	11.38	14.15	8.96	12.21	6.21
Ligustroflavone	204.04	0	308.08	206.32	236.98	245.93	328.67	251.46	0	0	147.64	183.8
Genistin	1322.23	826.49	2160.46	0	0	1746.28	0	153635	0	0	0	0
Chrysin	186.81	0	158.33	0	124.42	0	274.32	172.31	0	0	0	117.17
Sciadopitysin	102.07	63.07	128.7	99.04	70.4	110.3	0	0	0	0	0	0
Noricaritin	31.05	7.14	12.69	21.14	4.18	17.22	5.14	15.16	0	0	0	0
4'-O-Methylbavachalcone	18.26	0	0	0	0	0	0	0	0	0	0	0
Morusin	11.56	0	0	0	0	0	0	0	0	0	0	0
Kushenol A	9.18	12.06	0	0	0	0	0	0	0	0	0	0
Alpinetin	0	0	0	0	0	0	0	0	0	0	0	0
7,4'-Di-O-methylapigenin	0	0	0	0	0	0	0	0	0	0	0	0
Nobiletin	0	0	0	0	0	0	0	0	0	0	0	0
6,2'-Dihydroxyflavone	0	0	0	0	0	0	0	0	0	0	0	0
Icariside I	0	0	0	0	0	0	0	0	0	0	0	0
5,7,3',4'-Tetramethoxyflavone	0	0	0	0	0	0	0	0	0	0	0	0
5,7,4'-Trimethoxyflavone	0	0	0	0	0	0	0	0	0	0	0	0
6-Hydroxyflavone	0	0	0	0	0	0	0	0	0	0	0	0
7,4'-Dihydroxyflavone	0	0	0	0	0	0	0	0	0	0	0	0
Scutellarein tetramethyl ether	0	0	0	0	0	0	0	0	0	0	0	0
Licochalcone E	0	0	0	0	0	0	0	0	0	0	0	0
Licoflavone A	0	0	0	0	0	0	0	0	0	0	0	0
Sinensetin	0	0	0	0	0	0	0	0	0	0	0	0
5-Hydroxyflavone	0	0	0	0	0	0	0	0	0	0	0	0
Baicalin	0	0	0	0	0	0	0	0	0	0	0	0
Licochalcone C	0	0	0	0	0	0	0	0	0	0	0	0
Chrysosplenetin	0	0	0	0	0	0	0	0	0	0	0	0
Tangeretin	0	0	0	0	0	0	0	0	0	0	0	0
4,4'-Dimethoxychalcone	0	0	0	0	0	0	0	0	0	0	0	0
5-Methoxyflavone	0	0	0	0	0	0	0	0	0	0	0	0
5-O-Demethylnobiletin	0	0	0	0	0	0	0	0	0	0	0	0
Flavonol	0	0	0	0	0	0	0	0	0	0	0	0
Chalcone	0	0	0	0	0	0	0	0	0	0	0	0
Tectochrysin	0	0	0	0	0	0	0	0	0	0	0	0
Deguelin	0	0	0	0	0	0	0	0	0	0	0	0
Corylin	0	0	0	0	0	0	0	0	0	0	0	0
Flavokawain C	0	0	0	0	0	0	0	0	0	0	0	0
(E)-Flavokawain A	0	0	0	0	0	0	0	0	0	0	0	0
Isoginkgetin	0	0	0	0	0	0	0	0	0	0	0	0
Spinosin	0	0	0	0	0	0	0	0	0	0	0	0
Irisflorentin	0	0	0	0	0	0	0	0	0	0	0	0
Calycosin	0	0	0	0	0	0	0	0	0	0	0	0
7-Methoxyisoflavone	0	0	0	0	0	0	0	0	0	0	0	0
Ginkgetin	0	0	0	0	0	0	0	0	0	0	0	0
(-)-Epicatechin	0	0	0	0	0	0	0	0	0	0	0	0
(+)-Kavain	0	0	0	0	0	0	0	0	0	0	0	0
Daidzein	0	0	0	0	0	0	0	0	0	0	0	0
3'-Methoxypuerarin	0	0	0	0	0	0	0	0	0	0	0	0
Isomangiferin	0	0	0	0	0	0	0	0	0	0	0	0
Corylifol A	0	0	0	0	0	0	0	0	0	0	0	0
Hydroxysafflor yellow A	0	0	0	0	0	0	0	0	0	0	0	0
5-Methyl-7-methoxyisoflavone	0	0	0	0	0	0	0	0	0	0	0	0
Daidzin	0	0	0	0	0	0	0	0	0	0	0	0
Puerarin	0	0	0	0	0	0	0	0	0	0	0	0
Formononetin	0	0	0	0	0	0	0	0	0	0	0	0
Oroxin A	0	0	0	0	0	0	0	0	0	0	0	0
Neobavaisoflavone	0	0	0	0	0	0	0	0	0	0	0	0
3,7,4'-Trihydroxyflavone	0	0	0	0	0	0	0	0	0	0	0	0
Ononin	0	0	0	0	0	0	0	0	0	0	0	0
(E)-Cardamonin	0	0	0	0	0	0	0	0	0	0	0	0
Mulberrin	0	0	0	0	0	0	0	0	0	0	0	0
6-Methylflavone	0	0	0	0	0	0	0	0	0	0	0	0
Bavachinin	0	0	0	0	0	0	0	0	0	0	0	0
Hydroxygenkwanin	0	0	0	0	0	0	0	0	0	0	0	0
Licoisoflavone A	0	0	0	0	0	0	0	0	0	0	0	0
Gambogenic Acid	0	0	0	0	0	0	0	0	0	0	0	0
Bilobetin	0	0	0	0	0	0	0	0	0	0	0	0
Isoorientin	0	0	0	0	0	0	0	0	0	0	0	0
(2S)-Isoxanthohumol	0	0	0	0	0	0	0	0	0	0	0	0
Licochalcone D	0	0	0	0	0	0	0	0	0	0	0	0
Scutellarein	0	0	0	0	0	0	0	0	0	0	0	0
Baicalein	0	0	0	0	0	0	0	0	0	0	0	0
(±)-Equol	0	0	0	0	0	0	0	0	0	0	0	0
Isobavachin	0	0	0	0	0	0	0	0	0	0	0	0
Isoliquiritin	0	0	0	0	0	0	0	0	0	0	0	0
(2S)-6-Prenylnaringenin	0	0	0	0	0	0	0	0	0	0	0	0
Silibinin	0	0	0	0	0	0	0	0	0	0	0	0
Liquiritigenin	0	0	0	0	0	0	0	0	0	0	0	0
Dihydromyricetin	0	0	0	0	0	0	0	0	0	0	0	0
Xanthohumol	0	0	0	0	0	0	0	0	0	0	0	0
Loureirin B	0	0	0	0	0	0	0	0	0	0	0	0
Engeletin	0	0	0	0	0	0	0	0	0	0	0	0
3,4'-Dihydroxyflavone	0	0	0	0	0	0	0	0	0	0	0	0
Sophoraflavanone G	0	0	0	0	0	0	0	0	0	0	0	0
Isobavachalcone	0	0	0	0	0	0	0	0	0	0	0	0
4'-Hydroxychalcone	0	0	0	0	0	0	0	0	0	0	0	0
Isoliquiritigenin	0	0	0	0	0	0	0	0	0	0	0	0
Bavachin	0	0	0	0	0	0	0	0	0	0	0	0
4-Hydroxychalcone	0	0	0	0	0	0	0	0	0	0	0	0
Isosilybin	0	0	0	0	0	0	0	0	0	0	0	0
Galangin	0	0	0	0	0	0	0	0	0	0	0	0
7-Hydroxy-4H-chromen-4-one	0	0	0	0	0	0	0	0	0	0	0	0
(-)-Catechin	0	0	0	0	0	0	0	0	0	0	0	0
Methylophiopogonanone B	0	0	0	0	0	0	0	0	0	0	0	0
Glabridin	0	0	0	0	0	0	0	0	0	0	0	0
Mangiferin	0	0	0	0	0	0	0	0	0	0	0	0
Amentoflavone	0	0	0	0	0	0	0	0	0	0	0	0
4',5-Dihydroxyflavone	0	0	0	0	0	0	0	0	0	0	0	0
Farrerol	0	0	0	0	0	0	0	0	0	0	0	0
Methylophiopogonanone A	0	0	0	0	0	0	0	0	0	0	0	0
Rhamnocitrin	0	0	0	0	0	0	0	0	0	0	0	0
Butin	0	0	0	0	0	0	0	0	0	0	0	0
Catechin	0	0	0	0	0	0	0	0	0	0	0	0
Isosakuranin	0	0	0	0	0	0	0	0	0	0	0	0
IKarisoside A	0	0	0	0	0	0	0	0	0	0	0	0
Silychristin	0	0	0	0	0	0	0	0	0	0	0	0
Robinin	0	0	0	0	0	0	0	0	0	0	0	0
Quercitrin	0	0	0	0	0	0	0	0	0	0	0	0
2"-O-Galloylhyperin	0	0	0	0	0	0	0	0	0	0	0	0
6''-O-Acetylglycitin	0	0	0	0	0	0	0	0	0	0	0	0
Typhaneoside	0	0	0	0	0	0	0	0	0	0	0	0
Myricitrin	0	0	0	0	0	0	0	0	0	0	0	0
Glycitin	0	0	0	0	0	0	0	0	0	0	0	0
Baohuoside I	0	0	0	0	0	0	0	0	0	0	0	0
Naringin Dihydrochalcone	0	0	0	0	0	0	0	0	0	0	0	0
Sagittatoside A	0	0	0	0	0	0	0	0	0	0	0	0
Toringin	0	0	0	0	0	0	0	0	0	0	0	0
Loureirin A	0	0	0	0	0	0	0	0	0	0	0	0
7-Hydroxyflavanone	0	0	0	0	0	0	0	0	0	0	0	0
2-Hydroxychalcone	0	0	0	0	0	0	0	0	0	0	0	0
3,6-Dihydroxyflavone	0	0	0	0	0	0	0	0	0	0	0	0
8-Prenylnaringenin	0	0	0	0	0	0	0	0	0	0	0	0
Dihydrodaidzein	0	0	0	0	0	0	0	0	0	0	0	0

## Sheet: Supplementary Dataset S8
Supplementary Dataset S8 Flavonoid-targeted metabolic analysis in WT and CmVNI2-OE flowers
Compounds (ug/g)	WT1	WT2	WT3	CmVNI2_OE1	CmVNI2_OE2	CmVNI2_OE3	LT_WT1	LT_WT2	LT_WT3	LT_CmVNI2_OE1	LT_CmVNI2_OE2	LT_CmVNI2_OE3
Hesperetin	5.94695	5.71637	5.33898	4.34351	4.34085	4.34195	5.79195	5.9001	4.37949	14.9404	14.9198	14.18
Naringoside	156.753	166.841	176.159	226.266	191.066	129.693	84.4996	109.69	91.4651	191.542	222.309	274.242
Quercetin	10.5965	10.8719	12.2456	49.9076	43.607	47.5584	4.33533	4.36601	4.14881	2.39823	5.83922	5.11269
Kaempferol	51.9687	46.782	50.2943	22.1943	32.5728	27.8948	25.9538	25.4813	23.6995	39.8974	35.7809	35.4891
Acacetin	1.16124	1.39596	1.6317	0.512148	0.573897	0.636155	0.412147	0.556935	0.426318	5.72979	7.48015	7.25332
Luteolin	166.786	183.085	167.537	118.16	100.189	100.823	103.952	117.293	141.85	113.823	113.497	111.487
Diosmetin	1.34289	1.45649	1.35435	0	0	0	2.77432	1.45547	1.37911	35.7073	31.9277	39.9903
Apigenin	4.74656	4.56892	3.91376	0.803361	0.84997	0.788668	7.60519	6.01925	5.7029	112.673	130.616	118.122
Cynaroside	81.9284	89.1335	90.9099	69.7208	63.7937	63.655	252.452	223.948	262.649	69.3717	67.8362	67.6875
