# Supplementary material for: CmVNI2-CmMYB3 module regulates flavonol biosynthesis in response to low temperature in chrysanthemum flower
Source: Mol Hortic. 2025 Oct 9;5:53. doi: 10.1186/s43897-025-00175-x (PMC12509343; doi:10.1186/s43897-025-00175-x)
Supplement: Supplementary file 3 — Supplementary Material 3: Supplementary Dataset S9. List of differentially expressed genes from CmVNI2 RNAi lines by RNA-seq. Supplementary Dataset S10. List of DAP-seq enriched peaks in biological replicate 1. Supplementary Dataset S11. List of DAP-seq enriched peaks in biological replicate 2. Supplementary Dataset S12. List of DAP-seq enriched peaks in both biological replicates. Supplementary Dataset S13. List of CmVNI2-regulated direct target genes. [file 43897_2025_175_MOESM3_ESM.xlsx]

## Sheet: Supplemental Dataset S9
Supplemental Dataset S9. List of differentially expressed genes from CmVNI2 RNAi lines by RNA-seq
ID	log2FoldChange	lfcSE	pvalue	padj	regulate	CmVNI2_RNAi_9_2_1	CmVNI2_RNAi_9_2_2	CmVNI2_RNAi_9_2_3	WT_1	WT_2	WT_3	GO	KEGG	Nr
D.indicum_Contig1_G00016	-1.57876	0.639355	0.013538	0.167867	down	1.56131	2.75411	0.496447	3.27004	6.27831	4.47056	--	--	XP_042753757.1 protein disulfide isomerase-like 2-3 isoform X2 [Lactuca sativa]
D.indicum_Contig1_G00052	-1.92246	0.834227	0.0211956	0.211208	down	0.434413	0.439787	0.5318	2.08506	0.320257	2.64531	GO:0000003,reproduction; GO:0000313,organellar ribosome; GO:0000315,organellar large ribosomal subunit; GO:0003006,developmental process involved in reproduction; GO:0003674,molecular_function; GO:0003676,nucleic acid binding; GO:0003723,RNA binding; GO:0003735,structural constituent of ribosome; GO:0005198,structural molecule activity; GO:0005488,binding; GO:0005575,cellular_component; GO:000562…	RP-L14, MRPL14, rplN; large subunit ribosomal protein L14; K02874;	PWA40286.1 Ribosomal protein L14, bacterial-type [Artemisia annua]
D.indicum_Contig1_G00133	-1.51458	0.393363	0.000117956	0.00859779	down	2.34419	3.72713	2.04979	6.49124	7.4777	8.42471	--	--	KAF2306808.1 hypothetical protein GH714_021582 [Hevea brasiliensis]
D.indicum_Contig1_G00178	-1.59548	0.400811	6.8731e-05	0.00595676	down	1.28797	1.18107	1.56691	4.73049	3.14784	3.70393	GO:0000003,reproduction; GO:0000313,organellar ribosome; GO:0000315,organellar large ribosomal subunit; GO:0003006,developmental process involved in reproduction; GO:0003674,molecular_function; GO:0003676,nucleic acid binding; GO:0003723,RNA binding; GO:0003735,structural constituent of ribosome; GO:0005198,structural molecule activity; GO:0005488,binding; GO:0005575,cellular_component; GO:000562…	RP-L14, MRPL14, rplN; large subunit ribosomal protein L14; K02874;	PWA47711.1 Ribosomal protein L14, bacterial-type [Artemisia annua]
D.indicum_Contig1_G00337	-2.22968	0.925602	0.0160007	0.183292	down	0.0848263	0.071563	0.0370866	0.244286	0.488558	0.133588	GO:0000003,reproduction; GO:0001709,cell fate determination; GO:0003674,molecular_function; GO:0003824,catalytic activity; GO:0005215,transporter activity; GO:0005388,P-type calcium transporter activity; GO:0005575,cellular_component; GO:0005622,intracellular anatomical structure; GO:0005623,obsolete cell; GO:0005737,cytoplasm; GO:0005783,endoplasmic reticulum; GO:0005886,plasma membrane; GO:0005…	ATP13A1, SPF1; manganese-transporting P-type ATPase [EC:7.2.2.-]; K14950;	PWA90041.1 Cation-transporting P-type ATPase [Artemisia annua]
D.indicum_Contig1_G00387	-1.29612	0.464482	0.00526333	0.0960337	down	2.44755	4.2772	3.36312	9.23022	7.08862	7.52544	--	--	PWA91717.1 hypothetical protein CTI12_AA088670 [Artemisia annua]
D.indicum_Contig1_G00433	-1.57595	0.226289	3.29936e-12	3.12636e-09	down	27.0172	27.2118	19.285	71.8946	69.1017	68.5973	--	--	PWA64936.1 SGNH hydrolase-type esterase domain-containing protein [Artemisia annua]
D.indicum_Contig100_G00008	-1.18613	0.585863	0.0429105	0.302283	down	1.73765	1.83245	1.77267	3.61411	5.73794	2.28044	GO:0000325,plant-type vacuole; GO:0003674,molecular_function; GO:0003824,catalytic activity; GO:0005575,cellular_component; GO:0005622,intracellular anatomical structure; GO:0005623,obsolete cell; GO:0005634,nucleus; GO:0005737,cytoplasm; GO:0005773,vacuole; GO:0005774,vacuolar membrane; GO:0005783,endoplasmic reticulum; GO:0005789,endoplasmic reticulum membrane; GO:0008150,biological_process; GO…	E5.5.1.6; chalcone isomerase [EC:5.5.1.6]; K01859;	QFR35245.1 chalcone isomerase 3 [Chrysanthemum x morifolium]
D.indicum_Contig100_G00060	-1.41206	0.315016	7.37728e-06	0.00115864	down	8.32489	5.7555	11.0111	11.915	22.9039	28.3348	--	--	PWA93074.1 concanavalin A-like lectin/glucanase domain, Xyloglucan endotransglucosylase/hydrolase [Artemisia annua]
D.indicum_Contig100_G00084	-1.44627	0.472353	0.00219971	0.0574551	down	0.724545	0.698579	1.22185	2.58337	2.14613	2.11908	GO:0003674,molecular_function; GO:0003824,catalytic activity; GO:0004497,monooxygenase activity; GO:0005575,cellular_component; GO:0006629,lipid metabolic process; GO:0006720,isoprenoid metabolic process; GO:0008150,biological_process; GO:0008152,metabolic process; GO:0008299,isoprenoid biosynthetic process; GO:0008610,lipid biosynthetic process; GO:0009058,biosynthetic process; GO:0009987,cellul…	CYP82G1; trimethyltridecatetraene/dimethylnonatriene synthase [EC:1.14.14.58 1.14.14.59]; K17961;	PWA46298.1 cytochrome P450 [Artemisia annua]
D.indicum_Contig1014_G00004	-1.22427	0.479367	0.0106516	0.146348	down	0.619039	0.522247	1.56691	1.40742	2.22178	2.36025	--	CUL1, CDC53; cullin 1; K03347; CUL1, CDC53; cullin 1; K03347; CUL1, CDC53; cullin 1; K03347; CUL1, CDC53; cullin 1; K03347; CUL1, CDC53; cullin 1; K03347; CUL1, CDC53; cullin 1; K03347; CUL1, CDC53; cullin 1; K03347; CUL1, CDC53; cullin 1; K03347; CUL1, CDC53; cullin 1; K03347; CUL1, CDC53; cullin 1; K03347; CUL1, CDC53; cullin 1; K03347; CUL1, CDC53; cullin 1; K03347; CUL1, CDC53; cullin 1; K033…	PWA91453.1 cullin [Artemisia annua]
D.indicum_Contig1015_G00006	-1.10796	0.366405	0.00249558	0.0616886	down	7.66027	10.9863	7.46375	9.66451	24.2026	20.4508	GO:0003674,molecular_function; GO:0003824,catalytic activity; GO:0004842,ubiquitin-protein transferase activity; GO:0006508,proteolysis; GO:0006511,ubiquitin-dependent protein catabolic process; GO:0006807,nitrogen compound metabolic process; GO:0008150,biological_process; GO:0008152,metabolic process; GO:0009056,catabolic process; GO:0009057,macromolecule catabolic process; GO:0009987,cellular p…	--	PWA74308.1 Hypoxia induced protein, domain-containing protein [Artemisia annua]
D.indicum_Contig1017_G00001	-1.25654	0.457571	0.00603057	0.103646	down	1.88882	1.10318	0.719932	2.09211	3.21339	3.1017	--	VR; vestitone reductase [EC:1.1.1.348]; K13265;	XP_043622204.1 vestitone reductase-like [Erigeron canadensis]
D.indicum_Contig102_G00013	-1.13772	0.412346	0.00579555	0.101136	down	1.34397	2.92046	1.56691	5.66877	3.75301	2.99307	GO:0000325,plant-type vacuole; GO:0003674,molecular_function; GO:0005215,transporter activity; GO:0005216,ion channel activity; GO:0005253,anion channel activity; GO:0005310,dicarboxylic acid transmembrane transporter activity; GO:0005342,organic acid transmembrane transporter activity; GO:0005575,cellular_component; GO:0005622,intracellular anatomical structure; GO:0005623,obsolete cell; GO:0005…	--	PWA77738.1 aluminum activated malate transporter family protein [Artemisia annua]
D.indicum_Contig102_G00071	-1.70227	0.685918	0.0130741	0.164745	down	0.761185	0.642167	0.998385	3.04456	2.10434	2.26429	GO:0003674,molecular_function; GO:0005488,binding; GO:0005507,copper ion binding; GO:0005575,cellular_component; GO:0005622,intracellular anatomical structure; GO:0005623,obsolete cell; GO:0005737,cytoplasm; GO:0005739,mitochondrion; GO:0005740,mitochondrial envelope; GO:0005758,mitochondrial intermembrane space; GO:0005773,vacuole; GO:0005774,vacuolar membrane; GO:0005829,cytosol; GO:0006091,gen…	CYC; cytochrome c; K08738; CYC; cytochrome c; K08738; CYC; cytochrome c; K08738; CYC; cytochrome c; K08738; CYC; cytochrome c; K08738; CYC; cytochrome c; K08738; CYC; cytochrome c; K08738; CYC; cytochrome c; K08738; CYC; cytochrome c; K08738; CYC; cytochrome c; K08738; CYC; cytochrome c; K08738; CYC; cytochrome c; K08738; CYC; cytochrome c; K08738; CYC; cytochrome c; K08738; CYC; cytochrome c; K0…	PWA80812.1 cytochrome c [Artemisia annua]
D.indicum_Contig102_G00082	-1.35202	0.672595	0.0444154	0.306785	down	1.30324	2.67014	1.95355	7.68495	5.14699	1.75919	--	--	PWA88638.1 hypothetical protein CTI12_AA118730 [Artemisia annua]
D.indicum_Contig103_G00025	-1.0643	0.208822	3.45689e-07	9.18401e-05	down	17.3795	22.2002	16.914	37.4433	38.6818	37.1891	--	--	XP_043626035.1 protein NRT1/ PTR FAMILY 6.4-like [Erigeron canadensis]
D.indicum_Contig103_G00108	-2.05126	0.972507	0.0349228	0.273334	down	0.729815	0	0.273497	1.70141	1.96958	0.164191	GO:0000271,polysaccharide biosynthetic process; GO:0003674,molecular_function; GO:0003824,catalytic activity; GO:0005575,cellular_component; GO:0005622,intracellular anatomical structure; GO:0005623,obsolete cell; GO:0005737,cytoplasm; GO:0005794,Golgi apparatus; GO:0005975,carbohydrate metabolic process; GO:0005976,polysaccharide metabolic process; GO:0008150,biological_process; GO:0008152,metab…	--	PWA80370.1 hypothetical protein CTI12_AA195890 [Artemisia annua]
D.indicum_Contig104_G00030	-1.6315	0.778832	0.0361891	0.277814	down	0.0657598	0.943122	0.805018	0.694384	1.75737	3.03779	--	--	PWA97106.1 Aminoacyl-tRNA synthetase, class 1a, anticodon-binding [Artemisia annua]
D.indicum_Contig104_G00062	-1.534	0.77359	0.0473712	0.317307	down	0.520245	0.487667	0.202182	1.99763	0.852297	0.485512	GO:0000976,transcription cis-regulatory region binding; GO:0000977,RNA polymerase II transcription regulatory region sequence-specific DNA binding; GO:0000981,DNA-binding transcription factor activity, RNA polymerase II-specific; GO:0001067,transcription regulatory region nucleic acid binding; GO:0001228,DNA-binding transcription activator activity, RNA polymerase II-specific; GO:0003674,molecula…	--	PWA49769.1 GATA transcription factor 12 [Artemisia annua]
D.indicum_Contig1047_G00005	-1.07173	0.535062	0.0451783	0.309019	down	0.925646	0.840984	0.456583	2.77963	0.918619	0.74756	GO:0000427,plastid-encoded plastid RNA polymerase complex; GO:0000428,DNA-directed RNA polymerase complex; GO:0005575,cellular_component; GO:0005622,intracellular anatomical structure; GO:0005623,obsolete cell; GO:0005737,cytoplasm; GO:0006139,nucleobase-containing compound metabolic process; GO:0006351,DNA-templated transcription; GO:0006355,regulation of DNA-templated transcription; GO:0006725,…	--	PWA57343.1 carbohydrate/puine kinase, PfkB, conserved site, Ribokinase-like protein [Artemisia annua]
D.indicum_Contig1047_G00009	-1.04718	0.419514	0.0125539	0.16126	down	2.16236	1.75669	4.13174	5.84284	4.50194	5.38132	GO:0005575,cellular_component; GO:0005622,intracellular anatomical structure; GO:0005623,obsolete cell; GO:0005737,cytoplasm; GO:0009507,chloroplast; GO:0009532,plastid stroma; GO:0009536,plastid; GO:0009570,chloroplast stroma; GO:0043226,organelle; GO:0043227,membrane-bounded organelle; GO:0043229,intracellular organelle; GO:0043231,intracellular membrane-bounded organelle; GO:0044422,obsolete o…	ATS1; glycerol-3-phosphate O-acyltransferase [EC:2.3.1.15]; K00630; ATS1; glycerol-3-phosphate O-acyltransferase [EC:2.3.1.15]; K00630;	ACA09492.1 glycerol-3-phosphate acyltransferase, partial [Echinacea atrorubens]
D.indicum_Contig105_G00005	-1.50314	0.682404	0.0276148	0.242585	down	1.74521	1.262	1.63504	8.73551	1.95287	1.7014	--	--	PWA59459.1 ARM repeat superfamily protein [Artemisia annua]
D.indicum_Contig105_G00006	-3.63767	1.1321	0.00131266	0.0423551	down	0.196379	0.49702	0	3.95877	3.25741	1.23706	--	--	PWA94990.1 hypothetical protein CTI12_AA054250 [Artemisia annua]
D.indicum_Contig105_G00141	-1.12699	0.474227	0.0174793	0.191995	down	2.8947	7.09369	3.13382	12.7029	8.76473	6.36768	--	--	PWA52036.1 Nucleotide-binding, alpha-beta plait [Artemisia annua]
D.indicum_Contig1050_G00019	-3.71442	1.39282	0.00765671	0.121278	down	1.00016	0.14063	0.583036	1.60017	0.844865	18.3761	--	--	PWA52069.1 transport protein particle (TRAPP) component [Artemisia annua]
D.indicum_Contig1055_G00014	-1.09721	0.448143	0.0143515	0.173162	down	1.12436	1.23313	1.37642	2.48245	3.2638	1.88874	GO:0003674,molecular_function; GO:0003676,nucleic acid binding; GO:0003723,RNA binding; GO:0003724,RNA helicase activity; GO:0003729,mRNA binding; GO:0003824,catalytic activity; GO:0004386,helicase activity; GO:0005488,binding; GO:0005575,cellular_component; GO:0005622,intracellular anatomical structure; GO:0005623,obsolete cell; GO:0005634,nucleus; GO:0005730,nucleolus; GO:0005737,cytoplasm; GO:…	DDX3X, bel; ATP-dependent RNA helicase DDX3X [EC:3.6.4.13]; K11594; DDX3X, bel; ATP-dependent RNA helicase DDX3X [EC:3.6.4.13]; K11594; DDX3X, bel; ATP-dependent RNA helicase DDX3X [EC:3.6.4.13]; K11594;	XP_043632474.1 DEAD-box ATP-dependent RNA helicase 37-like [Erigeron canadensis]
D.indicum_Contig1059_G00003	-1.7654	0.748149	0.0182899	0.19657	down	0.837118	0.264835	0.320244	0.301345	3.78479	0.521837	GO:0000049,tRNA binding; GO:0001510,RNA methylation; GO:0002097,tRNA wobble base modification; GO:0002098,tRNA wobble uridine modification; GO:0003674,molecular_function; GO:0003676,nucleic acid binding; GO:0003723,RNA binding; GO:0003824,catalytic activity; GO:0005488,binding; GO:0005506,iron ion binding; GO:0005575,cellular_component; GO:0005622,intracellular anatomical structure; GO:0005623,ob…	--	PWA75715.1 Nucleotide-binding, alpha-beta plait [Artemisia annua]
D.indicum_Contig106_G00005	-1.14942	0.27035	2.12247e-05	0.0025351	down	10.897	19.8573	16.1349	27.0114	37.1772	36.0001	--	--	KAF5781204.1 putative RNA-directed DNA polymerase [Helianthus annuus]
D.indicum_Contig106_G00036	-1.02158	0.22485	5.53532e-06	0.000907518	down	14.1991	14.4554	19.4595	28.5058	31.2651	33.1836	GO:0000139,Golgi membrane; GO:0005575,cellular_component; GO:0005622,intracellular anatomical structure; GO:0005623,obsolete cell; GO:0005737,cytoplasm; GO:0005783,endoplasmic reticulum; GO:0005789,endoplasmic reticulum membrane; GO:0005794,Golgi apparatus; GO:0006810,transport; GO:0006886,intracellular protein transport; GO:0008104,protein localization; GO:0008150,biological_process; GO:0012505,…	TMED10, ERV25; p24 family protein delta-1; K20352;	XP_035834400.1 transmembrane emp24 domain-containing protein p24delta3-like [Helianthus annuus]
D.indicum_Contig107_G00111	-1.48385	0.460711	0.0012784	0.0415788	down	0.678708	0.600518	0.217124	0.873993	1.66277	1.47728	--	--	PWA85497.1 leucine-rich repeat transmembrane protein kinase protein [Artemisia annua]
D.indicum_Contig109_G00039	-1.587	0.660216	0.0162277	0.1843	down	0.131923	0.185493	0.153807	0.506555	0.506542	0.346263	--	--	PWA76264.1 zinc finger, RING/FYVE/PHD-type, Acyl-CoA N-acyltransferase, Jas TPL-binding domain protein [Artemisia annua]
D.indicum_Contig109_G00046	-1.47521	0.47584	0.0019338	0.0533194	down	0.348941	0.809548	0.58481	1.75856	1.15224	1.77069	GO:0000003,reproduction; GO:0003006,developmental process involved in reproduction; GO:0003674,molecular_function; GO:0003824,catalytic activity; GO:0006486,protein glycosylation; GO:0006725,cellular aromatic compound metabolic process; GO:0006807,nitrogen compound metabolic process; GO:0007275,multicellular organism development; GO:0008150,biological_process; GO:0008152,metabolic process; GO:000…	ZOX1; zeatin O-xylosyltransferase [EC:2.4.2.40]; K13494; CISZOG; cis-zeatin O-glucosyltransferase [EC:2.4.1.215]; K13495;	PWA79723.1 UDP-glucuronosyl/UDP-glucosyltransferase [Artemisia annua]
D.indicum_Contig110_G00010	-1.06722	0.402385	0.00799584	0.125067	down	2.08254	1.38919	1.39751	2.23158	4.106	3.35594	--	--	PWA54101.1 hypothetical protein CTI12_AA438750 [Artemisia annua]
D.indicum_Contig1104_G00004	-1.02727	0.341863	0.00265652	0.0640011	down	4.79256	1.9152	4.55828	5.77092	7.55445	8.25371	GO:0005575,cellular_component; GO:0005622,intracellular anatomical structure; GO:0005623,obsolete cell; GO:0005737,cytoplasm; GO:0005768,endosome; GO:0005794,Golgi apparatus; GO:0005802,trans-Golgi network; GO:0012505,endomembrane system; GO:0031410,cytoplasmic vesicle; GO:0031982,vesicle; GO:0031984,organelle subcompartment; GO:0043226,organelle; GO:0043227,membrane-bounded organelle; GO:0043229…	--	PWA99734.1 O-fucosyltransferase family protein [Artemisia annua]
D.indicum_Contig111_G00001	-1.01859	0.368528	0.00571058	0.100268	down	9.82555	22.9653	13.5212	40.2019	22.8588	27.5651	--	--	KDO82108.1 hypothetical protein CISIN_1g0092852mg, partial [Citrus sinensis]
D.indicum_Contig111_G00015	-1.29225	0.3317	9.78605e-05	0.00762159	down	9.46153	13.2229	23.817	25.5045	44.2996	38.7309	--	--	PWA45537.1 hypothetical protein CTI12_AA516920 [Artemisia annua]
D.indicum_Contig111_G00028	-1.06431	0.394574	0.00698897	0.114116	down	6.16977	13.0127	4.23132	14.8066	11.8171	20.8934	--	--	PWA75165.1 hypothetical protein CTI12_AA245600 [Artemisia annua]
D.indicum_Contig111_G00051	-1.99437	0.789366	0.0115189	0.153371	down	0.260648	0.659681	0.303886	1.66805	0.880707	2.18922	GO:0003674,molecular_function; GO:0003824,catalytic activity; GO:0006725,cellular aromatic compound metabolic process; GO:0007275,multicellular organism development; GO:0008150,biological_process; GO:0008152,metabolic process; GO:0009555,pollen development; GO:0009653,anatomical structure morphogenesis; GO:0009698,phenylpropanoid metabolic process; GO:0009987,cellular process; GO:0010208,pollen w…	4CL; 4-coumarate--CoA ligase [EC:6.2.1.12]; K01904; 4CL; 4-coumarate--CoA ligase [EC:6.2.1.12]; K01904;	PWA99282.1 4-coumarate--CoA ligase 2 [Artemisia annua]
D.indicum_Contig112_G00003	-1.08593	0.525235	0.0386856	0.287357	down	1.23197	3.87391	2.35037	6.98822	4.85077	3.52755	GO:0000302,response to reactive oxygen species; GO:0001101,response to acid chemical; GO:0003674,molecular_function; GO:0003824,catalytic activity; GO:0004364,glutathione transferase activity; GO:0005488,binding; GO:0005507,copper ion binding; GO:0005575,cellular_component; GO:0005576,extracellular region; GO:0005622,intracellular anatomical structure; GO:0005623,obsolete cell; GO:0005737,cytopla…	DHAR; glutathione dehydrogenase/transferase [EC:1.8.5.1 2.5.1.18]; K21888; DHAR; glutathione dehydrogenase/transferase [EC:1.8.5.1 2.5.1.18]; K21888;	PWA61581.1 dehydroascorbate reductase 2 [Artemisia annua]
D.indicum_Contig112_G00027	-2.11684	1.01829	0.0376346	0.283251	down	0.0809923	0.0683285	0.283283	0.0777482	0.59709	1.10543	GO:0000323,lytic vacuole; GO:0003674,molecular_function; GO:0003824,catalytic activity; GO:0004175,endopeptidase activity; GO:0004197,cysteine-type endopeptidase activity; GO:0005575,cellular_component; GO:0005576,extracellular region; GO:0005615,extracellular space; GO:0005618,cell wall; GO:0005622,intracellular anatomical structure; GO:0005623,obsolete cell; GO:0005737,cytoplasm; GO:0005764,lys…	CTSL; cathepsin L [EC:3.4.22.15]; K01365; CTSL; cathepsin L [EC:3.4.22.15]; K01365; CTSL; cathepsin L [EC:3.4.22.15]; K01365; CTSL; cathepsin L [EC:3.4.22.15]; K01365; CTSL; cathepsin L [EC:3.4.22.15]; K01365; CTSL; cathepsin L [EC:3.4.22.15]; K01365; CTSL; cathepsin L [EC:3.4.22.15]; K01365; CTSL; cathepsin L [EC:3.4.22.15]; K01365;	PWA46245.1 Cysteine peptidase, asparagine active site-containing protein [Artemisia annua]
D.indicum_Contig112_G00069	-1.19646	0.388735	0.0020851	0.0556561	down	2.82313	2.53637	2.24417	9.01004	3.20974	4.31125	--	--	PWA97674.1 ribonuclease H-like domain-containing protein [Artemisia annua]
D.indicum_Contig1125_G00001	-1.09615	0.544135	0.0439599	0.305388	down	2.25928	3.13132	1.05833	7.51327	2.60247	3.13442	GO:0003674,molecular_function; GO:0005215,transporter activity; GO:0005575,cellular_component; GO:0005622,intracellular anatomical structure; GO:0005623,obsolete cell; GO:0005737,cytoplasm; GO:0005783,endoplasmic reticulum; GO:0005789,endoplasmic reticulum membrane; GO:0005886,plasma membrane; GO:0005887,integral component of plasma membrane; GO:0006810,transport; GO:0008150,biological_process; G…	--	XP_022034761.1 bidirectional sugar transporter SWEET1 [Helianthus annuus]
D.indicum_Contig1130_G00003	-1.4202	0.487256	0.00356032	0.0764998	down	1.42807	1.11211	1.15267	1.52905	4.90969	2.99864	--	--	PWA86519.1 hypothetical protein CTI12_AA140430 [Artemisia annua]
D.indicum_Contig1138_G00004	-1.11343	0.29155	0.000133993	0.00929031	down	46.8432	77.5048	41.49	133.738	95.8234	116.167	--	--	PWA62097.1 adenine nucleotide alpha hydrolases-like superfamily protein [Artemisia annua]
D.indicum_Contig114_G00052	-1.85251	0.742694	0.0126202	0.161747	down	0.195043	0.822731	0.682192	2.80845	1.61763	1.5358	--	--	--
D.indicum_Contig114_G00063	-1.20247	0.588424	0.0409991	0.296523	down	2.66233	5.52876	2.14891	7.47049	3.96318	11.6107	--	--	KAG5106444.1 hypothetical protein JHK82_043414 [Glycine max]
D.indicum_Contig114_G00102	-1.21478	0.462316	0.0085991	0.130511	down	1.5394	1.94805	2.10324	5.07972	3.98978	3.33342	--	--	PWA37406.1 F-box domain, FBD domain, Leucine-rich repeat domain, L domain-like protein [Artemisia annua]
D.indicum_Contig1145_G00001	-2.01816	0.87473	0.0210448	0.210648	down	0.117505	0.0660883	0.376743	0.413595	1.37159	0.370104	GO:0000976,transcription cis-regulatory region binding; GO:0001067,transcription regulatory region nucleic acid binding; GO:0001101,response to acid chemical; GO:0003674,molecular_function; GO:0003676,nucleic acid binding; GO:0003677,DNA binding; GO:0003690,double-stranded DNA binding; GO:0003700,DNA-binding transcription factor activity; GO:0005488,binding; GO:0005575,cellular_component; GO:0005…	ABF; ABA responsive element binding factor; K14432;	AZP23909.1 ABF3 [Artemisia annua]
D.indicum_Contig1145_G00018	-1.53143	0.546221	0.00505236	0.0936192	down	0.334251	0.657972	0.487122	1.74692	0.889834	1.48169	GO:0005575,cellular_component; GO:0005622,intracellular anatomical structure; GO:0005623,obsolete cell; GO:0005737,cytoplasm; GO:0005777,peroxisome; GO:0005778,peroxisomal membrane; GO:0005783,endoplasmic reticulum; GO:0005789,endoplasmic reticulum membrane; GO:0006082,organic acid metabolic process; GO:0006629,lipid metabolic process; GO:0006631,fatty acid metabolic process; GO:0006633,fatty aci…	PEX16; peroxin-16; K13335;	PWA99932.1 shrunken seed protein (SSE1) [Artemisia annua]
D.indicum_Contig115_G00036	-2.04863	0.463568	9.90358e-06	0.00144374	down	1.60333	0.875235	2.14419	7.33339	4.51942	6.13918	--	--	PWA86562.1 root hair specific 12 [Artemisia annua]
D.indicum_Contig116_G00050	-1.50235	0.702076	0.032366	0.26183	down	0.4662	0.163877	0.611477	0.410232	0.930829	1.95784	--	--	PWA85236.1 arginine--tRNA ligase, chloroplastic/mitochondrial [Artemisia annua]
D.indicum_Contig116_G00052	-2.66061	0.409034	7.78901e-11	5.27186e-08	down	0.358989	0.524955	0.272051	2.55011	2.55832	1.93475	--	--	PWA85237.1 proton-dependent oligopeptide transporter family [Artemisia annua]
D.indicum_Contig116_G00053	-2.07381	0.287748	5.71821e-13	6.25198e-10	down	1.62129	2.87956	2.26331	9.06506	10.4846	7.91366	GO:0001101,response to acid chemical; GO:0003674,molecular_function; GO:0005215,transporter activity; GO:0006810,transport; GO:0006857,oligopeptide transport; GO:0006950,response to stress; GO:0006952,defense response; GO:0006970,response to osmotic stress; GO:0006972,hyperosmotic response; GO:0008150,biological_process; GO:0009605,response to external stimulus; GO:0009607,response to biotic stim…	--	PWA85237.1 proton-dependent oligopeptide transporter family [Artemisia annua]
D.indicum_Contig116_G00076	-1.37494	0.584204	0.0185963	0.197628	down	0.700854	0.806277	0.557124	1.16208	2.17241	1.80611	--	IAA; auxin-responsive protein IAA; K14484;	PWA74093.1 auxin-responsive protein IAA11 [Artemisia annua]
D.indicum_Contig116_G00106	-2.29388	0.356998	1.31477e-10	8.30556e-08	down	5.95976	3.94079	11.1268	38.1918	31.3195	27.7342	--	--	PWA78561.1 isocitrate dehydrogenase [Artemisia annua]
D.indicum_Contig1164_G00004	-1.99153	0.494639	5.66789e-05	0.00512302	down	1.02887	2.54614	1.07959	3.02883	8.21713	6.84131	GO:0000325,plant-type vacuole; GO:0003674,molecular_function; GO:0005215,transporter activity; GO:0005365,myo-inositol transmembrane transporter activity; GO:0005366,myo-inositol:proton symporter activity; GO:0005575,cellular_component; GO:0005622,intracellular anatomical structure; GO:0005623,obsolete cell; GO:0005737,cytoplasm; GO:0005773,vacuole; GO:0005774,vacuolar membrane; GO:0005886,plasma…	--	PWA98100.1 inositol transporter 1 [Artemisia annua]
D.indicum_Contig117_G00016	-1.14281	0.536067	0.0330192	0.264927	down	1.20624	1.09591	0.405673	2.62759	1.66736	1.41254	--	--	PWA52764.1 NAC domain containing protein 57 [Artemisia annua]
D.indicum_Contig1171_G00005	-1.19294	0.294324	5.05309e-05	0.00478814	down	3.92656	2.62509	2.42932	5.47612	7.13441	6.88374	--	--	XP_021999536.1 uncharacterized protein LOC110896600 [Helianthus annuus]
D.indicum_Contig119_G00006	-2.20607	1.04327	0.0344671	0.271487	down	0.159285	1.07504	0.139281	2.14067	3.52283	0.668928	--	--	PWA71209.1 hypothetical protein CTI12_AA283000 [Artemisia annua]
D.indicum_Contig119_G00012	-2.05586	0.560245	0.000242966	0.0140097	down	0.620292	1.51177	0.542392	5.42518	2.92158	2.46024	--	--	--
D.indicum_Contig119_G00045	-1.51885	0.286354	1.13221e-07	3.57615e-05	down	30.965	63.2121	38.6087	119.816	122.947	125.023	--	--	--
D.indicum_Contig119_G00100	-1.1015	0.227945	1.34957e-06	0.00030208	down	20.359	20.6312	25.1759	39.5496	46.4037	49.3264	--	--	PWA48920.1 eukaryotic translation initiation factor [Artemisia annua]
D.indicum_Contig1193_G00001	-1.37484	0.480408	0.00421219	0.0843238	down	2.06857	1.46104	2.22943	3.00165	9.0435	2.22228	--	--	PWA39307.1 hypothetical protein CTI12_AA573160 [Artemisia annua]
D.indicum_Contig1199_G00003	-1.47975	0.695514	0.0333727	0.266487	down	0.918952	0.930319	0.321417	1.32321	1.77835	2.70144	GO:0005575,cellular_component; GO:0005623,obsolete cell; GO:0005886,plasma membrane; GO:0005911,cell-cell junction; GO:0006950,response to stress; GO:0006952,defense response; GO:0008150,biological_process; GO:0009506,plasmodesma; GO:0016020,membrane; GO:0030054,cell junction; GO:0031224,intrinsic component of membrane; GO:0031225,anchored component of membrane; GO:0031226,intrinsic component of …	--	PWA70540.1 Late embryogenesis abundant protein, LEA-14 [Artemisia annua]
D.indicum_Contig12_G00060	-1.17537	0.543773	0.0306559	0.254523	down	1.20721	7.12918	5.14606	6.084	13.2106	10.4564	--	--	--
D.indicum_Contig12_G00071	-1.21135	0.300633	5.59356e-05	0.00508013	down	1.48505	1.0858	1.22929	3.19326	2.33558	2.80645	--	--	XP_024984205.1 protein ENHANCED DISEASE RESISTANCE 2-like [Cynara cardunculus var. scolymus]
D.indicum_Contig12_G00072	-1.04399	0.239963	1.35756e-05	0.00180605	down	42.8123	44.9016	37.067	107.819	64.8276	72.7005	--	--	PWA96961.1 hypothetical protein CTI12_AA034280 [Artemisia annua]
D.indicum_Contig12_G00167	-1.01492	0.313704	0.00121526	0.0404522	down	6.38302	7.85679	5.30691	13.3596	12.4392	12.0846	--	PRCP; lysosomal Pro-X carboxypeptidase [EC:3.4.16.2]; K01285; PRCP; lysosomal Pro-X carboxypeptidase [EC:3.4.16.2]; K01285;	XP_021978545.1 lysosomal Pro-X carboxypeptidase [Helianthus annuus]
D.indicum_Contig12_G00168	-1.24968	0.331858	0.00016608	0.0108036	down	1.16078	1.27307	1.14188	2.925	2.70095	2.49832	--	PRCP; lysosomal Pro-X carboxypeptidase [EC:3.4.16.2]; K01285; PRCP; lysosomal Pro-X carboxypeptidase [EC:3.4.16.2]; K01285;	PWA93097.1 serine carboxypeptidase S28 family protein [Artemisia annua]
D.indicum_Contig120_G00043	-1.00657	0.348276	0.00385049	0.0802477	down	7.01532	15.568	10.1349	19.9101	20.9402	22.7364	--	--	PWA36350.1 calcium-transporting ATPase 4, endoplasmic reticulum-type [Artemisia annua]
D.indicum_Contig1203_G00002	-1.81022	0.720249	0.0119599	0.156746	down	0.53095	0.746553	0.557124	0.441725	0.684995	5.01696	GO:0001101,response to acid chemical; GO:0003674,molecular_function; GO:0003676,nucleic acid binding; GO:0003723,RNA binding; GO:0003729,mRNA binding; GO:0005488,binding; GO:0005575,cellular_component; GO:0005622,intracellular anatomical structure; GO:0005623,obsolete cell; GO:0005737,cytoplasm; GO:0005844,polysome; GO:0007275,multicellular organism development; GO:0007568,aging; GO:0008150,biolo…	--	PWA37836.1 RNA-binding protein Lupus La [Artemisia annua]
D.indicum_Contig121_G00011	-1.03705	0.306334	0.000710864	0.0287186	down	8.57459	10.0596	12.6524	16.3337	19.7542	25.1786	--	--	KVH96384.1 Armadillo-like helical [Cynara cardunculus var. scolymus]
D.indicum_Contig121_G00038	-1.3392	0.565952	0.0179683	0.194882	down	0.947811	1.59923	3.31512	3.07073	4.36714	6.71692	--	--	PWA62425.1 bifunctional inhibitor/lipid-transfer protein/seed storage 2S albumin superfamily protein [Artemisia annua]
D.indicum_Contig1215_G00004	-1.47705	0.61395	0.0161362	0.183775	down	3.10496	0.501601	2.65725	2.02933	10.8364	3.5373	--	--	PWA99734.1 O-fucosyltransferase family protein [Artemisia annua]
D.indicum_Contig1216_G00001	-2.56992	0.917223	0.00508103	0.0939131	down	0.0907319	0.153091	0.0793372	0.479037	0.710697	0.666811	--	--	PWA94794.1 2-oxoglutarate (2OG) and Fe(II)-dependent oxygenase superfamily protein [Artemisia annua]
D.indicum_Contig1217_G00008	-2.68431	1.26292	0.0335474	0.267429	down	0.119964	0.303619	0	0	1.05022	1.63733	--	--	PWA50025.1 hypothetical protein CTI12_AA476630 [Artemisia annua]
D.indicum_Contig122_G00003	-1.66284	0.497802	0.000836662	0.0317117	down	0.644299	0.44164	0.49296	1.46892	1.44723	1.81794	--	--	PWA71914.1 ATP-dependent DNA helicase PIF1 [Artemisia annua]
D.indicum_Contig122_G00013	-1.63523	0.701231	0.0197036	0.204141	down	0.135242	0.251011	0.141909	0.441404	0.722845	0.425968	GO:0003674,molecular_function; GO:0003824,catalytic activity; GO:0005575,cellular_component; GO:0005622,intracellular anatomical structure; GO:0005623,obsolete cell; GO:0005737,cytoplasm; GO:0005739,mitochondrion; GO:0006139,nucleobase-containing compound metabolic process; GO:0006396,RNA processing; GO:0006399,tRNA metabolic process; GO:0006400,tRNA modification; GO:0006725,cellular aromatic com…	miaA, TRIT1; tRNA dimethylallyltransferase [EC:2.5.1.75]; K00791;	PWA65080.1 MUTS-like protein [Artemisia annua]
D.indicum_Contig122_G00065	-1.0171	0.263441	0.000112994	0.00834305	down	10.4895	16.273	13.6563	28.306	21.2659	28.8169	GO:0000902,cell morphogenesis; GO:0006950,response to stress; GO:0006952,defense response; GO:0007154,cell communication; GO:0007165,signal transduction; GO:0008150,biological_process; GO:0009605,response to external stimulus; GO:0009607,response to biotic stimulus; GO:0009620,response to fungus; GO:0009653,anatomical structure morphogenesis; GO:0009719,response to endogenous stimulus; GO:0009725…	K06890; uncharacterized protein; K06890;	PWA57569.1 bax inhibitor 1-related protein [Artemisia annua]
D.indicum_Contig1239_G00003	-1.04819	0.257859	4.80335e-05	0.00465917	down	20.6149	12.8271	22.9295	27.0679	39.3407	43.7844	GO:0003674,molecular_function; GO:0003824,catalytic activity; GO:0008150,biological_process; GO:0008152,metabolic process; GO:0016740,transferase activity; GO:0016746,acyltransferase activity; GO:0016747,acyltransferase activity, transferring groups other than amino-acyl groups; GO:0019748,secondary metabolic process;	SCPL19, SNG2; serine carboxypeptidase-like 19 [EC:3.4.16.- 2.3.1.91]; K09756;	PWA97554.1 serine carboxypeptidase-like 16 [Artemisia annua]
D.indicum_Contig124_G00046	-1.00597	0.372415	0.00690876	0.113066	down	9.53208	37.6122	19.7874	48.0209	39.6664	43.0644	GO:0003674,molecular_function; GO:0003824,catalytic activity; GO:0004497,monooxygenase activity; GO:0005575,cellular_component; GO:0005622,intracellular anatomical structure; GO:0005623,obsolete cell; GO:0005737,cytoplasm; GO:0005783,endoplasmic reticulum; GO:0005789,endoplasmic reticulum membrane; GO:0008150,biological_process; GO:0008152,metabolic process; GO:0012505,endomembrane system; GO:001…	FAD2; omega-6 fatty acid desaturase / acyl-lipid omega-6 desaturase (Delta-12 desaturase) [EC:1.14.19.6 1.14.19.22]; K10256; FAH12; phosphatidylcholine 12-monooxygenase [EC:1.14.18.4]; K21704; FAC; linoleoyl-lipid Delta12 conjugase (11E,13Z-forming) [EC:1.14.19.16]; K21710; FADX; Delta12 acyl-lipid conjugase (11E,13E-forming) / acyl-lipid (9+3)-(E)-desaturase [EC:1.14.19.33 1.14.19.34]; K21736;	PWA88049.1 fatty acid desaturase domain-containing protein [Artemisia annua]
D.indicum_Contig124_G00052	-1.0906	0.379011	0.0040085	0.0816921	down	7.64824	27.3334	14.1484	23.1694	39.0652	39.786	GO:0003674,molecular_function; GO:0003824,catalytic activity; GO:0005575,cellular_component; GO:0005622,intracellular anatomical structure; GO:0005623,obsolete cell; GO:0005737,cytoplasm; GO:0005783,endoplasmic reticulum; GO:0005789,endoplasmic reticulum membrane; GO:0008150,biological_process; GO:0008152,metabolic process; GO:0012505,endomembrane system; GO:0016020,membrane; GO:0016491,oxidoredu…	FAD2; omega-6 fatty acid desaturase / acyl-lipid omega-6 desaturase (Delta-12 desaturase) [EC:1.14.19.6 1.14.19.22]; K10256; FAC; linoleoyl-lipid Delta12 conjugase (11E,13Z-forming) [EC:1.14.19.16]; K21710;	PWA49736.1 plastid delta12-fatty acid acetylenase [Artemisia annua]
D.indicum_Contig124_G00053	-1.19599	0.312263	0.000128113	0.00903692	down	3.78249	9.15837	6.87952	15.0323	15.0929	13.7404	GO:0003674,molecular_function; GO:0003824,catalytic activity; GO:0005575,cellular_component; GO:0005622,intracellular anatomical structure; GO:0005623,obsolete cell; GO:0005737,cytoplasm; GO:0005783,endoplasmic reticulum; GO:0005789,endoplasmic reticulum membrane; GO:0008150,biological_process; GO:0008152,metabolic process; GO:0012505,endomembrane system; GO:0016020,membrane; GO:0016491,oxidoredu…	FAD2; omega-6 fatty acid desaturase / acyl-lipid omega-6 desaturase (Delta-12 desaturase) [EC:1.14.19.6 1.14.19.22]; K10256;	PWA49736.1 plastid delta12-fatty acid acetylenase [Artemisia annua]
D.indicum_Contig124_G00102	-1.57038	0.577996	0.00658888	0.10961	down	1.11345	2.70064	1.09532	5.74506	4.48904	3.94538	--	--	PWA99074.1 hypothetical protein CTI12_AA013190 [Artemisia annua]
D.indicum_Contig1244_G00003	-1.89925	0.765975	0.0131561	0.165044	down	0.605731	1.19238	1.23587	5.23322	3.53523	2.11984	--	--	PWA91835.1 histone mono-ubiquitination 2 [Artemisia annua]
D.indicum_Contig1256_G00007	-1.64879	0.579523	0.00443992	0.0870439	down	0.673487	1.46104	0.757165	2.95547	3.0145	2.82835	--	--	XP_020573007.1 plasma membrane ATPase 1 [Phalaenopsis equestris]
D.indicum_Contig126_G00046	-1.60723	0.628645	0.0105683	0.145802	down	0.757831	0.58606	1.21487	4.60735	1.7459	0.994552	GO:0000981,DNA-binding transcription factor activity, RNA polymerase II-specific; GO:0000988,obsolete transcription factor activity, protein binding; GO:0000989,obsolete transcription factor activity, transcription factor binding; GO:0001067,transcription regulatory region nucleic acid binding; GO:0001076,obsolete transcription factor activity, RNA polymerase II transcription factor binding; GO:0…	--	XP_023748294.1 transcription factor MYB48 [Lactuca sativa]
D.indicum_Contig1265_G00005	-1.50811	0.420117	0.000331007	0.0169236	down	3.74932	2.88399	2.41063	6.35143	6.50368	11.5776	GO:0000003,reproduction; GO:0000271,polysaccharide biosynthetic process; GO:0003006,developmental process involved in reproduction; GO:0003674,molecular_function; GO:0003824,catalytic activity; GO:0005575,cellular_component; GO:0005576,extracellular region; GO:0005622,intracellular anatomical structure; GO:0005623,obsolete cell; GO:0005737,cytoplasm; GO:0005975,carbohydrate metabolic process; GO:…	glgC; glucose-1-phosphate adenylyltransferase [EC:2.7.7.27]; K00975; glgC; glucose-1-phosphate adenylyltransferase [EC:2.7.7.27]; K00975; glgC; glucose-1-phosphate adenylyltransferase [EC:2.7.7.27]; K00975;	KAD4982211.1 hypothetical protein E3N88_18882 [Mikania micrantha]
D.indicum_Contig1267_G00006	-1.59969	0.640832	0.0125506	0.16126	down	1.43356	0.403138	2.50706	5.8486	2.53203	3.88814	--	--	--
D.indicum_Contig127_G00043	-1.45214	0.474993	0.00223432	0.0578987	down	2.52503	1.51177	0.925901	5.08234	3.90313	3.84824	GO:0003674,molecular_function; GO:0003824,catalytic activity; GO:0004034,aldose 1-epimerase activity; GO:0005975,carbohydrate metabolic process; GO:0005996,monosaccharide metabolic process; GO:0006006,glucose metabolic process; GO:0006012,galactose metabolic process; GO:0008150,biological_process; GO:0008152,metabolic process; GO:0009056,catabolic process; GO:0016052,carbohydrate catabolic proces…	galM, GALM; aldose 1-epimerase [EC:5.1.3.3]; K01785; galM, GALM; aldose 1-epimerase [EC:5.1.3.3]; K01785;	XP_043631919.1 galactose mutarotase [Erigeron canadensis]
D.indicum_Contig128_G00030	-2.90622	0.909267	0.00139241	0.0438826	down	0	0.0785335	0.162796	0.327653	0.686265	0.749286	--	--	PWA86732.1 two-component response regulator ORR21 [Artemisia annua]
D.indicum_Contig1281_G00001	-1.03016	0.19778	1.90272e-07	5.69353e-05	down	81.9662	101.52	85.7561	182.946	171.116	172.288	GO:0000502,proteasome complex; GO:0003674,molecular_function; GO:0003824,catalytic activity; GO:0005488,binding; GO:0005515,protein binding; GO:0005575,cellular_component; GO:0005618,cell wall; GO:0005622,intracellular anatomical structure; GO:0005623,obsolete cell; GO:0005634,nucleus; GO:0005730,nucleolus; GO:0005737,cytoplasm; GO:0005829,cytosol; GO:0005838,proteasome regulatory particle; GO:00…	PSMC6, RPT4; 26S proteasome regulatory subunit T4; K03064; PSMC6, RPT4; 26S proteasome regulatory subunit T4; K03064; PSMC6, RPT4; 26S proteasome regulatory subunit T4; K03064; PSMC6, RPT4; 26S proteasome regulatory subunit T4; K03064; PSMC6, RPT4; 26S proteasome regulatory subunit T4; K03064; PSMC6, RPT4; 26S proteasome regulatory subunit T4; K03064; PSMC6, RPT4; 26S proteasome regulatory subuni…	AFK34932.1 unknown [Lotus japonicus]
D.indicum_Contig1282_G00003	-2.40623	0.941192	0.0105709	0.145802	down	0	0.889276	0.368685	4.24985	1.45705	0.885346	GO:0000302,response to reactive oxygen species; GO:0001101,response to acid chemical; GO:0001516,prostaglandin biosynthetic process; GO:0001561,fatty acid alpha-oxidation; GO:0001676,long-chain fatty acid metabolic process; GO:0002376,immune system process; GO:0003008,system process; GO:0003013,circulatory system process; GO:0003674,molecular_function; GO:0003824,catalytic activity; GO:0004601,pe…	DOX; alpha-dioxygenase [EC:1.14.99.-]; K10529;	PLY77774.1 hypothetical protein LSAT_2X92680 [Lactuca sativa]
D.indicum_Contig129_G00043	-1.13831	0.350283	0.00115538	0.0393342	down	1.57985	0.740458	0.955069	1.81613	2.57023	2.41633	GO:0003674,molecular_function; GO:0003824,catalytic activity; GO:0005215,transporter activity; GO:0005575,cellular_component; GO:0005623,obsolete cell; GO:0005886,plasma membrane; GO:0006725,cellular aromatic compound metabolic process; GO:0006810,transport; GO:0007275,multicellular organism development; GO:0008150,biological_process; GO:0008152,metabolic process; GO:0009058,biosynthetic process;…	ABCG2, CD338; ATP-binding cassette, subfamily G (WHITE), member 2; K05681; ABCG2, CD338; ATP-binding cassette, subfamily G (WHITE), member 2; K05681; ABCG2, CD338; ATP-binding cassette, subfamily G (WHITE), member 2; K05681;	PWA77584.1 AAA+ ATPase domain-containing protein [Artemisia annua]
D.indicum_Contig1293_G00002	-2.1787	0.8577	0.01108	0.15056	down	7.52621	10.1792	11.1773	33.7155	8.47681	81.5256	GO:0006950,response to stress; GO:0006995,cellular response to nitrogen starvation; GO:0007154,cell communication; GO:0008150,biological_process; GO:0009267,cellular response to starvation; GO:0009605,response to external stimulus; GO:0009987,cellular process; GO:0009991,response to extracellular stimulus; GO:0031667,response to nutrient levels; GO:0031668,cellular response to extracellular stimu…	GABARAP, ATG8, LC3; GABA(A) receptor-associated protein; K08341; GABARAP, ATG8, LC3; GABA(A) receptor-associated protein; K08341; GABARAP, ATG8, LC3; GABA(A) receptor-associated protein; K08341; GABARAP, ATG8, LC3; GABA(A) receptor-associated protein; K08341; GABARAP, ATG8, LC3; GABA(A) receptor-associated protein; K08341; GABARAP, ATG8, LC3; GABA(A) receptor-associated protein; K08341; GABARAP, …	PWA94632.1 hypothetical protein CTI12_AA057270 [Artemisia annua]
D.indicum_Contig1295_G00004	-1.03009	0.270608	0.00014091	0.00962893	down	17.3961	21.7423	26.3382	35.0994	42.0068	50.5642	GO:0003002,regionalization; GO:0003674,molecular_function; GO:0003700,DNA-binding transcription factor activity; GO:0006355,regulation of DNA-templated transcription; GO:0007154,cell communication; GO:0007165,signal transduction; GO:0007275,multicellular organism development; GO:0007389,pattern specification process; GO:0008150,biological_process; GO:0009653,anatomical structure morphogenesis; GO…	--	EYU39293.1 hypothetical protein MIMGU_mgv1a020868mg, partial [Erythranthe guttata]
D.indicum_Contig13_G00076	-1.0801	0.272265	7.27489e-05	0.00615486	down	5.26616	6.48783	6.65137	8.98705	13.2876	14.9631	GO:0003674,molecular_function; GO:0003824,catalytic activity; GO:0004161,dimethylallyltranstransferase activity; GO:0004337,geranyltranstransferase activity; GO:0004659,prenyltransferase activity; GO:0005575,cellular_component; GO:0005622,intracellular anatomical structure; GO:0005623,obsolete cell; GO:0005737,cytoplasm; GO:0005739,mitochondrion; GO:0005829,cytosol; GO:0006629,lipid metabolic pro…	FDPS; farnesyl diphosphate synthase [EC:2.5.1.1 2.5.1.10]; K00787; FDPS; farnesyl diphosphate synthase [EC:2.5.1.1 2.5.1.10]; K00787; FDPS; farnesyl diphosphate synthase [EC:2.5.1.1 2.5.1.10]; K00787;	AFW98441.1 farnesyl diphosphate synthase [Chrysanthemum lavandulifolium]
D.indicum_Contig13_G00100	-1.37231	0.462252	0.00299019	0.0683846	down	1.49034	1.55667	2.1099	2.18003	5.36272	5.21565	--	--	PWA80235.1 hypothetical protein CTI12_AA195760 [Artemisia annua]
D.indicum_Contig13_G00122	-1.36601	0.645277	0.0342652	0.270646	down	0.293312	0.371176	0.320595	1.19665	0.574374	0.654386	GO:0000287,magnesium ion binding; GO:0003002,regionalization; GO:0003674,molecular_function; GO:0003824,catalytic activity; GO:0005488,binding; GO:0005515,protein binding; GO:0007275,multicellular organism development; GO:0007389,pattern specification process; GO:0008150,biological_process; GO:0008152,metabolic process; GO:0008168,methyltransferase activity; GO:0009798,axis specification; GO:0009…	IAMT1; indole-3-acetate O-methyltransferase [EC:2.1.1.278]; K18848; GAMT2; gibberellin A4 carboxyl methyltransferase [EC:2.1.1.276]; K18886;	PWA80066.1 IAA carboxylmethyltransferase 1 [Artemisia annua]
D.indicum_Contig13_G00169	-1.08574	0.48435	0.024985	0.230563	down	0.532045	0.498728	0.671994	1.5322	1.0623	0.837884	GO:0001101,response to acid chemical; GO:0003674,molecular_function; GO:0003824,catalytic activity; GO:0004497,monooxygenase activity; GO:0005575,cellular_component; GO:0006629,lipid metabolic process; GO:0006720,isoprenoid metabolic process; GO:0006721,terpenoid metabolic process; GO:0008150,biological_process; GO:0008152,metabolic process; GO:0009058,biosynthetic process; GO:0009719,response to…	CYP17A; steroid 17alpha-monooxygenase / 17alpha-hydroxyprogesterone deacetylase [EC:1.14.14.19 1.14.14.32]; K00512; CYP17A; steroid 17alpha-monooxygenase / 17alpha-hydroxyprogesterone deacetylase [EC:1.14.14.19 1.14.14.32]; K00512; CYP17A; steroid 17alpha-monooxygenase / 17alpha-hydroxyprogesterone deacetylase [EC:1.14.14.19 1.14.14.32]; K00512; CYP17A; steroid 17alpha-monooxygenase / 17alpha-hyd…	PWA95752.1 CBS domain-containing protein / transporter associated domain-containing protein [Artemisia annua]
D.indicum_Contig13_G00188	-1.06813	0.417277	0.0104747	0.145246	down	3.93528	2.60854	4.05553	6.88071	7.51192	6.64009	--	--	PWA58649.1 serine carboxypeptidase-like 23 [Artemisia annua]
D.indicum_Contig130_G00070	-1.15145	0.428219	0.0071682	0.116307	down	0.466799	0.404175	0.214829	0.66036	0.962212	0.683545	GO:0000278,mitotic cell cycle; GO:0000281,mitotic cytokinesis; GO:0000910,cytokinesis; GO:0000911,cytokinesis by cell plate formation; GO:0000919,cell plate assembly; GO:0005575,cellular_component; GO:0005622,intracellular anatomical structure; GO:0005623,obsolete cell; GO:0005737,cytoplasm; GO:0005768,endosome; GO:0005769,early endosome; GO:0005794,Golgi apparatus; GO:0005802,trans-Golgi network…	--	PWA60535.1 neurochondrin family protein [Artemisia annua]
D.indicum_Contig130_G00080	-1.12919	0.533358	0.034249	0.270594	down	4.0959	2.5916	4.17843	2.94888	9.75069	9.85474	--	--	PWA41705.1 hypothetical protein CTI12_AA551550 [Artemisia annua]
D.indicum_Contig132_G00018	-1.48601	0.470061	0.00157064	0.0472973	down	1.01085	2.01569	1.9285	5.02821	3.89544	4.43808	--	--	PWA93621.1 S-norcoclaurine synthase [Artemisia annua]
D.indicum_Contig132_G00113	-1.21473	0.338651	0.000334562	0.0170747	down	1.33846	2.25837	1.81715	4.59841	3.86256	3.62405	--	--	PWA39284.1 hypothetical protein CTI12_AA572210 [Artemisia annua]
D.indicum_Contig132_G00114	-1.26549	0.304722	3.28237e-05	0.00348351	down	6.07951	10.5745	7.74431	23.344	17.0839	15.9965	--	--	PWA34095.1 hypothetical protein CTI12_AA623060 [Artemisia annua]
D.indicum_Contig132_G00137	-1.45872	0.594035	0.0140645	0.171446	down	0.805373	0.543557	0.985921	1.77816	1.92964	2.36755	--	--	KAD5508643.1 hypothetical protein E3N88_16346 [Mikania micrantha]
D.indicum_Contig1335_G00002	-1.01928	0.339715	0.00269627	0.0644634	down	4.13061	5.17589	2.86824	6.12267	9.34819	8.29074	GO:0005575,cellular_component; GO:0005622,intracellular anatomical structure; GO:0005623,obsolete cell; GO:0005634,nucleus; GO:0008150,biological_process; GO:0009314,response to radiation; GO:0009416,response to light stimulus; GO:0009628,response to abiotic stimulus; GO:0009909,regulation of flower development; GO:0043226,organelle; GO:0043227,membrane-bounded organelle; GO:0043229,intracellular…	--	KAF5768178.1 putative transcription factor C2C2-CO-like family [Helianthus annuus]
D.indicum_Contig134_G00017	-2.61689	0.852265	0.00213693	0.0565579	down	0.251503	0.282904	0.146611	1.28762	1.39059	1.32025	--	--	KAF5935305.1 hypothetical protein HYC85_026434 [Camellia sinensis]
D.indicum_Contig134_G00033	-1.35011	0.613135	0.0276669	0.242818	down	1.8648	2.45816	3.87269	13.9852	3.2221	2.56966	--	--	PWA64149.1 hypothetical protein CTI12_AA347680 [Artemisia annua]
D.indicum_Contig136_G00011	-2.2879	0.236963	4.67782e-22	1.89966e-18	down	10.3106	8.62462	9.05397	58.0556	35.5867	36.1191	GO:0003674,molecular_function; GO:0005215,transporter activity; GO:0005575,cellular_component; GO:0005622,intracellular anatomical structure; GO:0005623,obsolete cell; GO:0005737,cytoplasm; GO:0005768,endosome; GO:0005794,Golgi apparatus; GO:0005802,trans-Golgi network; GO:0005886,plasma membrane; GO:0006810,transport; GO:0006811,ion transport; GO:0006812,cation transport; GO:0006813,potassium io…	SLC12A7, KCC4; solute carrier family 12 (potassium/chloride transporter), member 7; K13627;	XP_043605839.1 cation-chloride cotransporter 1 [Erigeron canadensis]
D.indicum_Contig136_G00063	-1.0569	0.302434	0.000474717	0.0215622	down	8.80259	7.42623	8.35685	12.5543	18.1936	17.9554	--	--	--
D.indicum_Contig137_G00014	-1.85717	0.864122	0.0316182	0.258502	down	0.236562	0.0399147	0.372335	1.0446	0.69759	0.447056	--	E2.1.1.141; jasmonate O-methyltransferase [EC:2.1.1.141]; K08241; BAMT; benzoate O-methyltransferase [EC:2.1.1.273]; K21482; SAMT; salicylate 1-O-methyltransferase [EC:2.1.1.274]; K21483; AAMT; anthranilate O-methyltransferase [EC:2.1.1.277]; K21485;	PWA64613.1 S-adenosyl-L-methionine-dependent methyltransferases superfamily protein [Artemisia annua]
D.indicum_Contig139_G00042	-1.52132	0.754592	0.043791	0.305036	down	0.247166	1.40751	0.162094	1.83881	1.25273	2.07598	GO:0008150,biological_process; GO:0009653,anatomical structure morphogenesis; GO:0010252,auxin homeostasis; GO:0032502,developmental process; GO:0042592,homeostatic process; GO:0048646,anatomical structure formation involved in morphogenesis; GO:0048856,anatomical structure development; GO:0048878,chemical homeostasis; GO:0065007,biological regulation; GO:0065008,regulation of biological quality;…	--	PWA59312.1 F-box family protein [Artemisia annua]
D.indicum_Contig1393_G00001	-1.76556	0.339243	1.94627e-07	5.70378e-05	down	3.35337	2.40469	2.78562	10.3814	9.57962	7.56945	--	--	PWA43141.1 5-oxoprolinase-like protein [Artemisia annua]
D.indicum_Contig14_G00085	-1.55094	0.308859	5.12695e-07	0.000134948	down	18.7305	8.47473	22.4629	49.3704	34.2801	52.6781	GO:0003674,molecular_function; GO:0003824,catalytic activity; GO:0004033,aldo-keto reductase (NADP) activity; GO:0005575,cellular_component; GO:0005622,intracellular anatomical structure; GO:0005623,obsolete cell; GO:0005737,cytoplasm; GO:0008106,alcohol dehydrogenase (NADP+) activity; GO:0008150,biological_process; GO:0008152,metabolic process; GO:0009507,chloroplast; GO:0009536,plastid; GO:0016…	--	PWA58573.1 glucose/ribitol dehydrogenase [Artemisia annua]
D.indicum_Contig14_G00087	-1.37787	0.363069	0.000147597	0.00998988	down	84.1182	46.2776	100.697	77.5644	239.319	250.641	--	--	PWA58573.1 glucose/ribitol dehydrogenase [Artemisia annua]
D.indicum_Contig14_G00102	-1.37081	0.281533	1.12118e-06	0.000254974	down	25.8679	31.5523	28.3576	103.669	56.0717	51.9757	--	--	PWA66925.1 ARID DNA-binding domain-containing protein [Artemisia annua]
D.indicum_Contig14_G00126	-1.3554	0.401417	0.000734059	0.0292666	down	2.82675	3.57714	5.82626	13.7614	9.11718	6.88949	--	--	PWA59066.1 hypothetical protein CTI12_AA394670 [Artemisia annua]
D.indicum_Contig14_G00145	-1.452	0.447264	0.00116871	0.0395984	down	2.00277	1.77855	3.04165	6.9819	4.17688	6.52943	--	--	PWA60510.1 hypothetical protein CTI12_AA359020 [Artemisia annua]
D.indicum_Contig14_G00211	-1.49341	0.49339	0.00247133	0.0613023	down	0.452705	1.87778	0.890665	3.69386	2.98977	2.17842	GO:0003674,molecular_function; GO:0003824,catalytic activity; GO:0004497,monooxygenase activity; GO:0005575,cellular_component; GO:0005622,intracellular anatomical structure; GO:0005623,obsolete cell; GO:0005737,cytoplasm; GO:0005783,endoplasmic reticulum; GO:0005789,endoplasmic reticulum membrane; GO:0008150,biological_process; GO:0008152,metabolic process; GO:0012505,endomembrane system; GO:001…	FAD2; omega-6 fatty acid desaturase / acyl-lipid omega-6 desaturase (Delta-12 desaturase) [EC:1.14.19.6 1.14.19.22]; K10256; FAH12; phosphatidylcholine 12-monooxygenase [EC:1.14.18.4]; K21704; FAC; linoleoyl-lipid Delta12 conjugase (11E,13Z-forming) [EC:1.14.19.16]; K21710; FADX; Delta12 acyl-lipid conjugase (11E,13E-forming) / acyl-lipid (9+3)-(E)-desaturase [EC:1.14.19.33 1.14.19.34]; K21736;	PWA66009.1 plastid delta12-fatty acid acetylenase [Artemisia annua]
D.indicum_Contig14_G00213	-1.21722	0.420324	0.00378073	0.0793171	down	1.09404	3.97834	1.8473	5.17864	5.21471	5.30742	GO:0003674,molecular_function; GO:0003824,catalytic activity; GO:0004497,monooxygenase activity; GO:0005575,cellular_component; GO:0005622,intracellular anatomical structure; GO:0005623,obsolete cell; GO:0005737,cytoplasm; GO:0005783,endoplasmic reticulum; GO:0005789,endoplasmic reticulum membrane; GO:0008150,biological_process; GO:0008152,metabolic process; GO:0012505,endomembrane system; GO:001…	FAD2; omega-6 fatty acid desaturase / acyl-lipid omega-6 desaturase (Delta-12 desaturase) [EC:1.14.19.6 1.14.19.22]; K10256; FAH12; phosphatidylcholine 12-monooxygenase [EC:1.14.18.4]; K21704; FAC; linoleoyl-lipid Delta12 conjugase (11E,13Z-forming) [EC:1.14.19.16]; K21710; FADX; Delta12 acyl-lipid conjugase (11E,13E-forming) / acyl-lipid (9+3)-(E)-desaturase [EC:1.14.19.33 1.14.19.34]; K21736;	PWA37615.1 plastid delta12-fatty acid acetylenase [Artemisia annua]
D.indicum_Contig140_G00011	-1.07792	0.436984	0.0136355	0.168676	down	4.82731	4.81298	4.86062	15.1656	7.95333	5.98964	--	H2B; histone H2B; K11252; H2B; histone H2B; K11252; H2B; histone H2B; K11252;	PWA67456.1 histone H2B [Artemisia annua]
D.indicum_Contig140_G00042	-1.06091	0.263811	5.78288e-05	0.0051858	down	5.35558	4.56383	6.62241	10.6456	10.1198	11.9839	--	--	PWA98252.1 major intrinsic protein, Aquaporin-like protein [Artemisia annua]
D.indicum_Contig142_G00042	-1.28412	0.499188	0.0100993	0.142407	down	0.587125	0.350854	0.877042	0.681026	1.62315	1.87494	--	--	PWA51046.1 peptide-N4-(N-acetyl-beta-glucosaminyl)asparagine amidase A [Artemisia annua]
D.indicum_Contig1437_G00001	-1.97048	0.750659	0.00866499	0.131021	down	0.44337	0.748092	1.16307	1.56057	4.22195	3.10327	--	--	--
D.indicum_Contig145_G00007	-1.3282	0.453769	0.00342211	0.0746015	down	2.90126	5.32719	2.83536	9.50194	9.12161	8.24215	--	--	PWA40415.1 interferon-related developmental regulator family protein / IFRD protein family [Artemisia annua]
D.indicum_Contig145_G00059	-1.46642	0.400211	0.000248192	0.0141959	down	2.19743	5.20843	3.93443	12.4556	9.3535	8.45925	--	--	PWA62684.1 hypothetical protein CTI12_AA361580 [Artemisia annua]
D.indicum_Contig146_G00033	-2.32869	0.827402	0.00488595	0.0921651	down	0.160623	0.169386	0.0702257	0.732401	0.555068	0.63239	--	--	PWA70864.1 transcription elongation factor TFIIS [Artemisia annua]
D.indicum_Contig1460_G00001	-1.18277	0.579126	0.0411182	0.296553	down	0.433101	0.657688	0.605935	1.74616	0.758313	1.18224	GO:0005575,cellular_component; GO:0005622,intracellular anatomical structure; GO:0005623,obsolete cell; GO:0005634,nucleus; GO:0008150,biological_process; GO:0009314,response to radiation; GO:0009416,response to light stimulus; GO:0009628,response to abiotic stimulus; GO:0009909,regulation of flower development; GO:0043226,organelle; GO:0043227,membrane-bounded organelle; GO:0043229,intracellular…	--	PWA99494.1 CCT domain-containing protein [Artemisia annua]
D.indicum_Contig147_G00054	-2.08158	0.864377	0.0160322	0.183394	down	0.139181	0.704514	0.243404	3.07294	0.76955	0.657563	GO:0001101,response to acid chemical; GO:0003674,molecular_function; GO:0005215,transporter activity; GO:0005575,cellular_component; GO:0005623,obsolete cell; GO:0005886,plasma membrane; GO:0006810,transport; GO:0006811,ion transport; GO:0006820,anion transport; GO:0006950,response to stress; GO:0008150,biological_process; GO:0008509,anion transmembrane transporter activity; GO:0009611,response t…	--	PWA76843.1 high-affinity nitrate transporter [Artemisia annua]
D.indicum_Contig149_G00003	-1.40731	0.464513	0.00244843	0.0608937	down	1.06755	1.41527	1.66693	2.63517	4.07561	3.84278	--	--	PWA26192.1 unconventional myosin [Artemisia annua]
D.indicum_Contig1495_G00001	-1.07196	0.393871	0.00649693	0.10864	down	1.90671	2.0852	2.22301	4.13521	3.51415	4.81925	--	--	PWA99587.1 phospholipase-like protein [Artemisia annua]
D.indicum_Contig1495_G00002	-1.12993	0.448787	0.011811	0.155626	down	3.58391	6.21505	4.35253	12.2324	8.80707	8.77968	--	--	--
D.indicum_Contig15_G00043	-1.90327	0.431183	1.0145e-05	0.00146391	down	1.02106	1.30934	0.8214	5.29286	3.87662	2.144	GO:0002831,regulation of response to biotic stimulus; GO:0002832,negative regulation of response to biotic stimulus; GO:0003674,molecular_function; GO:0005215,transporter activity; GO:0005575,cellular_component; GO:0005622,intracellular anatomical structure; GO:0005623,obsolete cell; GO:0005737,cytoplasm; GO:0005783,endoplasmic reticulum; GO:0005886,plasma membrane; GO:0005887,integral component …	--	PWA48086.1 eamA domain, WAT1-related protein [Artemisia annua]
D.indicum_Contig15_G00095	-1.1094	0.399007	0.00542902	0.097431	down	1.89736	2.97272	1.89609	7.57456	2.91411	3.50976	--	--	PWA67023.1 hypothetical protein CTI12_AA296630 [Artemisia annua]
D.indicum_Contig15_G00244	-1.40851	0.47111	0.00279186	0.0657259	down	1.50902	5.94099	5.49793	7.84643	11.5883	13.8627	--	--	PWA59201.1 hypothetical protein CTI12_AA348280 [Artemisia annua]
D.indicum_Contig15_G00268	-1.27164	0.405141	0.00169663	0.0495177	down	2.93486	3.04735	3.2572	9.10204	5.61711	6.5181	--	--	PWA98837.1 phosphatidylinositolglycan-related protein [Artemisia annua]
D.indicum_Contig150_G00054	-1.31327	0.46394	0.00464479	0.0895152	down	2.41877	8.31162	3.66257	19.1414	7.55669	8.05191	--	--	PWA72700.1 ARID DNA-binding domain, Zinc finger, CCHC-type [Artemisia annua]
D.indicum_Contig150_G00064	-1.15794	0.540058	0.0320254	0.260392	down	3.63439	2.89578	1.94209	6.58998	6.51227	4.87564	--	--	PWA45246.1 mlo-related protein [Artemisia annua]
D.indicum_Contig150_G00100	-2.16419	0.552686	9.01213e-05	0.0072988	down	0.845761	0.321084	0.258841	1.4208	2.26022	2.30869	GO:0003674,molecular_function; GO:0005215,transporter activity; GO:0005575,cellular_component; GO:0005622,intracellular anatomical structure; GO:0005623,obsolete cell; GO:0005737,cytoplasm; GO:0005886,plasma membrane; GO:0005887,integral component of plasma membrane; GO:0005938,cell cortex; GO:0006810,transport; GO:0007154,cell communication; GO:0007165,signal transduction; GO:0008150,biological_…	--	PWA67134.1 WAT1-related protein [Artemisia annua]
D.indicum_Contig150_G00110	-1.29842	0.357677	0.000283268	0.0152304	down	2.19199	3.80947	2.68339	9.59512	5.41352	5.52326	--	--	KAD3640673.1 hypothetical protein E3N88_29896 [Mikania micrantha]
D.indicum_Contig150_G00116	-1.70383	0.841569	0.0429099	0.302283	down	1.27025	1.22472	0.158674	2.09034	3.34446	2.85776	--	--	PWA36094.1 hypothetical protein CTI12_AA603340 [Artemisia annua]
D.indicum_Contig150_G00118	-1.42667	0.423114	0.000746733	0.0296058	down	11.8269	11.943	4.07397	29.9311	26.7515	15.239	--	--	PWA36218.1 hypothetical protein CTI12_AA600410 [Artemisia annua]
D.indicum_Contig152_G00057	-1.20349	0.493233	0.0146869	0.175421	down	3.58391	4.62423	2.58079	8.70208	7.18813	7.96811	--	--	PLY79397.1 hypothetical protein LSAT_7X65621 [Lactuca sativa]
D.indicum_Contig152_G00105	-1.18709	0.413496	0.00409351	0.0827633	down	1.52623	2.02336	1.19157	2.93019	3.21475	4.23485	--	--	PWA55639.1 thaumatin [Artemisia annua]
D.indicum_Contig1525_G00002	-1.44308	0.441316	0.00107571	0.0376128	down	0.754508	1.01845	1.0556	2.41428	2.68848	2.27083	--	--	PWA62928.1 glycyl-tRNA synthetase / glycine--tRNA ligase [Artemisia annua]
D.indicum_Contig153_G00009	-1.22376	0.492805	0.0130189	0.164527	down	0.899727	1.41689	0.786733	2.53348	2.3768	2.07816	GO:0000139,Golgi membrane; GO:0003674,molecular_function; GO:0005048,signal sequence binding; GO:0005488,binding; GO:0005575,cellular_component; GO:0005622,intracellular anatomical structure; GO:0005623,obsolete cell; GO:0005737,cytoplasm; GO:0005768,endosome; GO:0005770,late endosome; GO:0005783,endoplasmic reticulum; GO:0005794,Golgi apparatus; GO:0005802,trans-Golgi network; GO:0005886,plasma …	--	PWA79082.1 VACUOLAR SORTING RECEPTOR 2 [Artemisia annua]
D.indicum_Contig153_G00040	-1.52086	0.634191	0.0164802	0.185198	down	0.487134	0.587095	0.547658	1.40286	1.66736	1.38819	GO:0003674,molecular_function; GO:0003824,catalytic activity; GO:0004672,protein kinase activity; GO:0005575,cellular_component; GO:0005622,intracellular anatomical structure; GO:0005623,obsolete cell; GO:0005737,cytoplasm; GO:0006468,protein phosphorylation; GO:0006793,phosphorus metabolic process; GO:0006796,phosphate-containing compound metabolic process; GO:0006807,nitrogen compound metabolic…	--	PWA61439.1 Protein kinase, catalytic domain-containing protein [Artemisia annua]
D.indicum_Contig154_G00017	-2.38502	0.719741	0.000920624	0.0337721	down	0.275024	0.116011	0.180364	0.363011	1.33057	1.11889	--	--	PWA93786.1 replication protein A 70 kDa DNA-binding subunit B [Artemisia annua]
D.indicum_Contig155_G00036	-1.63411	0.533732	0.00220103	0.0574551	down	0.762534	1.75837	0.889027	5.61193	3.09184	1.54779	GO:0000165,MAPK cascade; GO:0000209,protein polyubiquitination; GO:0003674,molecular_function; GO:0003824,catalytic activity; GO:0004842,ubiquitin-protein transferase activity; GO:0005575,cellular_component; GO:0005622,intracellular anatomical structure; GO:0005623,obsolete cell; GO:0005811,lipid droplet; GO:0006355,regulation of DNA-templated transcription; GO:0006468,protein phosphorylation; GO…	RIN4; RPM1-interacting protein 4; K13456;	PWA58619.1 zinc finger, RING/FYVE/PHD-type [Artemisia annua]
D.indicum_Contig155_G00039	-1.11386	0.363602	0.00218825	0.0573478	down	5.55983	7.5416	5.43354	20.6683	8.53918	9.15643	--	--	PWA66925.1 ARID DNA-binding domain-containing protein [Artemisia annua]
D.indicum_Contig156_G00008	-1.84994	0.889556	0.0375598	0.282975	down	1.05409	0.711421	0.553027	1.41662	2.52556	3.98406	--	--	PWA14866.1 hypothetical protein CTI12_AA630770 [Artemisia annua]
D.indicum_Contig1561_G00001	-2.99772	0.357364	4.92757e-17	9.93641e-14	down	1.08074	1.23355	0.722655	5.18723	7.38154	10.6791	GO:0005575,cellular_component; GO:0005622,intracellular anatomical structure; GO:0005623,obsolete cell; GO:0005737,cytoplasm; GO:0005786,signal recognition particle, endoplasmic reticulum targeting; GO:0005829,cytosol; GO:0032991,protein-containing complex; GO:0044424,obsolete intracellular part; GO:0044444,obsolete cytoplasmic part; GO:0044464,obsolete cell part; GO:0048500,signal recognition pa…	SRP54, ffh; signal recognition particle subunit SRP54 [EC:3.6.5.4]; K03106; SRP54, ffh; signal recognition particle subunit SRP54 [EC:3.6.5.4]; K03106; SRP54, ffh; signal recognition particle subunit SRP54 [EC:3.6.5.4]; K03106;	PWA57934.1 signal recognition particle 54 kDa protein 2 [Artemisia annua]
D.indicum_Contig158_G00041	-1.5268	0.306969	6.56519e-07	0.000166633	down	26.282	10.4273	21.2537	35.9473	56.3145	64.8828	--	--	PWA63632.1 gnk2-like domain-containing protein [Artemisia annua]
D.indicum_Contig158_G00044	-1.02424	0.277462	0.000222968	0.0132962	down	26.8746	16.2545	34.0625	34.6054	54.2516	59.3607	--	--	PWA45458.1 Concanavalin A-like lectin/glucanase, subgroup [Artemisia annua]
D.indicum_Contig158_G00045	-1.25648	0.236607	1.0939e-07	3.49398e-05	down	37.6889	23.7331	41.4473	63.924	85.0167	83.5081	--	--	PWA34055.1 Concanavalin A-like lectin/glucanase, subgroup [Artemisia annua]
D.indicum_Contig158_G00046	-1.47533	0.241328	9.75578e-10	5.33322e-07	down	31.1933	24.3003	45.2663	85.1807	79.5083	99.9908	--	--	PWA73002.1 Concanavalin A-like lectin/glucanase, subgroup [Artemisia annua]
D.indicum_Contig158_G00047	-1.33001	0.20314	5.86064e-11	4.16501e-08	down	15.633	16.1438	17.5267	36.0537	41.5447	40.6578	--	--	PWA34055.1 Concanavalin A-like lectin/glucanase, subgroup [Artemisia annua]
D.indicum_Contig158_G00048	-1.16443	0.257288	6.0177e-06	0.00096647	down	18.8524	13.9166	25.8719	34.3721	40.416	49.4823	--	--	PWA73002.1 Concanavalin A-like lectin/glucanase, subgroup [Artemisia annua]
D.indicum_Contig158_G00060	-1.32204	0.394969	0.000816288	0.0312731	down	2.77872	3.03686	1.82231	8.30535	5.99424	3.97821	--	--	PWA76288.1 hypothetical protein CTI12_AA233840 [Artemisia annua]
D.indicum_Contig158_G00103	-1.62619	0.807018	0.0438985	0.305036	down	0.485954	0.819943	0.424925	2.21582	1.79127	1.14795	--	--	--
D.indicum_Contig158_G00119	-1.03311	0.410218	0.0117872	0.155626	down	4.49895	2.83055	5.40084	4.02595	11.8052	8.88642	--	--	PWA96236.1 ATPase, F1/V1/A1 complex, alpha/beta subunit, Zinc knuckle CX2CX4HX4C [Artemisia annua]
D.indicum_Contig159_G00009	-1.53225	0.555604	0.00581911	0.101298	down	0.414858	0.388879	0.725515	1.46022	1.48672	1.25827	GO:0003674,molecular_function; GO:0003824,catalytic activity; GO:0003842,1-pyrroline-5-carboxylate dehydrogenase activity; GO:0005488,binding; GO:0005575,cellular_component; GO:0005622,intracellular anatomical structure; GO:0005623,obsolete cell; GO:0005737,cytoplasm; GO:0005739,mitochondrion; GO:0006082,organic acid metabolic process; GO:0006520,cellular amino acid metabolic process; GO:0006536,…	E1.2.1.88; 1-pyrroline-5-carboxylate dehydrogenase [EC:1.2.1.88]; K00294; E1.2.1.88; 1-pyrroline-5-carboxylate dehydrogenase [EC:1.2.1.88]; K00294;	XP_028105263.1 delta-1-pyrroline-5-carboxylate dehydrogenase 12A1, mitochondrial-like [Camellia sinensis]
D.indicum_Contig159_G00052	-1.60814	0.792651	0.042477	0.300921	down	0.807642	2.21442	0.706213	2.71352	6.32621	2.11984	--	--	PWA41514.1 hypothetical protein CTI12_AA553230 [Artemisia annua]
D.indicum_Contig159_G00070	-1.01443	0.293394	0.000545054	0.0239109	down	3.47074	5.31506	3.9915	9.85028	8.34354	6.61447	GO:0003674,molecular_function; GO:0003824,catalytic activity; GO:0004497,monooxygenase activity; GO:0005575,cellular_component; GO:0005622,intracellular anatomical structure; GO:0005623,obsolete cell; GO:0005737,cytoplasm; GO:0005783,endoplasmic reticulum; GO:0005789,endoplasmic reticulum membrane; GO:0008150,biological_process; GO:0008152,metabolic process; GO:0012505,endomembrane system; GO:001…	FAD2; omega-6 fatty acid desaturase / acyl-lipid omega-6 desaturase (Delta-12 desaturase) [EC:1.14.19.6 1.14.19.22]; K10256; FAH12; phosphatidylcholine 12-monooxygenase [EC:1.14.18.4]; K21704; FADX; Delta12 acyl-lipid conjugase (11E,13E-forming) / acyl-lipid (9+3)-(E)-desaturase [EC:1.14.19.33 1.14.19.34]; K21736;	PWA80868.1 Fatty acid desaturase, type 1 [Artemisia annua]
D.indicum_Contig16_G00016	-1.49744	0.406866	0.000232834	0.0136683	down	0.721024	1.21657	1.33512	3.25714	2.57959	3.02799	--	--	PWA96437.1 CRAL-TRIO lipid binding domain-containing protein [Artemisia annua]
D.indicum_Contig16_G00034	-1.68508	0.239626	2.03392e-12	2.01882e-09	down	10.6943	8.88381	6.42541	24.9406	25.8166	28.9652	--	--	PWA62163.1 peptidase S10, serine carboxypeptidase, Alpha/Beta hydrolase fold protein [Artemisia annua]
D.indicum_Contig16_G00037	-1.52133	0.27299	2.50606e-08	9.37364e-06	down	9.5068	5.09227	5.80581	14.0511	21.9991	19.4552	--	--	PWA80931.1 peptidase S10, serine carboxypeptidase, Alpha/Beta hydrolase fold protein [Artemisia annua]
D.indicum_Contig160_G00106	-1.43647	0.517766	0.00553114	0.0985467	down	2.30455	1.82985	1.92623	10.866	1.68646	2.91766	GO:0000139,Golgi membrane; GO:0000271,polysaccharide biosynthetic process; GO:0003674,molecular_function; GO:0003824,catalytic activity; GO:0005575,cellular_component; GO:0005622,intracellular anatomical structure; GO:0005623,obsolete cell; GO:0005737,cytoplasm; GO:0005794,Golgi apparatus; GO:0005975,carbohydrate metabolic process; GO:0005976,polysaccharide metabolic process; GO:0007275,multicell…	--	XP_021987096.1 probable beta-1,4-xylosyltransferase IRX9H [Helianthus annuus]
D.indicum_Contig160_G00108	-1.25769	0.464107	0.00673029	0.111169	down	3.8323	3.05347	2.35812	12.5352	4.77413	3.65096	GO:0000139,Golgi membrane; GO:0000271,polysaccharide biosynthetic process; GO:0003674,molecular_function; GO:0003824,catalytic activity; GO:0005575,cellular_component; GO:0005622,intracellular anatomical structure; GO:0005623,obsolete cell; GO:0005737,cytoplasm; GO:0005794,Golgi apparatus; GO:0005975,carbohydrate metabolic process; GO:0005976,polysaccharide metabolic process; GO:0007275,multicell…	--	XP_043606198.1 probable beta-1,4-xylosyltransferase IRX9H [Erigeron canadensis]
D.indicum_Contig160_G00135	-2.32478	0.604839	0.000121228	0.00868049	down	0.692066	1.0009	0.432251	4.4606	3.18877	2.59498	GO:0000139,Golgi membrane; GO:0000271,polysaccharide biosynthetic process; GO:0003674,molecular_function; GO:0003824,catalytic activity; GO:0005575,cellular_component; GO:0005622,intracellular anatomical structure; GO:0005623,obsolete cell; GO:0005737,cytoplasm; GO:0005794,Golgi apparatus; GO:0005975,carbohydrate metabolic process; GO:0005976,polysaccharide metabolic process; GO:0007275,multicell…	--	XP_043606198.1 probable beta-1,4-xylosyltransferase IRX9H [Erigeron canadensis]
D.indicum_Contig161_G00018	-1.0395	0.50372	0.0390516	0.288635	down	6.55344	19.5234	6.80487	35.9763	12.0783	17.631	--	--	PWA75607.1 topless-related protein 4 [Artemisia annua]
D.indicum_Contig161_G00027	-1.02603	0.336493	0.00229457	0.0588418	down	4.2644	4.20999	5.39493	10.8872	7.19059	8.7638	--	--	PWA99818.1 Eukaryotic porin/Tom40 [Artemisia annua]
D.indicum_Contig161_G00045	-1.12258	0.466709	0.0161587	0.183885	down	6.08774	4.30751	5.15149	10.3682	5.97192	15.6694	GO:0003674,molecular_function; GO:0005215,transporter activity; GO:0005575,cellular_component; GO:0005622,intracellular anatomical structure; GO:0005623,obsolete cell; GO:0005737,cytoplasm; GO:0005768,endosome; GO:0005770,late endosome; GO:0005771,multivesicular body; GO:0006810,transport; GO:0006886,intracellular protein transport; GO:0008104,protein localization; GO:0008150,biological_process; …	VPS26; vacuolar protein sorting-associated protein 26; K18466;	PPD69598.1 hypothetical protein GOBAR_DD33521 [Gossypium barbadense]
D.indicum_Contig1612_G00001	-1.16625	0.45906	0.0110687	0.15056	down	1.72719	1.23856	2.11438	3.64761	3.9791	3.17338	--	--	PWA68914.1 26S proteasome non-ATPase regulatory subunit 4 [Artemisia annua]
D.indicum_Contig1613_G00004	-1.04394	0.425291	0.0141024	0.17176	down	2.71022	0.661869	2.24512	3.32054	4.14064	3.3696	GO:0001505,regulation of neurotransmitter levels; GO:0003674,molecular_function; GO:0003824,catalytic activity; GO:0004760,serine-pyruvate transaminase activity; GO:0005575,cellular_component; GO:0005576,extracellular region; GO:0005622,intracellular anatomical structure; GO:0005623,obsolete cell; GO:0005737,cytoplasm; GO:0005777,peroxisome; GO:0005886,plasma membrane; GO:0006082,organic acid met…	AGXT; alanine-glyoxylate transaminase / serine-glyoxylate transaminase / serine-pyruvate transaminase [EC:2.6.1.44 2.6.1.45 2.6.1.51]; K00830; AGXT; alanine-glyoxylate transaminase / serine-glyoxylate transaminase / serine-pyruvate transaminase [EC:2.6.1.44 2.6.1.45 2.6.1.51]; K00830; AGXT; alanine-glyoxylate transaminase / serine-glyoxylate transaminase / serine-pyruvate transaminase [EC:2.6.1.4…	PWA89012.1 alanine--glyoxylate aminotransferase family protein [Artemisia annua]
D.indicum_Contig1618_G00002	-1.32694	0.513849	0.00981289	0.14053	down	1.74825	2.85147	2.75165	9.73369	3.86652	4.03804	--	--	PWA81980.1 plastid transcriptionally active 17 [Artemisia annua]
D.indicum_Contig162_G00026	-1.22813	0.437527	0.00500083	0.0932092	down	4.34902	4.75613	3.3803	6.18491	12.7653	9.132	--	--	PWA77921.1 chrysanthemyl diphosphate synthase [Artemisia annua]
D.indicum_Contig1628_G00001	-1.16743	0.579563	0.0439753	0.30539	down	0.626695	2.37918	1.16448	3.38396	3.9704	1.8094	GO:0000003,reproduction; GO:0001558,regulation of cell growth; GO:0003006,developmental process involved in reproduction; GO:0003674,molecular_function; GO:0003700,DNA-binding transcription factor activity; GO:0006355,regulation of DNA-templated transcription; GO:0007275,multicellular organism development; GO:0008150,biological_process; GO:0008360,regulation of cell shape; GO:0009653,anatomical s…	MEF2A; MADS-box transcription enhancer factor 2A; K09260; MEF2A; MADS-box transcription enhancer factor 2A; K09260; MEF2A; MADS-box transcription enhancer factor 2A; K09260; MEF2A; MADS-box transcription enhancer factor 2A; K09260; MEF2A; MADS-box transcription enhancer factor 2A; K09260;	XP_043608045.1 agamous-like MADS-box protein AP1 isoform X1 [Erigeron canadensis]
D.indicum_Contig164_G00040	-1.28146	0.478683	0.00742725	0.119488	down	0.712035	0.720844	0.996181	1.5493	1.83724	2.24268	--	--	PWA52950.1 putative glycosyltransferase [Artemisia annua]
D.indicum_Contig165_G00019	-1.0254	0.455433	0.0243549	0.227334	down	1.03881	0.759536	0.666126	1.16341	1.53166	2.07222	--	--	PWA42504.1 transmembrane protein TauE-like protein [Artemisia annua]
D.indicum_Contig166_G00009	-1.61805	0.751913	0.0314049	0.257573	down	0.327162	0.928389	0.104027	2.79797	0.849645	0.437163	GO:0003674,molecular_function; GO:0005198,structural molecule activity; GO:0005199,structural constituent of cell wall; GO:0005575,cellular_component; GO:0005618,cell wall; GO:0005623,obsolete cell; GO:0005911,cell-cell junction; GO:0009505,plant-type cell wall; GO:0009506,plasmodesma; GO:0030054,cell junction; GO:0030312,external encapsulating structure; GO:0044464,obsolete cell part; GO:0055044…	--	PWA96489.1 leucine-rich repeat protein [Artemisia annua]
D.indicum_Contig166_G00050	-1.69947	0.696588	0.0146992	0.175462	down	0.171342	0.481839	0.649238	2.02858	0.894743	1.13931	--	--	PWA51698.1 F-box domain-containing protein [Artemisia annua]
D.indicum_Contig166_G00089	-1.39645	0.424238	0.000995953	0.0358379	down	2.66233	4.31934	2.86521	10.616	9.53051	4.83778	--	--	--
D.indicum_Contig166_G00093	-1.18464	0.379876	0.0018177	0.0515747	down	1.70662	3.05233	3.34274	6.35647	6.6053	4.73028	--	--	--
D.indicum_Contig167_G00036	-5.35002	0.342549	5.4671e-55	1.55413e-50	down	0.625555	0.395809	0.820491	19.1159	26.3732	25.7233	--	--	PWA42530.1 replication protein A 70 kDa DNA-binding subunit B [Artemisia annua]
D.indicum_Contig1676_G00003	-2.70145	0.808537	0.000834296	0.0316643	down	0.235011	0.198265	0.256871	0.620392	0.86627	2.77578	--	PPP3R, CNB; serine/threonine-protein phosphatase 2B regulatory subunit; K06268; PPP3R, CNB; serine/threonine-protein phosphatase 2B regulatory subunit; K06268; PPP3R, CNB; serine/threonine-protein phosphatase 2B regulatory subunit; K06268; PPP3R, CNB; serine/threonine-protein phosphatase 2B regulatory subunit; K06268; PPP3R, CNB; serine/threonine-protein phosphatase 2B regulatory subunit; K06268;…	PWA35126.1 calcineurin B-like protein 5 [Artemisia annua]
D.indicum_Contig168_G00060	-1.0782	0.361357	0.00284742	0.066551	down	6.64987	3.27021	8.56139	6.57597	14.2576	15.928	GO:0003674,molecular_function; GO:0003824,catalytic activity; GO:0004620,phospholipase activity; GO:0005575,cellular_component; GO:0005622,intracellular anatomical structure; GO:0005623,obsolete cell; GO:0005737,cytoplasm; GO:0008150,biological_process; GO:0008970,phospholipase A1 activity; GO:0009314,response to radiation; GO:0009411,response to UV; GO:0009416,response to light stimulus; GO:0009…	--	PWA48534.1 alpha/Beta hydrolase fold protein [Artemisia annua]
D.indicum_Contig17_G00106	-1.99499	0.421197	2.17461e-06	0.000418917	down	0.486588	0.757858	0.720042	2.2277	2.55244	2.75081	--	--	PWA71886.1 hypothetical protein CTI12_AA278200 [Artemisia annua]
D.indicum_Contig17_G00111	-1.09424	0.514994	0.0336066	0.267601	down	0.478852	0.504975	0.418715	1.12045	1.04802	0.691272	GO:0006139,nucleobase-containing compound metabolic process; GO:0006259,DNA metabolic process; GO:0006260,DNA replication; GO:0006261,DNA-templated DNA replication; GO:0006725,cellular aromatic compound metabolic process; GO:0006807,nitrogen compound metabolic process; GO:0007049,cell cycle; GO:0008150,biological_process; GO:0008152,metabolic process; GO:0009058,biosynthetic process; GO:0009059,m…	CDC6; cell division control protein 6; K02213; CDC6; cell division control protein 6; K02213; CDC6; cell division control protein 6; K02213;	PWA55789.1 cell division control 6 [Artemisia annua]
D.indicum_Contig17_G00157	-1.78135	0.441103	5.38193e-05	0.00493523	down	0.653367	0.713328	0.70574	2.98841	1.94795	1.85614	GO:0000003,reproduction; GO:0000165,MAPK cascade; GO:0001101,response to acid chemical; GO:0003006,developmental process involved in reproduction; GO:0003674,molecular_function; GO:0003824,catalytic activity; GO:0004672,protein kinase activity; GO:0004674,protein serine/threonine kinase activity; GO:0004707,MAP kinase activity; GO:0005575,cellular_component; GO:0005622,intracellular anatomical st…	MPK3; mitogen-activated protein kinase 3 [EC:2.7.11.24]; K20536; MPK3; mitogen-activated protein kinase 3 [EC:2.7.11.24]; K20536;	AWR92609.1 MPK3.2, partial [Chrysanthemum x morifolium]
D.indicum_Contig17_G00159	-2.22125	0.702009	0.00155541	0.0469878	down	0.184976	0.312107	1.37484	2.6635	2.72735	2.91307	--	--	PWA65935.1 HD/PDEase domain, RelA/SpoT family, Beta-grasp domain protein [Artemisia annua]
D.indicum_Contig1701_G00001	-1.95729	0.706745	0.00561535	0.0993944	down	2.10091	1.14686	0.108063	5.33848	3.98596	2.98423	--	--	PWA97514.1 myb domain, Homeodomain-like protein [Artemisia annua]
D.indicum_Contig171_G00026	-1.03344	0.370421	0.0052724	0.0961375	down	20.1202	12.5716	23.916	17.9261	63.6195	28.7815	GO:0000003,reproduction; GO:0000041,transition metal ion transport; GO:0000302,response to reactive oxygen species; GO:0003006,developmental process involved in reproduction; GO:0003674,molecular_function; GO:0005488,binding; GO:0005506,iron ion binding; GO:0005515,protein binding; GO:0005575,cellular_component; GO:0005622,intracellular anatomical structure; GO:0005623,obsolete cell; GO:0005737,c…	FTH1; ferritin heavy chain [EC:1.16.3.2]; K00522; FTH1; ferritin heavy chain [EC:1.16.3.2]; K00522; FTH1; ferritin heavy chain [EC:1.16.3.2]; K00522;	XP_022015717.1 ferritin-3, chloroplastic [Helianthus annuus]
D.indicum_Contig172_G00016	-2.95964	1.07448	0.00587853	0.10171	down	0.172719	0	0.0302055	0.26528	0.509325	0.652809	--	--	PWA70864.1 transcription elongation factor TFIIS [Artemisia annua]
D.indicum_Contig1725_G00001	-1.06517	0.512063	0.0375113	0.282772	down	1.89151	1.59576	1.65396	2.4847	4.95398	2.82204	GO:0005575,cellular_component; GO:0005622,intracellular anatomical structure; GO:0005623,obsolete cell; GO:0005634,nucleus; GO:0043226,organelle; GO:0043227,membrane-bounded organelle; GO:0043229,intracellular organelle; GO:0043231,intracellular membrane-bounded organelle; GO:0044424,obsolete intracellular part; GO:0044464,obsolete cell part;	TBP, tbp; transcription initiation factor TFIID TATA-box-binding protein; K03120; TBP, tbp; transcription initiation factor TFIID TATA-box-binding protein; K03120; TBP, tbp; transcription initiation factor TFIID TATA-box-binding protein; K03120; TBP, tbp; transcription initiation factor TFIID TATA-box-binding protein; K03120; TBP, tbp; transcription initiation factor TFIID TATA-box-binding protei…	XP_014617947.1 TATA-box-binding protein isoform X4 [Glycine max]
D.indicum_Contig174_G00042	-1.61276	0.413389	9.56737e-05	0.00755844	down	4.2476	2.79957	2.78562	6.88071	12.4767	9.19776	GO:0003674,molecular_function; GO:0003824,catalytic activity; GO:0004812,aminoacyl-tRNA ligase activity; GO:0004815,aspartate-tRNA ligase activity; GO:0005575,cellular_component; GO:0005622,intracellular anatomical structure; GO:0005623,obsolete cell; GO:0005737,cytoplasm; GO:0005783,endoplasmic reticulum; GO:0005829,cytosol; GO:0006950,response to stress; GO:0006952,defense response; GO:0008150,…	DARS1; aspartyl-tRNA synthetase [EC:6.1.1.12]; K22503;	PWA65363.1 hypothetical protein CTI12_AA336800 [Artemisia annua]
D.indicum_Contig176_G00011	-1.43815	0.24298	3.24289e-09	1.58654e-06	down	4.53406	3.17823	3.67313	10.1771	9.40104	9.66057	--	KCS; 3-ketoacyl-CoA synthase [EC:2.3.1.199]; K15397; KCS; 3-ketoacyl-CoA synthase [EC:2.3.1.199]; K15397;	PWA72439.1 very-long-chain 3-ketoacyl-CoA synthase, Thiolase-like protein [Artemisia annua]
D.indicum_Contig177_G00050	-1.86656	0.360055	2.1706e-07	6.10928e-05	down	1.21078	2.32894	2.62563	6.97369	5.84659	8.74578	GO:0001505,regulation of neurotransmitter levels; GO:0002376,immune system process; GO:0003674,molecular_function; GO:0003676,nucleic acid binding; GO:0003723,RNA binding; GO:0003727,single-stranded RNA binding; GO:0003824,catalytic activity; GO:0004372,glycine hydroxymethyltransferase activity; GO:0005488,binding; GO:0005575,cellular_component; GO:0005576,extracellular region; GO:0005622,intrace…	glyA, SHMT; glycine hydroxymethyltransferase [EC:2.1.2.1]; K00600; glyA, SHMT; glycine hydroxymethyltransferase [EC:2.1.2.1]; K00600; glyA, SHMT; glycine hydroxymethyltransferase [EC:2.1.2.1]; K00600; glyA, SHMT; glycine hydroxymethyltransferase [EC:2.1.2.1]; K00600; glyA, SHMT; glycine hydroxymethyltransferase [EC:2.1.2.1]; K00600; glyA, SHMT; glycine hydroxymethyltransferase [EC:2.1.2.1]; K0060…	PWA77346.1 Serine hydroxymethyltransferase 1, mitochondrial [Artemisia annua]
D.indicum_Contig18_G00049	-2.61702	1.00681	0.0093407	0.13615	down	1.98135	20.6486	12.4334	23.607	85.7079	101.196	GO:0000902,cell morphogenesis; GO:0000904,cell morphogenesis involved in differentiation; GO:0003674,molecular_function; GO:0005488,binding; GO:0005509,calcium ion binding; GO:0008150,biological_process; GO:0009653,anatomical structure morphogenesis; GO:0009888,tissue development; GO:0009987,cellular process; GO:0010026,trichome differentiation; GO:0010090,trichome morphogenesis; GO:0010091,trich…	CALM; calmodulin; K02183; CALM; calmodulin; K02183; CALM; calmodulin; K02183; CALM; calmodulin; K02183; CALM; calmodulin; K02183; CALM; calmodulin; K02183; CALM; calmodulin; K02183; CALM; calmodulin; K02183; CALM; calmodulin; K02183; CALM; calmodulin; K02183; CALM; calmodulin; K02183; CALM; calmodulin; K02183; CALM; calmodulin; K02183; CALM; calmodulin; K02183; CALM; calmodulin; K02183; CALM; cal…	PWA34011.1 calcium-binding EF-hand family protein [Artemisia annua]
D.indicum_Contig18_G00124	-1.46919	0.441749	0.000881516	0.0330156	down	0.606953	1.19479	0.581273	2.71899	1.62469	2.03308	GO:0003674,molecular_function; GO:0003824,catalytic activity; GO:0004180,carboxypeptidase activity; GO:0004185,serine-type carboxypeptidase activity; GO:0006508,proteolysis; GO:0006807,nitrogen compound metabolic process; GO:0008150,biological_process; GO:0008152,metabolic process; GO:0008233,peptidase activity; GO:0008236,serine-type peptidase activity; GO:0008238,exopeptidase activity; GO:00090…	--	PWA71204.1 serine carboxypeptidase-like 36 [Artemisia annua]
D.indicum_Contig180_G00035	-1.0006	0.478834	0.0366491	0.279684	down	1.80449	0.394681	1.63631	1.82844	2.92543	2.42077	--	--	PWA87140.1 ulp1 protease family, C-terminal catalytic domain-containing protein [Artemisia annua]
D.indicum_Contig181_G00079	-1.73043	0.740068	0.0193766	0.201918	down	1.26028	1.32903	0.688752	1.2098	3.77446	5.45801	--	--	KAD1267634.1 hypothetical protein E3N88_43083 [Mikania micrantha]
D.indicum_Contig182_G00084	-1.40017	0.605757	0.0208086	0.209761	down	0.113027	0.301956	0.280026	0.868	0.36455	0.534	GO:0005575,cellular_component; GO:0005623,obsolete cell; GO:0005886,plasma membrane; GO:0016020,membrane; GO:0044464,obsolete cell part; GO:0071944,cell periphery;	--	PWA89030.1 calcium-dependent channel, 7TM region, putative phosphate [Artemisia annua]
D.indicum_Contig182_G00156	-1.36241	0.307189	9.20357e-06	0.001377	down	33.8737	82.7084	64.2939	116.306	169.181	163.86	--	--	PWA83875.1 proteinase inhibitor I25 [Artemisia annua]
D.indicum_Contig183_G00046	-1.39844	0.438494	0.00142671	0.0445682	down	1.72341	6.54274	2.94545	10.8287	9.3124	8.718	GO:0001101,response to acid chemical; GO:0003674,molecular_function; GO:0003700,DNA-binding transcription factor activity; GO:0006355,regulation of DNA-templated transcription; GO:0006950,response to stress; GO:0006970,response to osmotic stress; GO:0008150,biological_process; GO:0009628,response to abiotic stimulus; GO:0009651,response to salt stress; GO:0009719,response to endogenous stimulus; …	--	PWA52519.1 homeodomain-like superfamily protein [Artemisia annua]
D.indicum_Contig184_G00021	-1.9531	0.233036	5.24312e-17	9.93641e-14	down	26.7001	35.6777	26.7942	104.415	116.914	110.248	--	RPP25; ribonucleases P/MRP protein subunit RPP25 [EC:3.1.26.5]; K14525; RPP25; ribonucleases P/MRP protein subunit RPP25 [EC:3.1.26.5]; K14525;	PWA90082.1 hypothetical protein CTI12_AA104400 [Artemisia annua]
D.indicum_Contig185_G00008	-1.61292	0.422276	0.000133676	0.00929031	down	1.24242	0.967532	1.46245	5.04586	3.12651	2.45831	GO:0005575,cellular_component; GO:0005576,extracellular region;	RPB1, POLR2A; DNA-directed RNA polymerase II subunit RPB1 [EC:2.7.7.6]; K03006; RPB1, POLR2A; DNA-directed RNA polymerase II subunit RPB1 [EC:2.7.7.6]; K03006;	XP_023736550.1 protodermal factor 1 [Lactuca sativa]
D.indicum_Contig185_G00078	-1.01346	0.298202	0.000677433	0.0279904	down	13.8047	23.6182	15.1521	45.7324	31.492	24.9834	--	UBQLN, DSK2; ubiquilin; K04523; UBQLN, DSK2; ubiquilin; K04523;	PWA84495.1 hypothetical protein CTI12_AA130900 [Artemisia annua]
D.indicum_Contig186_G00021	-1.13352	0.292503	0.000106523	0.00811829	down	32.1547	30.4049	31.7482	37.5545	89.6346	70.7532	--	--	PWA91921.1 hypothetical protein CTI12_AA085740 [Artemisia annua]
D.indicum_Contig188_G00009	-1.44042	0.65808	0.0286095	0.246449	down	1.37843	0.930319	1.80797	5.29286	3.81075	1.4472	--	--	PWA60916.1 DExH-box ATP-dependent RNA helicase DExH5, mitochondrial [Artemisia annua]
D.indicum_Contig188_G00010	-1.62836	0.485189	0.000790405	0.0307418	down	2.24721	1.63434	1.55844	8.85194	4.21311	2.84746	--	--	PWA99515.1 KOW-like protein [Artemisia annua]
D.indicum_Contig188_G00082	-1.19501	0.549921	0.0297754	0.252136	down	0.718673	1.59553	0.661492	3.88515	1.39426	1.3105	--	--	PWA42991.1 nucleic acid-binding, OB-fold protein [Artemisia annua]
D.indicum_Contig189_G00004	-1.13866	0.240431	2.18101e-06	0.000418917	down	20.2863	18.8638	28.6971	39.5533	48.2727	54.0506	--	--	VAI23676.1 unnamed protein product [Triticum turgidum subsp. durum]
D.indicum_Contig189_G00005	-1.20394	0.249305	1.37076e-06	0.000302818	down	47.1356	78.6604	55.4561	146.752	125.448	129.438	--	--	ADR51242.1 3-hydroxy-3-methylglutaryl-CoA reductase, partial [Coffea arabica]
D.indicum_Contig189_G00030	-1.09683	0.251945	1.34015e-05	0.00179701	down	5.55555	8.2922	6.76022	15.1786	13.9624	13.1746	--	E2.1.1.141; jasmonate O-methyltransferase [EC:2.1.1.141]; K08241; BAMT; benzoate O-methyltransferase [EC:2.1.1.273]; K21482; SAMT; salicylate 1-O-methyltransferase [EC:2.1.1.274]; K21483; AAMT; anthranilate O-methyltransferase [EC:2.1.1.277]; K21485;	PWA84127.1 S-adenosyl-L-methionine-dependent methyltransferases superfamily protein [Artemisia annua]
D.indicum_Contig19_G00006	-1.18712	0.427376	0.00547444	0.0979986	down	5.07261	5.11676	5.20696	4.65771	16.5641	12.388	--	--	KMZ68084.1 DNA helicase [Zostera marina]
D.indicum_Contig19_G00018	-1.54775	0.506622	0.00225035	0.0580497	down	2.2937	5.51493	1.50423	12.5504	6.9752	6.98361	--	--	--
D.indicum_Contig19_G00221	-1.71092	0.716347	0.0169222	0.188277	down	1.28379	0.451274	0.561281	3.5944	2.07032	1.34784	--	--	PWA72885.1 cytochrome b5, heme-binding site-containing protein [Artemisia annua]
D.indicum_Contig19_G00285	-2.61807	1.00917	0.00947917	0.137482	down	0.0988665	0	0.259351	0.521985	0.546646	0.986092	--	--	XP_043614029.1 uncharacterized protein LOC122585979 [Erigeron canadensis]
D.indicum_Contig191_G00064	-1.08544	0.493018	0.0276916	0.242835	down	0.303802	0.672787	0.298854	0.729082	1.06735	0.837268	GO:0001666,response to hypoxia; GO:0003674,molecular_function; GO:0003824,catalytic activity; GO:0004672,protein kinase activity; GO:0004674,protein serine/threonine kinase activity; GO:0004712,protein serine/threonine/tyrosine kinase activity; GO:0005575,cellular_component; GO:0005622,intracellular anatomical structure; GO:0005623,obsolete cell; GO:0005737,cytoplasm; GO:0005783,endoplasmic retic…	MAP3K7, TAK1; mitogen-activated protein kinase kinase kinase 7 [EC:2.7.11.25]; K04427; MAP3K7, TAK1; mitogen-activated protein kinase kinase kinase 7 [EC:2.7.11.25]; K04427; MAP3K7, TAK1; mitogen-activated protein kinase kinase kinase 7 [EC:2.7.11.25]; K04427; MAP3K7, TAK1; mitogen-activated protein kinase kinase kinase 7 [EC:2.7.11.25]; K04427; MAP3K7, TAK1; mitogen-activated protein kinase kina…	PWA91771.1 serine/threonine/dual specificity protein kinase, catalytic domain-containing protein [Artemisia annua]
D.indicum_Contig191_G00074	-2.56312	0.785783	0.00110679	0.0382294	down	0.746648	0.188971	0.130576	0.860089	2.40818	2.58687	GO:0005575,cellular_component; GO:0005622,intracellular anatomical structure; GO:0005623,obsolete cell; GO:0005634,nucleus; GO:0006325,chromatin organization; GO:0006996,organelle organization; GO:0007275,multicellular organism development; GO:0008150,biological_process; GO:0009553,embryo sac development; GO:0009561,megagametogenesis; GO:0009987,cellular process; GO:0016043,cellular component org…	--	XP_042393590.1 ISWI chromatin-remodeling complex ATPase CHR11-like [Zingiber officinale]
D.indicum_Contig191_G00103	-1.46948	0.680532	0.0308259	0.255403	down	0.785515	0.621275	0.171716	2.21502	1.22153	0.721618	--	--	PWA53895.1 hypothetical protein CTI12_AA440450 [Artemisia annua]
D.indicum_Contig194_G00038	-1.67902	0.840502	0.0457564	0.311325	down	0.57805	0.195067	1.01091	2.77448	1.59806	0.971025	--	--	PWA99265.1 homeobox domain, POX domain-containing protein [Artemisia annua]
D.indicum_Contig194_G00063	-1.18684	0.407715	0.00360317	0.0770131	down	21.1125	5.3874	26.3241	44.4119	29.5437	38.0377	--	--	--
D.indicum_Contig196_G00018	-1.66162	0.752525	0.0272404	0.24103	down	1.10274	0.814029	0.361595	2.38178	2.28645	2.1708	GO:0000228,nuclear chromosome; GO:0000785,chromatin; GO:0000786,nucleosome; GO:0003674,molecular_function; GO:0003676,nucleic acid binding; GO:0003677,DNA binding; GO:0005488,binding; GO:0005515,protein binding; GO:0005575,cellular_component; GO:0005622,intracellular anatomical structure; GO:0005623,obsolete cell; GO:0005634,nucleus; GO:0005694,chromosome; GO:0006325,chromatin organization; GO:00…	H4; histone H4; K11254; H4; histone H4; K11254; H4; histone H4; K11254;	GAV57897.1 Histone domain-containing protein, partial [Cephalotus follicularis]
D.indicum_Contig196_G00021	-1.31002	0.565291	0.0204807	0.208228	down	1.65786	1.97456	0.682192	2.24676	3.86433	4.19786	GO:0000228,nuclear chromosome; GO:0000785,chromatin; GO:0000786,nucleosome; GO:0003674,molecular_function; GO:0003676,nucleic acid binding; GO:0003677,DNA binding; GO:0005488,binding; GO:0005515,protein binding; GO:0005575,cellular_component; GO:0005622,intracellular anatomical structure; GO:0005623,obsolete cell; GO:0005634,nucleus; GO:0005694,chromosome; GO:0006325,chromatin organization; GO:00…	H4; histone H4; K11254; H4; histone H4; K11254; H4; histone H4; K11254;	KAG2405977.1 Histone H4 variant [Vigna angularis]
D.indicum_Contig196_G00059	-2.01166	0.799263	0.0118396	0.155672	down	0.125202	0.105626	1.09478	2.34365	1.49989	1.18304	--	--	PWA38451.1 hypothetical protein CTI12_AA581210 [Artemisia annua]
D.indicum_Contig196_G00089	-1.48151	0.549665	0.00703245	0.114497	down	0.402687	0.747391	0.633806	2.47396	1.03904	1.26833	--	ST2A, SOT15; hydroxyjasmonate sulfotransferase [EC:2.8.2.39]; K22312;	PWA96559.1 Sulfotransferase domain-containing protein [Artemisia annua]
D.indicum_Contig197_G00005	-1.48322	0.319148	3.36101e-06	0.000604705	down	3.70872	5.11444	6.67301	14.3091	10.5159	16.4736	--	--	PWA79365.1 hypothetical protein CTI12_AA209330 [Artemisia annua]
D.indicum_Contig198_G00030	-1.02415	0.353717	0.003787	0.0793902	down	2.47166	1.70986	2.55028	5.40966	3.68986	3.84057	--	--	PWA90195.1 hypothetical protein CTI12_AA100510 [Artemisia annua]
D.indicum_Contig198_G00038	-2.781	0.518841	8.32088e-08	2.71882e-05	down	1.32039	0.875235	0.742221	9.95892	4.51942	4.55487	--	--	PWA72774.1 lipase class 3-related protein [Artemisia annua]
D.indicum_Contig2_G00041	-1.22268	0.254795	1.59714e-06	0.000338821	down	3.68977	4.2355	3.94042	6.93878	9.92189	9.65289	--	--	PWA84263.1 replication protein A 70 kDa DNA-binding subunit B [Artemisia annua]
D.indicum_Contig2_G00050	-1.3064	0.575391	0.0231802	0.222129	down	0.757355	0.410745	0.993362	0.986668	2.19346	1.87426	GO:0005575,cellular_component; GO:0005622,intracellular anatomical structure; GO:0005623,obsolete cell; GO:0005737,cytoplasm; GO:0005829,cytosol; GO:0005911,cell-cell junction; GO:0009506,plasmodesma; GO:0016020,membrane; GO:0030054,cell junction; GO:0030117,membrane coat; GO:0030119,AP-type membrane coat adaptor complex; GO:0030124,AP-4 adaptor complex; GO:0032991,protein-containing complex; GO:…	AP4E1; AP-4 complex subunit epsilon-1; K12400;	PWA51062.1 adaptin family protein [Artemisia annua]
D.indicum_Contig2_G00056	-1.20261	0.431614	0.00533114	0.0965227	down	2.81812	2.89433	2.9999	7.64524	4.62936	6.81792	--	--	--
D.indicum_Contig2_G00139	-2.06144	0.569812	0.000297178	0.01584	down	0.186177	0.209423	0.434122	1.01275	1.31534	0.97733	GO:0003674,molecular_function; GO:0003824,catalytic activity; GO:0004672,protein kinase activity; GO:0004674,protein serine/threonine kinase activity; GO:0005488,binding; GO:0005515,protein binding; GO:0005516,calmodulin binding; GO:0005575,cellular_component; GO:0005623,obsolete cell; GO:0005886,plasma membrane; GO:0006468,protein phosphorylation; GO:0006793,phosphorus metabolic process; GO:0006…	--	XP_043618819.1 G-type lectin S-receptor-like serine/threonine-protein kinase At4g27290 [Erigeron canadensis]
D.indicum_Contig2_G00187	-1.23883	0.480989	0.0100067	0.141805	down	2.70784	4.5689	2.50706	5.19876	8.95386	8.19437	--	--	--
D.indicum_Contig2_G00262	-1.07336	0.243933	1.08135e-05	0.0015344	down	26.6887	40.1423	34.6721	71.2959	65.2098	68.3694	--	--	KAF5814711.1 putative 11-oxo-beta-amyrin 30-oxidase [Helianthus annuus]
D.indicum_Contig2_G00363	-1.24526	0.542987	0.0218282	0.214117	down	1.0619	1.19448	0.980125	4.19072	1.63094	1.48651	--	--	PWA68105.1 Phox-associated domain-containing protein [Artemisia annua]
D.indicum_Contig2_G00422	-1.23487	0.332569	0.000204701	0.0124943	down	19.3473	25.7124	20.8412	81.226	33.2413	33.6503	--	--	PWA66925.1 ARID DNA-binding domain-containing protein [Artemisia annua]
D.indicum_Contig2_G00423	-1.34837	0.445356	0.00246484	0.0611948	down	2.01812	2.11354	1.64297	6.5467	2.6293	4.82213	--	--	--
D.indicum_Contig2_G00480	-1.2583	0.451714	0.00534253	0.0965227	down	1.89494	3.05829	1.729	6.88071	5.23869	3.28697	--	--	PWA47754.1 hypothetical protein CTI12_AA496460 [Artemisia annua]
D.indicum_Contig20_G00004	-2.2296	0.690263	0.00123761	0.0408611	down	0.0171684	0.130356	0.210172	0.395538	0.72777	0.5047	--	RANGAP1; Ran GTPase-activating protein 1; K14319;	PWA78875.1 inosine/uridine-preferring nucleoside hydrolase domain-containing protein [Artemisia annua]
D.indicum_Contig20_G00022	-1.50706	0.576365	0.0089289	0.133591	down	0.857688	0.568529	0.749974	1.64667	1.24202	2.95872	--	--	PWA35325.1 beta-lactamase/transpeptidase-like protein [Artemisia annua]
D.indicum_Contig20_G00184	-1.45869	0.693618	0.0354646	0.275332	down	1.22377	0.589959	1.07008	0.839111	1.85271	4.77223	--	--	XP_021840496.1 probable histone-arginine methyltransferase 1.3, partial [Spinacia oleracea]
D.indicum_Contig200_G00035	-1.01603	0.340905	0.00287872	0.0671335	down	1.00628	0.626911	1.17772	2.11028	1.92595	1.3328	--	--	PWA91605.1 phospholipase-like protein [Artemisia annua]
D.indicum_Contig200_G00047	-1.01549	0.26936	0.000163236	0.0107167	down	14.8253	23.5916	11.8217	30.4605	34.6183	33.0577	GO:0003674,molecular_function; GO:0003824,catalytic activity; GO:0005215,transporter activity; GO:0005575,cellular_component; GO:0005622,intracellular anatomical structure; GO:0005623,obsolete cell; GO:0005737,cytoplasm; GO:0005773,vacuole; GO:0005774,vacuolar membrane; GO:0005886,plasma membrane; GO:0006810,transport; GO:0006811,ion transport; GO:0006812,cation transport; GO:0008150,biological_p…	PMA1, PMA2; H+-transporting ATPase [EC:7.1.2.1]; K01535;	PWA44935.1 H(+)-ATPase 8 [Artemisia annua]
D.indicum_Contig201_G00055	-1.67234	0.535957	0.00180674	0.0513601	down	0.242293	0.783565	0.882766	2.4034	2.15835	1.3143	GO:0000003,reproduction; GO:0003006,developmental process involved in reproduction; GO:0003674,molecular_function; GO:0003700,DNA-binding transcription factor activity; GO:0005575,cellular_component; GO:0005622,intracellular anatomical structure; GO:0005623,obsolete cell; GO:0005634,nucleus; GO:0006355,regulation of DNA-templated transcription; GO:0007275,multicellular organism development; GO:00…	--	PWA75215.1 Zinc finger, C2H2 [Artemisia annua]
D.indicum_Contig202_G00027	-5.34569	1.21863	1.15119e-05	0.00159634	down	0.10464	0	0.0914984	2.10942	2.02498	3.18595	--	--	PWA46735.1 hypothetical protein CTI12_AA505490 [Artemisia annua]
D.indicum_Contig202_G00031	-1.39401	0.387005	0.000315716	0.0164332	down	1.84435	2.40469	2.5657	5.55285	5.25334	6.33721	--	--	PWA42861.1 hypothetical protein CTI12_AA540770 [Artemisia annua]
D.indicum_Contig203_G00064	-1.40903	0.259212	5.45491e-08	1.86827e-05	down	6.68997	9.38506	8.22314	15.266	23.2507	23.4392	--	CAD; cinnamyl-alcohol dehydrogenase [EC:1.1.1.195]; K00083;	XP_022023352.1 8-hydroxygeraniol dehydrogenase [Helianthus annuus]
D.indicum_Contig204_G00022	-1.10696	0.353149	0.00172132	0.0497569	down	3.18042	5.32623	5.479	5.42255	12.292	11.2632	--	--	PWA59444.1 RNA-directed DNA polymerase, eukaryota, Reverse transcriptase zinc-binding domain protein [Artemisia annua]
D.indicum_Contig205_G00030	-1.22536	0.576613	0.0335786	0.26751	down	0.626011	1.26751	0.656871	1.20187	2.42291	2.1689	GO:0005575,cellular_component; GO:0005622,intracellular anatomical structure; GO:0005623,obsolete cell; GO:0005737,cytoplasm; GO:0005773,vacuole; GO:0005774,vacuolar membrane; GO:0005794,Golgi apparatus; GO:0005829,cytosol; GO:0005886,plasma membrane; GO:0007154,cell communication; GO:0007165,signal transduction; GO:0008150,biological_process; GO:0009719,response to endogenous stimulus; GO:000972…	YWHAE; 14-3-3 protein epsilon; K06630; YWHAE; 14-3-3 protein epsilon; K06630; YWHAE; 14-3-3 protein epsilon; K06630; YWHAE; 14-3-3 protein epsilon; K06630; YWHAE; 14-3-3 protein epsilon; K06630; YWHAE; 14-3-3 protein epsilon; K06630; YWHAE; 14-3-3 protein epsilon; K06630; YWHAE; 14-3-3 protein epsilon; K06630; YWHAE; 14-3-3 protein epsilon; K06630; YWHAE; 14-3-3 protein epsilon; K06630;	PWA50852.1 14-3-3-like protein A [Artemisia annua]
D.indicum_Contig205_G00069	-1.35518	0.350748	0.000111683	0.00831105	down	8.23235	9.57953	8.06726	30.9291	16.6114	15.647	--	--	--
D.indicum_Contig208_G00046	-1.54679	0.204175	3.5698e-14	5.07393e-11	down	29.146	27.7925	31.3382	97.3324	79.6136	68.5264	GO:0003674,molecular_function; GO:0005488,binding; GO:0005515,protein binding; GO:0005575,cellular_component; GO:0005622,intracellular anatomical structure; GO:0005623,obsolete cell; GO:0005634,nucleus; GO:0005737,cytoplasm; GO:0005829,cytosol; GO:0006950,response to stress; GO:0006970,response to osmotic stress; GO:0008150,biological_process; GO:0009628,response to abiotic stimulus; GO:0009651,r…	SPOP; speckle-type POZ protein; K10523; SPOP; speckle-type POZ protein; K10523;	PWA64070.1 BTB/POZ/MATH-domains containing protein [Artemisia annua]
D.indicum_Contig21_G00189	-2.06163	0.983192	0.0360045	0.277171	down	0	1.02929	0.177805	2.14717	2.06123	0.853951	--	--	PWA34087.1 Albumin-8 [Artemisia annua]
D.indicum_Contig211_G00060	-1.11763	0.495973	0.024233	0.226603	down	0.838788	2.05858	1.86696	3.07436	2.7405	4.16301	--	--	PWA80725.1 hypothetical protein CTI12_AA192810 [Artemisia annua]
D.indicum_Contig215_G00006	-1.03472	0.242179	1.9327e-05	0.0023479	down	25.8604	26.3226	21.5066	44.1175	44.4239	55.6292	--	--	PWA62699.1 calcium-binding EF-hand family protein [Artemisia annua]
D.indicum_Contig216_G00008	-1.53432	0.576231	0.00775214	0.12236	down	0.890916	0.546628	1.06231	2.17695	1.94054	2.72106	--	--	PWA37880.1 nucleic acid-binding, OB-fold protein [Artemisia annua]
D.indicum_Contig216_G00039	-1.38617	0.659396	0.0355374	0.275483	down	0.4662	0.196653	0.33971	0.78317	1.10983	0.571036	--	--	PWA83530.1 BTB/POZ-like protein [Artemisia annua]
D.indicum_Contig216_G00083	-1.28729	0.271215	2.0708e-06	0.000405976	down	19.7983	37.2681	32.0837	85.4178	66.8678	56.7557	GO:0003674,molecular_function; GO:0003824,catalytic activity; GO:0004180,carboxypeptidase activity; GO:0004185,serine-type carboxypeptidase activity; GO:0005575,cellular_component; GO:0005576,extracellular region; GO:0005622,intracellular anatomical structure; GO:0005623,obsolete cell; GO:0005737,cytoplasm; GO:0005773,vacuole; GO:0005777,peroxisome; GO:0005783,endoplasmic reticulum; GO:0005789,en…	--	PWA89288.1 serine carboxypeptidase-like 47 [Artemisia annua]
D.indicum_Contig217_G00002	-1.48835	0.752849	0.0480462	0.320011	down	0.114137	0.269615	0.0798426	0.613567	0.31554	0.335529	GO:0003674,molecular_function; GO:0005215,transporter activity; GO:0005575,cellular_component; GO:0006810,transport; GO:0006811,ion transport; GO:0006812,cation transport; GO:0006813,potassium ion transport; GO:0006814,sodium ion transport; GO:0008150,biological_process; GO:0008324,cation transmembrane transporter activity; GO:0009674,potassium:sodium symporter activity; GO:0009987,cellular proce…	--	XP_023771622.2 potassium transporter 5 [Lactuca sativa]
D.indicum_Contig219_G00010	-1.1382	0.342341	0.000884982	0.0330298	down	1.68875	4.08415	3.60964	6.52046	6.53614	6.85564	GO:0003674,molecular_function; GO:0003824,catalytic activity; GO:0005575,cellular_component; GO:0005622,intracellular anatomical structure; GO:0005623,obsolete cell; GO:0005737,cytoplasm; GO:0005783,endoplasmic reticulum; GO:0005789,endoplasmic reticulum membrane; GO:0008150,biological_process; GO:0008152,metabolic process; GO:0012505,endomembrane system; GO:0016020,membrane; GO:0016491,oxidoredu…	FAD2; omega-6 fatty acid desaturase / acyl-lipid omega-6 desaturase (Delta-12 desaturase) [EC:1.14.19.6 1.14.19.22]; K10256;	PWA79484.1 Fatty acid desaturase, type 1 [Artemisia annua]
D.indicum_Contig219_G00019	-1.58869	0.325733	1.07568e-06	0.000248604	down	3.69036	6.17879	6.9999	23.844	13.106	11.5042	--	--	PWA53781.1 Peptidase S8/S53 domain-containing protein [Artemisia annua]
D.indicum_Contig219_G00028	-1.80091	0.404128	8.33924e-06	0.00127451	down	1.06003	0.936871	1.23587	2.76198	3.7213	4.23968	GO:0003674,molecular_function; GO:0003676,nucleic acid binding; GO:0003723,RNA binding; GO:0003824,catalytic activity; GO:0004518,nuclease activity; GO:0004519,endonuclease activity; GO:0005488,binding; GO:0005575,cellular_component; GO:0005622,intracellular anatomical structure; GO:0005623,obsolete cell; GO:0006139,nucleobase-containing compound metabolic process; GO:0006725,cellular aromatic co…	--	PWA38618.1 Pentatricopeptide repeat-containing protein [Artemisia annua]
D.indicum_Contig219_G00052	-1.50621	0.549315	0.00610692	0.104705	down	0.465779	1.13519	0.497791	1.88785	2.2892	1.63006	--	--	PWA60978.1 myb/SANT-like domain, Harbinger transposase-derived nuclease domain protein [Artemisia annua]
D.indicum_Contig22_G00042	-1.04083	0.472897	0.0277387	0.242998	down	1.85595	1.56576	4.08516	7.49506	4.24627	2.82204	GO:0000302,response to reactive oxygen species; GO:0003674,molecular_function; GO:0003676,nucleic acid binding; GO:0003677,DNA binding; GO:0003700,DNA-binding transcription factor activity; GO:0005488,binding; GO:0005575,cellular_component; GO:0005622,intracellular anatomical structure; GO:0005623,obsolete cell; GO:0005634,nucleus; GO:0006355,regulation of DNA-templated transcription; GO:0006950,…	--	XP_022009415.1 ethylene-responsive transcription factor ERN1 [Helianthus annuus]
D.indicum_Contig22_G00053	-2.19511	0.642088	0.000629199	0.0263809	down	0.193073	0.122163	0.126619	0.486515	0.667203	0.760145	--	--	PWA45751.1 F-box domain, cyclin-like protein [Artemisia annua]
D.indicum_Contig22_G00072	-1.37118	0.404296	0.000695014	0.0284685	down	1.73765	3.04186	1.10159	5.58797	4.16334	4.97135	GO:0003674,molecular_function; GO:0005488,binding; GO:0005575,cellular_component; GO:0005622,intracellular anatomical structure; GO:0005623,obsolete cell; GO:0005634,nucleus; GO:0005737,cytoplasm; GO:0006950,response to stress; GO:0006952,defense response; GO:0008150,biological_process; GO:0009605,response to external stimulus; GO:0009607,response to biotic stimulus; GO:0009617,response to bacter…	--	PWA85184.1 Ricin B lectin domain-containing protein [Artemisia annua]
D.indicum_Contig22_G00207	-1.05095	0.488034	0.0312849	0.257175	down	0.18022	0.4423	0.630346	0.833549	0.709598	0.946055	GO:0000003,reproduction; GO:0000228,nuclear chromosome; GO:0000785,chromatin; GO:0000791,euchromatin; GO:0002252,immune effector process; GO:0002376,immune system process; GO:0003006,developmental process involved in reproduction; GO:0003674,molecular_function; GO:0003676,nucleic acid binding; GO:0003682,chromatin binding; GO:0003723,RNA binding; GO:0003824,catalytic activity; GO:0004518,nuclease…	ELF2C, AGO; eukaryotic translation initiation factor 2C; K11593;	PWA67908.1 Argonaute/Dicer protein, PAZ [Artemisia annua]
D.indicum_Contig22_G00225	-1.11599	0.28861	0.00011028	0.00829827	down	2.07477	3.31065	1.70749	4.28073	4.98318	5.57878	GO:0000003,reproduction; GO:0000271,polysaccharide biosynthetic process; GO:0000902,cell morphogenesis; GO:0000904,cell morphogenesis involved in differentiation; GO:0001558,regulation of cell growth; GO:0003006,developmental process involved in reproduction; GO:0005975,carbohydrate metabolic process; GO:0005976,polysaccharide metabolic process; GO:0006073,cellular glucan metabolic process; GO:00…	E2.4.1.34; 1,3-beta-glucan synthase [EC:2.4.1.34]; K00706; E2.4.1.34; 1,3-beta-glucan synthase [EC:2.4.1.34]; K00706;	PWA57186.1 callose synthase 5 [Artemisia annua]
D.indicum_Contig220_G00003	-2.29336	0.230258	2.28178e-23	1.08107e-19	down	3.22274	3.03135	3.30387	15.4683	14.2006	14.9342	GO:0003674,molecular_function; GO:0003824,catalytic activity; GO:0005575,cellular_component; GO:0005622,intracellular anatomical structure; GO:0005623,obsolete cell; GO:0005737,cytoplasm; GO:0005783,endoplasmic reticulum; GO:0005789,endoplasmic reticulum membrane; GO:0008150,biological_process; GO:0008152,metabolic process; GO:0012505,endomembrane system; GO:0016020,membrane; GO:0016491,oxidoredu…	FAD2; omega-6 fatty acid desaturase / acyl-lipid omega-6 desaturase (Delta-12 desaturase) [EC:1.14.19.6 1.14.19.22]; K10256;	PWA80376.1 fatty acid desaturase [Artemisia annua]
D.indicum_Contig220_G00011	-1.6511	0.700918	0.0184916	0.197378	down	0.0400437	0.540521	0.525221	0.999433	0.996331	1.38737	--	--	PWA84414.1 replication protein A 70 kDa DNA-binding subunit C [Artemisia annua]
D.indicum_Contig220_G00053	-2.30533	0.971321	0.0176251	0.192852	down	0.244531	0.0773613	0	0.440131	0.788693	0.256731	GO:0001504,neurotransmitter uptake; GO:0001505,regulation of neurotransmitter levels; GO:0003333,amino acid transmembrane transport; GO:0003674,molecular_function; GO:0005215,transporter activity; GO:0005310,dicarboxylic acid transmembrane transporter activity; GO:0005313,L-glutamate transmembrane transporter activity; GO:0005326,neurotransmitter transmembrane transporter activity; GO:0005342,org…	SLC36A, PAT; solute carrier family 36 (proton-coupled amino acid transporter); K14209; SLC36A, PAT; solute carrier family 36 (proton-coupled amino acid transporter); K14209;	PWA50774.1 amino acid transporter, transmembrane domain-containing protein [Artemisia annua]
D.indicum_Contig223_G00001	-1.83749	0.469343	9.03937e-05	0.00730006	down	0.504382	1.02124	0.823271	1.45253	2.66485	3.98925	GO:0003674,molecular_function; GO:0003824,catalytic activity; GO:0004497,monooxygenase activity; GO:0005575,cellular_component; GO:0008150,biological_process; GO:0008152,metabolic process; GO:0009058,biosynthetic process; GO:0009059,macromolecule biosynthetic process; GO:0010143,cutin biosynthetic process; GO:0016020,membrane; GO:0016491,oxidoreductase activity; GO:0016705,oxidoreductase activity…	bglB; beta-glucosidase [EC:3.2.1.21]; K05350; bglB; beta-glucosidase [EC:3.2.1.21]; K05350; bglB; beta-glucosidase [EC:3.2.1.21]; K05350; CYP1A2; cytochrome P450 family 1 subfamily A polypeptide 2 [EC:1.14.14.1]; K07409; CYP1A2; cytochrome P450 family 1 subfamily A polypeptide 2 [EC:1.14.14.1]; K07409; CYP1A2; cytochrome P450 family 1 subfamily A polypeptide 2 [EC:1.14.14.1]; K07409; CYP1A2; cyto…	PWA97411.1 cytochrome P450 [Artemisia annua]
D.indicum_Contig226_G00017	-1.68626	0.222461	3.45421e-14	5.07393e-11	down	10.1628	13.1464	15.6455	34.1153	40.7244	44.8131	--	--	PWA81407.1 serine/threonine/dual specificity protein kinase, catalytic domain-containing protein [Artemisia annua]
D.indicum_Contig227_G00021	-1.94661	0.804234	0.015501	0.179929	down	0.170662	1.43978	1.64152	7.37219	2.0445	2.68766	--	--	PWA75870.1 alpha/Beta hydrolase fold protein [Artemisia annua]
D.indicum_Contig229_G00052	-1.04109	0.335734	0.00192917	0.0532433	down	2.47777	5.6738	5.91944	10.0238	9.50022	8.31515	--	--	KHN04939.1 Putative coatomer subunit beta'-3 [Glycine soja]
D.indicum_Contig229_G00081	-2.12889	0.67335	0.0015688	0.0472973	down	0.0838342	0.282904	0.146611	0.858412	0.746799	0.586779	--	--	KAF5771927.1 hypothetical protein HanXRQr2_Chr13g0570701 [Helianthus annuus]
D.indicum_Contig23_G00023	-1.26355	0.272456	3.52443e-06	0.00063012	down	23.678	40.495	27.8875	64.1684	82.6776	66.4606	--	ruvX; putative holliday junction resolvase [EC:3.1.-.-]; K07447;	XP_008392574.1 uncharacterized LOC103454749 isoform X1 [Malus domestica]
D.indicum_Contig230_G00024	-1.40709	0.552665	0.0108961	0.149019	down	0.366536	0.481017	0.569785	1.25104	0.975784	1.36826	GO:0000003,reproduction; GO:0000151,ubiquitin ligase complex; GO:0000228,nuclear chromosome; GO:0000793,condensed chromosome; GO:0000794,condensed nuclear chromosome; GO:0001101,response to acid chemical; GO:0003006,developmental process involved in reproduction; GO:0003674,molecular_function; GO:0005488,binding; GO:0005515,protein binding; GO:0005575,cellular_component; GO:0005622,intracellular …	CUL1, CDC53; cullin 1; K03347; CUL1, CDC53; cullin 1; K03347; CUL1, CDC53; cullin 1; K03347; CUL1, CDC53; cullin 1; K03347; CUL1, CDC53; cullin 1; K03347; CUL1, CDC53; cullin 1; K03347; CUL1, CDC53; cullin 1; K03347; CUL1, CDC53; cullin 1; K03347; CUL1, CDC53; cullin 1; K03347; CUL1, CDC53; cullin 1; K03347; CUL1, CDC53; cullin 1; K03347; CUL1, CDC53; cullin 1; K03347; CUL1, CDC53; cullin 1; K033…	PWA91453.1 cullin [Artemisia annua]
D.indicum_Contig230_G00040	-1.20477	0.484724	0.0129377	0.163843	down	1.23197	3.49597	2.54623	5.37556	6.19247	4.7034	GO:0000154,rRNA modification; GO:0000451,rRNA 2'-O-methylation; GO:0000453,enzyme-directed rRNA 2'-O-methylation; GO:0001510,RNA methylation; GO:0003674,molecular_function; GO:0003676,nucleic acid binding; GO:0003723,RNA binding; GO:0003824,catalytic activity; GO:0005488,binding; GO:0005575,cellular_component; GO:0005622,intracellular anatomical structure; GO:0005623,obsolete cell; GO:0005634,nuc…	--	PWA72732.1 tRNA/rRNA methyltransferase (SpoU) family protein [Artemisia annua]
D.indicum_Contig232_G00073	-1.0275	0.339842	0.00249897	0.0617103	down	8.34074	20.626	8.79749	25.321	25.3644	24.1909	--	REEP1_2_3_4; receptor expression-enhancing protein 1/2/3/4; K17338;	PWA58928.1 TB2/DP1/HVA22-related protein [Artemisia annua]
D.indicum_Contig234_G00054	-1.36006	0.452653	0.00265893	0.0640011	down	1.53596	3.36909	2.86521	8.35515	4.71807	6.12786	--	--	PWA64174.1 hypothetical protein CTI12_AA346690 [Artemisia annua]
D.indicum_Contig234_G00090	-1.8488	0.839702	0.0276838	0.242835	down	0.199106	0.251962	0.130576	0.716741	0.825663	0.47034	--	--	PWA97856.1 protein kinase C-like, phorbol ester/diacylglycerol-binding domain, DC1 [Artemisia annua]
D.indicum_Contig235_G00003	-2.38318	0.970089	0.0140237	0.171095	down	0.0720384	0.0303873	0.188974	0.760682	0.365117	0.30253	GO:0003674,molecular_function; GO:0003824,catalytic activity; GO:0005215,transporter activity; GO:0005575,cellular_component; GO:0005623,obsolete cell; GO:0005886,plasma membrane; GO:0005887,integral component of plasma membrane; GO:0006810,transport; GO:0006811,ion transport; GO:0006817,phosphate ion transport; GO:0006820,anion transport; GO:0008150,biological_process; GO:0008509,anion transmemb…	--	PWA39230.1 phosphate transporter 1,9 [Artemisia annua]
D.indicum_Contig235_G00035	-1.35443	0.582614	0.020086	0.205832	down	0.592382	0.849589	0.466188	1.42163	1.47391	1.80362	--	--	PWA57704.1 hypothetical protein CTI12_AA377460 [Artemisia annua]
D.indicum_Contig236_G00009	-1.62152	0.637151	0.0109292	0.14908	down	0.306879	0.295881	0.46001	1.0521	1.37358	0.690407	--	--	KAF5735269.1 putative zinc finger protein [Tripterygium wilfordii]
D.indicum_Contig237_G00025	-1.41661	0.311426	5.39551e-06	0.000896948	down	4.67117	5.50352	5.98595	9.58661	15.2887	16.4038	GO:0003674,molecular_function; GO:0003824,catalytic activity; GO:0004842,ubiquitin-protein transferase activity; GO:0006508,proteolysis; GO:0006511,ubiquitin-dependent protein catabolic process; GO:0006807,nitrogen compound metabolic process; GO:0008150,biological_process; GO:0008152,metabolic process; GO:0009056,catabolic process; GO:0009057,macromolecule catabolic process; GO:0009987,cellular p…	--	PWA44140.1 Zinc finger, RING/FYVE/PHD-type [Artemisia annua]
D.indicum_Contig238_G00003	-1.24251	0.583162	0.0331181	0.265421	down	1.21146	3.4068	0.971043	5.62086	2.60491	4.66365	--	--	PWA65113.1 GDP-fucose protein O-fucosyltransferase [Artemisia annua]
D.indicum_Contig24_G00005	-1.01183	0.451081	0.0248885	0.230083	down	3.88257	6.80296	6.65937	17.9185	8.66946	6.89832	--	--	--
D.indicum_Contig24_G00076	-1.15565	0.553131	0.0366819	0.27974	down	1.38263	0.613916	1.27262	3.00376	1.60941	2.21561	--	IFI30, GILT; interferon, gamma-inducible protein 30; K08059;	PWA68814.1 gamma interferon responsive lysosomal thiol (GILT) reductase family protein [Artemisia annua]
D.indicum_Contig24_G00097	-1.51534	0.644398	0.0186951	0.198227	down	0.173555	0.32212	0.333869	0.666413	0.927622	0.692413	GO:0005575,cellular_component; GO:0005623,obsolete cell; GO:0005886,plasma membrane; GO:0016020,membrane; GO:0044464,obsolete cell part; GO:0071944,cell periphery;	--	PWA68288.1 SEC14 cytosolic factor family protein / phosphoglyceride transfer family protein [Artemisia annua]
D.indicum_Contig24_G00188	-1.11687	0.494162	0.0238134	0.224743	down	0.969561	0.788749	0.423898	1.92793	1.11684	1.45419	--	--	PWA71467.1 polymerase, nucleotidyl transferase domain-containing protein [Artemisia annua]
D.indicum_Contig240_G00034	-2.42806	0.549045	9.76389e-06	0.00143071	down	0.725855	0.459272	1.34873	4.26778	5.60197	3.04828	--	--	XP_027102081.1 N-alpha-acetyltransferase MAK3 isoform X2 [Coffea arabica]
D.indicum_Contig240_G00039	-1.16563	0.503316	0.0205641	0.208554	down	1.18058	4.26852	2.35958	8.1759	5.05112	3.80699	--	--	--
D.indicum_Contig240_G00041	-1.08937	0.489958	0.0261886	0.236864	down	0.419872	0.986761	0.760509	2.10164	1.24368	1.10205	GO:0000003,reproduction; GO:0000070,mitotic sister chromatid segregation; GO:0000082,G1/S transition of mitotic cell cycle; GO:0000083,regulation of transcription involved in G1/S transition of mitotic cell cycle; GO:0000086,G2/M transition of mitotic cell cycle; GO:0000278,mitotic cell cycle; GO:0000280,nuclear division; GO:0000307,cyclin-dependent protein kinase holoenzyme complex; GO:0000819,s…	CCNA; cyclin-A; K06627; CCNA; cyclin-A; K06627; CCNA; cyclin-A; K06627; CCNA; cyclin-A; K06627; CCNA; cyclin-A; K06627; CCNA; cyclin-A; K06627; CCNA; cyclin-A; K06627; CCNA; cyclin-A; K06627; CCNA; cyclin-A; K06627; CCNA; cyclin-A; K06627; CCNA; cyclin-A; K06627; CCNA; cyclin-A; K06627; NAT10, KRE33; N-acetyltransferase 10 [EC:2.3.1.-]; K14521; SLC23A1, SVCT1; solute carrier family 23 (nucleobase…	PWA78183.1 Cyclin A/B/D/E [Artemisia annua]
D.indicum_Contig240_G00044	-1.79301	0.646299	0.00553242	0.0985467	down	0.597319	1.00785	1.95864	2.86696	4.26593	4.7034	--	--	--
D.indicum_Contig241_G00031	-1.1777	0.321193	0.000245754	0.0141108	down	3.74438	3.03858	2.58813	4.45021	6.83534	8.91072	--	--	PWA66422.1 transferase, Chloramphenicol acetyltransferase-like domain protein [Artemisia annua]
D.indicum_Contig242_G00031	-4.91175	1.32478	0.000209226	0.0126546	down	0	0.191971	0	3.38575	1.15331	1.31397	--	--	PWA69301.1 FAR1 DNA binding domain, Zinc finger, SWIM-type, MULE transposase domain, FHY3/FAR1 family [Artemisia annua]
D.indicum_Contig243_G00001	-1.31905	0.410777	0.00132226	0.0426166	down	7.75811	12.3787	5.01411	28.3323	15.5419	16.6445	--	--	KVH87876.1 SUMO-conjugating enzyme Ubc9 [Cynara cardunculus var. scolymus]
D.indicum_Contig243_G00027	-1.06754	0.284188	0.000172335	0.0110586	down	8.95978	17.3186	9.65493	26.5869	24.1385	22.0783	GO:0000118,histone deacetylase complex; GO:0000122,negative regulation of transcription by RNA polymerase II; GO:0000151,ubiquitin ligase complex; GO:0001067,transcription regulatory region nucleic acid binding; GO:0002021,response to dietary excess; GO:0003674,molecular_function; GO:0003676,nucleic acid binding; GO:0003677,DNA binding; GO:0003712,transcription coregulator activity; GO:0003714,tr…	TBL1; transducin (beta)-like 1; K04508; TBL1; transducin (beta)-like 1; K04508;	PWA64890.1 WD40 domain-containing protein/LisH domain-containing protein [Artemisia annua]
D.indicum_Contig243_G00063	-1.73393	0.267922	9.68653e-11	6.40369e-08	down	3.04246	3.69785	3.56218	10.3953	10.9772	11.4235	--	VDAC2; voltage-dependent anion channel protein 2; K15040; VDAC2; voltage-dependent anion channel protein 2; K15040; VDAC2; voltage-dependent anion channel protein 2; K15040; VDAC2; voltage-dependent anion channel protein 2; K15040; VDAC2; voltage-dependent anion channel protein 2; K15040; VDAC2; voltage-dependent anion channel protein 2; K15040; VDAC2; voltage-dependent anion channel protein 2; K…	PWA94426.1 Eukaryotic porin/Tom40 [Artemisia annua]
D.indicum_Contig244_G00083	-1.09736	0.556403	0.0485812	0.32169	down	1.631	1.30356	0.675554	2.2249	2.61048	2.5235	--	H3; histone H3; K11253; H3; histone H3; K11253; H3; histone H3; K11253; H3; histone H3; K11253;	XP_021976645.1 histone H3.2 [Helianthus annuus]
D.indicum_Contig245_G00048	-1.02982	0.314934	0.00107563	0.0376128	down	15.2731	31.4382	20.0325	62.0014	33.1345	36.0893	--	--	PWA77807.1 hypothetical protein CTI12_AA220940 [Artemisia annua]
D.indicum_Contig247_G00034	-2.43069	0.664409	0.000253765	0.0143988	down	0.0690874	0.34971	0.181233	0.994802	1.24148	0.942947	--	--	PWA70864.1 transcription elongation factor TFIIS [Artemisia annua]
D.indicum_Contig247_G00037	-4.15844	1.31633	0.00158247	0.0474054	down	0.203342	0	0.0889027	3.12316	1.49908	0.106744	--	--	--
D.indicum_Contig248_G00053	-1.24395	0.338113	0.000234055	0.0136683	down	5.33605	8.73467	7.52117	23.318	12.5501	13.1277	--	--	--
D.indicum_Contig248_G00059	-1.1969	0.593377	0.0436856	0.304847	down	0.432665	0.438018	0.201775	0.830669	1.01007	0.514819	--	--	PWA80575.1 proteasome component (PCI) domain protein [Artemisia annua]
D.indicum_Contig248_G00068	-1.70795	0.811016	0.0352093	0.274518	down	0.544392	1.684	0.476023	3.6581	2.50834	2.47673	--	--	PWA65363.1 hypothetical protein CTI12_AA336800 [Artemisia annua]
D.indicum_Contig25_G00004	-1.4039	0.319605	1.1199e-05	0.001576	down	9.09927	14.7013	5.34814	21.9194	26.5992	26.2489	GO:0000325,plant-type vacuole; GO:0001101,response to acid chemical; GO:0003674,molecular_function; GO:0003824,catalytic activity; GO:0004553,hydrolase activity, hydrolyzing O-glycosyl compounds; GO:0004564,beta-fructofuranosidase activity; GO:0005575,cellular_component; GO:0005618,cell wall; GO:0005622,intracellular anatomical structure; GO:0005623,obsolete cell; GO:0005737,cytoplasm; GO:0005773…	INV, sacA; beta-fructofuranosidase [EC:3.2.1.26]; K01193; INV, sacA; beta-fructofuranosidase [EC:3.2.1.26]; K01193; SST; sucrose:sucrose fructosyltransferase [EC:2.4.1.99]; K21351;	PWA63097.1 glycosyl hydrolases family 32 protein [Artemisia annua]
D.indicum_Contig25_G00194	-1.2143	0.576363	0.0351328	0.274279	down	0.744709	0.680623	0.759714	1.72762	2.0588	1.04249	--	SAP30; histone deacetylase complex subunit SAP30; K19202;	PWA48596.1 histone deacetylase complex subunit SAP30/SAP30-like protein [Artemisia annua]
D.indicum_Contig251_G00024	-1.05035	0.501259	0.0361332	0.277702	down	0.54986	1.02717	0.789894	1.16878	1.37535	2.18547	GO:0000266,mitochondrial fission; GO:0003674,molecular_function; GO:0003824,catalytic activity; GO:0003924,GTPase activity; GO:0005488,binding; GO:0005515,protein binding; GO:0005575,cellular_component; GO:0005622,intracellular anatomical structure; GO:0005623,obsolete cell; GO:0005737,cytoplasm; GO:0006996,organelle organization; GO:0007005,mitochondrion organization; GO:0008017,microtubule bind…	MX; interferon-induced GTP-binding protein Mx; K14754; MX; interferon-induced GTP-binding protein Mx; K14754; MX; interferon-induced GTP-binding protein Mx; K14754; MX; interferon-induced GTP-binding protein Mx; K14754; DNM1L; dynamin 1-like protein [EC:3.6.5.5]; K17065; DNM1L; dynamin 1-like protein [EC:3.6.5.5]; K17065; DNM1L; dynamin 1-like protein [EC:3.6.5.5]; K17065; DNM1L; dynamin 1-like p…	PWA66765.1 dynamin central domain-containing protein [Artemisia annua]
D.indicum_Contig251_G00045	-1.60096	0.640288	0.0124065	0.160163	down	2.22102	3.23646	0.882766	9.3035	5.20982	4.0277	--	--	--
D.indicum_Contig253_G00065	-1.48459	0.456747	0.00115263	0.0392877	down	0.702473	0.856029	0.364001	2.32271	1.39059	1.44773	--	--	PWA68127.1 nucleic acid-binding, OB-fold, Replication protein A, OB domain protein [Artemisia annua]
D.indicum_Contig257_G00028	-1.15988	0.526041	0.0274595	0.241968	down	3.05514	3.0731	0.924734	4.06075	5.52247	5.55155	--	--	ACO35049.1 nucleic acid binding protein, partial [Tragopogon dubius]
D.indicum_Contig26_G00016	-1.56698	0.405527	0.000111526	0.00831105	down	0.593608	0.676071	0.648824	1.70949	2.07869	1.65155	--	--	PWA44516.1 hypothetical protein CTI12_AA522390 [Artemisia annua]
D.indicum_Contig26_G00074	-1.47445	0.364987	5.35111e-05	0.00493523	down	2.45435	3.48236	2.7802	4.4979	9.50958	9.31163	GO:0003674,molecular_function; GO:0005488,binding; GO:0005507,copper ion binding; GO:0005575,cellular_component; GO:0005576,extracellular region; GO:0005618,cell wall; GO:0005622,intracellular anatomical structure; GO:0005623,obsolete cell; GO:0005737,cytoplasm; GO:0005739,mitochondrion; GO:0008150,biological_process; GO:0009507,chloroplast; GO:0009526,plastid envelope; GO:0009532,plastid stroma;…	ilvC; ketol-acid reductoisomerase [EC:1.1.1.86]; K00053; ilvC; ketol-acid reductoisomerase [EC:1.1.1.86]; K00053;	PWA64325.1 ketol-acid reductoisomerase protein [Artemisia annua]
D.indicum_Contig26_G00183	-1.71427	0.30945	3.02957e-08	1.10412e-05	down	10.5249	13.6251	8.25107	31.1809	40.4679	30.6733	--	--	XP_019250502.1 PREDICTED: uncharacterized protein LOC109229497 [Nicotiana attenuata]
D.indicum_Contig26_G00235	-1.46347	0.464843	0.0016422	0.0485267	down	4.63152	2.79096	5.97836	4.34014	15.8527	14.8193	--	SAUR; SAUR family protein; K14488;	PWA52045.1 small auxin-up RNA [Artemisia annua]
D.indicum_Contig260_G00074	-1.76406	0.872526	0.0431991	0.30329	down	0.258766	0.218306	0.135761	0.993605	0.381534	0.597688	GO:0000075,cell cycle checkpoint signaling; GO:0000076,DNA replication checkpoint signaling; GO:0000077,DNA damage checkpoint signaling; GO:0000228,nuclear chromosome; GO:0000278,mitotic cell cycle; GO:0000785,chromatin; GO:0003674,molecular_function; GO:0003676,nucleic acid binding; GO:0003677,DNA binding; GO:0005488,binding; GO:0005575,cellular_component; GO:0005622,intracellular anatomical str…	--	PWA86985.1 Replication fork protection component Swi3 [Artemisia annua]
D.indicum_Contig262_G00049	-1.08068	0.525996	0.0399235	0.29217	down	0.485321	0.692894	0.489659	0.931763	1.16969	1.29344	--	--	PWA57761.1 Acyl transferase/acyl hydrolase/lysophospholipase [Artemisia annua]
D.indicum_Contig263_G00005	-1.73845	0.69068	0.0118356	0.155672	down	0.100837	0.113427	0.117564	0.193596	0.480104	0.388182	GO:0000003,reproduction; GO:0003006,developmental process involved in reproduction; GO:0003674,molecular_function; GO:0003824,catalytic activity; GO:0003825,alpha,alpha-trehalose-phosphate synthase (UDP-forming) activity; GO:0005975,carbohydrate metabolic process; GO:0005984,disaccharide metabolic process; GO:0005991,trehalose metabolic process; GO:0005992,trehalose biosynthetic process; GO:00067…	TPS; trehalose 6-phosphate synthase/phosphatase [EC:2.4.1.15 3.1.3.12]; K16055;	PWA98239.1 alpha,alpha-trehalose-phosphate synthase [Artemisia annua]
D.indicum_Contig263_G00034	-1.53145	0.705732	0.0300056	0.252806	down	0.29558	0.872774	0.516919	0.851222	2.04288	1.86196	GO:0003674,molecular_function; GO:0003824,catalytic activity; GO:0005575,cellular_component; GO:0005622,intracellular anatomical structure; GO:0005623,obsolete cell; GO:0005737,cytoplasm; GO:0005886,plasma membrane; GO:0006139,nucleobase-containing compound metabolic process; GO:0006163,purine nucleotide metabolic process; GO:0006637,acyl-CoA metabolic process; GO:0006725,cellular aromatic compou…	FAR; alcohol-forming fatty acyl-CoA reductase [EC:1.2.1.84]; K13356; FAR; alcohol-forming fatty acyl-CoA reductase [EC:1.2.1.84]; K13356; FAR; alcohol-forming fatty acyl-CoA reductase [EC:1.2.1.84]; K13356;	PWA56799.1 fatty acyl-CoA reductase 3 [Artemisia annua]
D.indicum_Contig263_G00045	-1.12685	0.349443	0.00126101	0.0412505	down	7.0375	6.26697	6.3816	9.25768	13.9312	17.7874	GO:0005575,cellular_component; GO:0005622,intracellular anatomical structure; GO:0005623,obsolete cell; GO:0005737,cytoplasm; GO:0005783,endoplasmic reticulum; GO:0005794,Golgi apparatus; GO:0005801,cis-Golgi network; GO:0006810,transport; GO:0006890,retrograde vesicle-mediated transport, Golgi to endoplasmic reticulum; GO:0008150,biological_process; GO:0012505,endomembrane system; GO:0016192,ves…	--	PWA99465.1 Retrieval of early ER protein Rer1 [Artemisia annua]
D.indicum_Contig265_G00088	-1.52198	0.390223	9.60824e-05	0.00756602	down	1.32737	1.50377	0.862215	4.22308	3.39002	2.5483	--	--	PWA63088.1 hypothetical protein CTI12_AA357400 [Artemisia annua]
D.indicum_Contig268_G00046	-1.33082	0.375376	0.000392159	0.0190485	down	12.6101	20.1569	10.2139	54.0263	26.7882	23.2731	--	--	PWA54642.1 histidine kinase-like ATPase, C-terminal domain-containing protein [Artemisia annua]
D.indicum_Contig27_G00044	-1.13957	0.45673	0.0125939	0.161629	down	1.16585	0.619279	1.09495	2.1554	1.55185	2.2667	--	ACP5; tartrate-resistant acid phosphatase type 5 [EC:3.1.3.2]; K14379; ACP5; tartrate-resistant acid phosphatase type 5 [EC:3.1.3.2]; K14379; ACP5; tartrate-resistant acid phosphatase type 5 [EC:3.1.3.2]; K14379; ACP5; tartrate-resistant acid phosphatase type 5 [EC:3.1.3.2]; K14379;	XP_023755949.1 purple acid phosphatase 8 [Lactuca sativa]
D.indicum_Contig27_G00045	-1.35393	0.350792	0.000113558	0.00836299	down	1.95486	1.53926	1.89928	3.50291	3.88312	5.70109	GO:0003674,molecular_function; GO:0003824,catalytic activity; GO:0003993,acid phosphatase activity; GO:0005575,cellular_component; GO:0005622,intracellular anatomical structure; GO:0005623,obsolete cell; GO:0005737,cytoplasm; GO:0005773,vacuole; GO:0006793,phosphorus metabolic process; GO:0006796,phosphate-containing compound metabolic process; GO:0008150,biological_process; GO:0008152,metabolic …	ACP5; tartrate-resistant acid phosphatase type 5 [EC:3.1.3.2]; K14379; ACP5; tartrate-resistant acid phosphatase type 5 [EC:3.1.3.2]; K14379; ACP5; tartrate-resistant acid phosphatase type 5 [EC:3.1.3.2]; K14379; ACP5; tartrate-resistant acid phosphatase type 5 [EC:3.1.3.2]; K14379;	PWA53883.1 acid phosphatase, type 5, Metallo-dependent phosphatase-like protein [Artemisia annua]
D.indicum_Contig270_G00019	-2.12447	0.776806	0.00624024	0.106095	down	0.0367581	0.155053	0.0642835	0.282286	0.5081	0.308736	GO:0005575,cellular_component; GO:0005622,intracellular anatomical structure; GO:0005623,obsolete cell; GO:0005737,cytoplasm; GO:0005794,Golgi apparatus; GO:0005802,trans-Golgi network; GO:0005886,plasma membrane; GO:0012505,endomembrane system; GO:0016020,membrane; GO:0031984,organelle subcompartment; GO:0043226,organelle; GO:0043227,membrane-bounded organelle; GO:0043229,intracellular organelle…	--	PWA99633.1 EXS (ERD1/XPR1/SYG1) family protein [Artemisia annua]
D.indicum_Contig270_G00028	-1.93072	0.748872	0.0099325	0.141176	down	0.104133	0.32212	0.303518	1.53275	0.863648	0.291542	--	--	PWA45374.1 hypothetical protein CTI12_AA518380 [Artemisia annua]
D.indicum_Contig271_G00031	-2.52427	0.687148	0.000239206	0.0138491	down	0.391684	0.264353	0.410993	2.33117	1.66035	1.8094	--	--	PWA58731.1 Eukaryotic porin/Tom40 [Artemisia annua]
D.indicum_Contig272_G00021	-1.41294	0.359296	8.40547e-05	0.00690584	down	3.97975	1.48018	3.03092	7.88714	5.28424	7.99718	--	--	PWA96962.1 hypothetical protein CTI12_AA034290 [Artemisia annua]
D.indicum_Contig273_G00031	-1.07092	0.416476	0.0101293	0.142548	down	1.0141	1.55552	1.37042	2.38944	3.39823	2.17778	GO:0005575,cellular_component; GO:0005622,intracellular anatomical structure; GO:0005623,obsolete cell; GO:0005737,cytoplasm; GO:0005783,endoplasmic reticulum; GO:0005789,endoplasmic reticulum membrane; GO:0006082,organic acid metabolic process; GO:0006629,lipid metabolic process; GO:0006631,fatty acid metabolic process; GO:0006633,fatty acid biosynthetic process; GO:0006636,unsaturated fatty aci…	SCD, desC; stearoyl-CoA desaturase (Delta-9 desaturase) [EC:1.14.19.1]; K00507; SCD, desC; stearoyl-CoA desaturase (Delta-9 desaturase) [EC:1.14.19.1]; K00507; SCD, desC; stearoyl-CoA desaturase (Delta-9 desaturase) [EC:1.14.19.1]; K00507; SCD, desC; stearoyl-CoA desaturase (Delta-9 desaturase) [EC:1.14.19.1]; K00507; FAD5; palmitoyl-[glycerolipid] 7-desaturase [EC:1.14.19.42]; K20416;	PWA43502.1 fatty acid desaturase family protein [Artemisia annua]
D.indicum_Contig273_G00036	-1.33957	0.287844	3.25854e-06	0.000590003	down	5.18898	4.52603	6.30609	12.6639	12.5622	13.2965	--	--	PWA82050.1 rad21/Rec8-like protein [Artemisia annua]
D.indicum_Contig273_G00058	-1.65732	0.744613	0.026031	0.236039	down	1.72719	1.31141	0.302055	2.8186	4.13826	3.08271	--	--	PWA44792.1 Ferrochelatase [Artemisia annua]
D.indicum_Contig274_G00023	-1.70362	0.672295	0.011276	0.151772	down	0.117989	0.0829503	0.257928	0.339788	0.434917	0.640024	GO:0003674,molecular_function; GO:0003824,catalytic activity; GO:0004553,hydrolase activity, hydrolyzing O-glycosyl compounds; GO:0004565,beta-galactosidase activity; GO:0005575,cellular_component; GO:0005618,cell wall; GO:0005622,intracellular anatomical structure; GO:0005623,obsolete cell; GO:0005737,cytoplasm; GO:0005773,vacuole; GO:0009505,plant-type cell wall; GO:0015925,galactosidase activi…	--	PWA87860.1 D-galactoside/L-rhamnose binding SUEL lectin domain-containing protein [Artemisia annua]
D.indicum_Contig275_G00029	-1.37387	0.641658	0.0322645	0.261306	down	0.244011	0.360251	0.346721	1.31758	0.590261	0.448324	GO:0000287,magnesium ion binding; GO:0001101,response to acid chemical; GO:0003674,molecular_function; GO:0003824,catalytic activity; GO:0005488,binding; GO:0005575,cellular_component; GO:0005622,intracellular anatomical structure; GO:0005623,obsolete cell; GO:0005737,cytoplasm; GO:0006082,organic acid metabolic process; GO:0006629,lipid metabolic process; GO:0006720,isoprenoid metabolic process;…	E5.5.1.13; ent-copalyl diphosphate synthase [EC:5.5.1.13]; K04120; CPS4; syn-copalyl-diphosphate synthase [EC:5.5.1.14]; K14043;	QTW97446.1 CPS5 [Artemisia annua]
D.indicum_Contig276_G00026	-1.06468	0.24045	9.51704e-06	0.00140907	down	10.2225	13.1658	11.0014	20.0905	23.4669	25.4023	GO:0003674,molecular_function; GO:0003824,catalytic activity; GO:0004550,nucleoside diphosphate kinase activity; GO:0005488,binding; GO:0005575,cellular_component; GO:0005622,intracellular anatomical structure; GO:0005623,obsolete cell; GO:0005737,cytoplasm; GO:0005739,mitochondrion; GO:0005740,mitochondrial envelope; GO:0005743,mitochondrial inner membrane; GO:0005758,mitochondrial intermembrane…	ndk, NME; nucleoside-diphosphate kinase [EC:2.7.4.6]; K00940; ndk, NME; nucleoside-diphosphate kinase [EC:2.7.4.6]; K00940; ndk, NME; nucleoside-diphosphate kinase [EC:2.7.4.6]; K00940; ndk, NME; nucleoside-diphosphate kinase [EC:2.7.4.6]; K00940;	PWA90072.1 nucleoside diphosphate kinase [Artemisia annua]
D.indicum_Contig276_G00038	-1.11777	0.516006	0.0302957	0.253523	down	0.677275	1.23798	0.98703	1.95044	1.5083	2.60724	--	--	PWA70868.1 Pyruvate kinase [Artemisia annua]
D.indicum_Contig276_G00068	-1.22491	0.514887	0.0173598	0.191229	down	1.06684	0.843778	1.39929	1.60017	3.37946	2.38014	GO:0003674,molecular_function; GO:0005215,transporter activity; GO:0005575,cellular_component; GO:0005622,intracellular anatomical structure; GO:0005623,obsolete cell; GO:0005737,cytoplasm; GO:0005886,plasma membrane; GO:0005887,integral component of plasma membrane; GO:0006810,transport; GO:0008150,biological_process; GO:0008643,carbohydrate transport; GO:0009507,chloroplast; GO:0009536,plastid;…	--	XP_022029229.1 bidirectional sugar transporter SWEET4 [Helianthus annuus]
D.indicum_Contig28_G00137	-1.26402	0.529185	0.0169117	0.188277	down	1.56539	2.84977	0.79246	3.00537	3.87208	5.27646	GO:0003674,molecular_function; GO:0003676,nucleic acid binding; GO:0003677,DNA binding; GO:0003700,DNA-binding transcription factor activity; GO:0005488,binding; GO:0006355,regulation of DNA-templated transcription; GO:0008150,biological_process; GO:0009832,plant-type cell wall biogenesis; GO:0009834,plant-type secondary cell wall biogenesis; GO:0009889,regulation of biosynthetic process; GO:0009…	--	PWA58902.1 AP2/ERF domain-containing protein [Artemisia annua]
D.indicum_Contig28_G00185	-1.22387	0.275208	8.7054e-06	0.00130936	down	11.0018	20.3913	21.791	41.4443	44.893	32.9019	GO:0000322,storage vacuole; GO:0000325,plant-type vacuole; GO:0000326,protein storage vacuole; GO:0003674,molecular_function; GO:0003824,catalytic activity; GO:0004175,endopeptidase activity; GO:0004197,cysteine-type endopeptidase activity; GO:0005575,cellular_component; GO:0005622,intracellular anatomical structure; GO:0005623,obsolete cell; GO:0005737,cytoplasm; GO:0005773,vacuole; GO:0006508,p…	LGMN; legumain [EC:3.4.22.34]; K01369; LGMN; legumain [EC:3.4.22.34]; K01369;	PWA93796.1 vacuolar-processing enzyme [Artemisia annua]
D.indicum_Contig28_G00223	-1.02052	0.336605	0.00243089	0.0606956	down	2.43931	2.53281	2.10015	5.72792	4.94533	3.03382	--	--	PWA44601.1 hypothetical protein CTI12_AA504900 [Artemisia annua]
D.indicum_Contig28_G00388	-1.77172	0.437445	5.11849e-05	0.00480209	down	1.82454	2.19894	2.73497	6.3803	7.20579	8.48322	--	--	PWA71886.1 hypothetical protein CTI12_AA278200 [Artemisia annua]
D.indicum_Contig28_G00392	-1.00982	0.486164	0.0377914	0.283714	down	3.65418	4.50566	1.84342	8.22987	5.95773	5.16452	--	--	PWA85742.1 ARID DNA-binding domain-containing protein [Artemisia annua]
D.indicum_Contig281_G00014	-2.1083	0.767244	0.00599806	0.103212	down	0.34683	0.780268	0.404364	1.44273	2.55689	2.42756	--	LHCB1; light-harvesting complex II chlorophyll a/b binding protein 1; K08912;	AAA33701.1 Major Cab protein, partial [Petunia x hybrida]
D.indicum_Contig281_G00021	-1.97007	0.926511	0.0334753	0.267079	down	0.260648	0.329841	0	1.25104	0.520418	0.456087	GO:0000003,reproduction; GO:0005575,cellular_component; GO:0005622,intracellular anatomical structure; GO:0005623,obsolete cell; GO:0005737,cytoplasm; GO:0005783,endoplasmic reticulum; GO:0005789,endoplasmic reticulum membrane; GO:0005886,plasma membrane; GO:0006486,protein glycosylation; GO:0006487,protein N-linked glycosylation; GO:0006807,nitrogen compound metabolic process; GO:0008150,biologi…	OST3, OST6; oligosaccharyltransferase complex subunit gamma; K12669; OST3, OST6; oligosaccharyltransferase complex subunit gamma; K12669; OST3, OST6; oligosaccharyltransferase complex subunit gamma; K12669;	PWA59085.1 Magnesium transporter protein 1 [Artemisia annua]
D.indicum_Contig282_G00021	-1.09234	0.378327	0.00388574	0.0806865	down	6.38478	4.37016	5.16159	7.63239	15.5419	9.10642	GO:0003674,molecular_function; GO:0003824,catalytic activity; GO:0005575,cellular_component; GO:0005622,intracellular anatomical structure; GO:0005623,obsolete cell; GO:0005737,cytoplasm; GO:0008840,4-hydroxy-tetrahydrodipicolinate synthase activity; GO:0009507,chloroplast; GO:0009536,plastid; GO:0016829,lyase activity; GO:0016835,carbon-oxygen lyase activity; GO:0016836,hydro-lyase activity; GO:…	dapA; 4-hydroxy-tetrahydrodipicolinate synthase [EC:4.3.3.7]; K01714; dapA; 4-hydroxy-tetrahydrodipicolinate synthase [EC:4.3.3.7]; K01714;	PWA88264.1 hypothetical protein CTI12_AA122520 [Artemisia annua]
D.indicum_Contig285_G00042	-3.39516	0.926076	0.000246208	0.0141108	down	0.292564	0.0617049	0.0639555	1.33402	1.55022	1.15185	--	--	PWA99687.1 AAR2 protein family [Artemisia annua]
D.indicum_Contig288_G00049	-2.13183	0.725792	0.00331139	0.0728583	down	0.138175	0.11657	0.241644	0.596881	0.636656	0.834145	GO:0003674,molecular_function; GO:0005215,transporter activity; GO:0005337,nucleoside transmembrane transporter activity; GO:0005575,cellular_component; GO:0005623,obsolete cell; GO:0005886,plasma membrane; GO:0006810,transport; GO:0008150,biological_process; GO:0015858,nucleoside transport; GO:0015931,nucleobase-containing compound transport; GO:0015932,nucleobase-containing compound transmembra…	SLC29A1_2_3, ENT1_2_3; solute carrier family 29 (equilibrative nucleoside transporter), member 1/2/3; K15014;	PWA81301.1 major facilitator superfamily protein [Artemisia annua]
D.indicum_Contig289_G00125	-1.21456	0.476056	0.0107323	0.147178	down	0.435073	0.623978	0.34239	0.814409	0.90209	1.41602	--	--	PWA99297.1 hypothetical protein CTI12_AA009940 [Artemisia annua]
D.indicum_Contig29_G00055	-1.54516	0.455575	0.00069468	0.0284685	down	0.81585	1.17992	1.172	3.63615	2.89989	2.32493	GO:0001101,response to acid chemical; GO:0005575,cellular_component; GO:0005618,cell wall; GO:0005623,obsolete cell; GO:0005886,plasma membrane; GO:0005911,cell-cell junction; GO:0008150,biological_process; GO:0009505,plant-type cell wall; GO:0009506,plasmodesma; GO:0009719,response to endogenous stimulus; GO:0009725,response to hormone; GO:0009753,response to jasmonic acid; GO:0010033,response t…	--	PWA49862.1 Pistil-specific extensin-like protein [Artemisia annua]
D.indicum_Contig29_G00116	-1.22335	0.259624	2.453e-06	0.000461797	down	14.2466	23.362	16.1557	32.5659	44.3499	44.0776	--	--	PWA81197.1 SGNH hydrolase-type esterase domain-containing protein [Artemisia annua]
D.indicum_Contig290_G00042	-1.01811	0.208815	1.08455e-06	0.000248634	down	7.26121	7.40619	8.26839	14.2097	13.4258	16.5952	GO:0000724,double-strand break repair via homologous recombination; GO:0000725,recombinational repair; GO:0005575,cellular_component; GO:0005622,intracellular anatomical structure; GO:0005623,obsolete cell; GO:0005634,nucleus; GO:0005737,cytoplasm; GO:0006139,nucleobase-containing compound metabolic process; GO:0006259,DNA metabolic process; GO:0006281,DNA repair; GO:0006302,double-strand break r…	--	PWA63009.1 Protein kinase, catalytic domain-containing protein [Artemisia annua]
D.indicum_Contig295_G00052	-1.23231	0.533117	0.0208038	0.209761	down	1.0833	1.06624	0.31575	2.59977	1.23122	1.70602	--	ERF2; ethylene-responsive transcription factor 2; K14517;	PWA86923.1 DNA-binding domain-containing protein [Artemisia annua]
D.indicum_Contig298_G00039	-1.41806	0.526354	0.00705766	0.11471	down	0.500496	0.36192	0.656461	0.857944	1.4166	1.5764	--	--	PWA79500.1 hypothetical protein CTI12_AA205280 [Artemisia annua]
D.indicum_Contig299_G00011	-1.71373	0.765358	0.0251483	0.23126	down	0.40959	0.296183	0.306986	0.449353	1.67155	1.04435	GO:0003674,molecular_function; GO:0003824,catalytic activity; GO:0006725,cellular aromatic compound metabolic process; GO:0008150,biological_process; GO:0008152,metabolic process; GO:0008168,methyltransferase activity; GO:0008171,O-methyltransferase activity; GO:0008757,S-adenosylmethionine-dependent methyltransferase activity; GO:0009058,biosynthetic process; GO:0009698,phenylpropanoid metabolic…	E2.1.1.104; caffeoyl-CoA O-methyltransferase [EC:2.1.1.104]; K00588; E2.1.1.104; caffeoyl-CoA O-methyltransferase [EC:2.1.1.104]; K00588; E2.1.1.104; caffeoyl-CoA O-methyltransferase [EC:2.1.1.104]; K00588;	PWA74546.1 O-methyltransferase, family 3 [Artemisia annua]
D.indicum_Contig3_G00132	-1.04298	0.336468	0.00193652	0.0533424	down	2.52688	5.84656	4.1128	10.9755	7.19321	6.6455	GO:0000003,reproduction; GO:0003006,developmental process involved in reproduction; GO:0003674,molecular_function; GO:0003700,DNA-binding transcription factor activity; GO:0005575,cellular_component; GO:0005622,intracellular anatomical structure; GO:0005623,obsolete cell; GO:0005634,nucleus; GO:0006355,regulation of DNA-templated transcription; GO:0007275,multicellular organism development; GO:00…	--	PWA37500.1 zinc finger, C2H2-like protein [Artemisia annua]
D.indicum_Contig3_G00185	-1.39562	0.534624	0.00904209	0.134217	down	0.400437	0.360347	0.350148	0.768795	1.37764	0.644637	GO:0000287,magnesium ion binding; GO:0003674,molecular_function; GO:0003824,catalytic activity; GO:0005488,binding; GO:0005575,cellular_component; GO:0005622,intracellular anatomical structure; GO:0005623,obsolete cell; GO:0005737,cytoplasm; GO:0006629,lipid metabolic process; GO:0006720,isoprenoid metabolic process; GO:0006721,terpenoid metabolic process; GO:0006950,response to stress; GO:000695…	NES1; (3S,6E)-nerolidol synthase [EC:4.2.3.48]; K14175; TPS14; (3S)-linalool synthase [EC:4.2.3.25]; K15086;	PWA37709.1 (3S,6E)-nerolidol synthase 2 [Artemisia annua]
D.indicum_Contig3_G00261	-1.11037	0.303768	0.000256843	0.0144294	down	5.95636	6.64327	5.47315	11.5325	11.9082	13.885	--	--	PWA57454.1 MIF4G domain-containing protein / MA3 domain-containing protein [Artemisia annua]
D.indicum_Contig30_G00017	-1.03344	0.325846	0.00151625	0.0463468	down	11.6119	10.2196	4.88876	18.3715	19.0233	14.9756	--	cah; carbonic anhydrase [EC:4.2.1.1]; K01674;	PWA59161.1 alpha carbonic anhydrase 3 [Artemisia annua]
D.indicum_Contig30_G00030	-1.22817	0.325495	0.000161146	0.0106039	down	1.28456	2.08071	1.32541	3.79796	3.36184	3.42556	GO:0003674,molecular_function; GO:0003824,catalytic activity; GO:0005575,cellular_component; GO:0005622,intracellular anatomical structure; GO:0005623,obsolete cell; GO:0005737,cytoplasm; GO:0005777,peroxisome; GO:0005911,cell-cell junction; GO:0006629,lipid metabolic process; GO:0006644,phospholipid metabolic process; GO:0006714,sesquiterpenoid metabolic process; GO:0006720,isoprenoid metabolic …	HVS; vetispiradiene synthase [EC:4.2.3.21]; K14182; TPS21; alpha-humulene/beta-caryophyllene synthase [EC:4.2.3.104 4.2.3.57]; K14184; TPS12_13; (Z)-gamma-bisabolene synthase [EC:4.2.3.40]; K15795; BS, TPS11; (+)-alpha-barbatene/beta-chamigrene/thujopsene synthase [EC:4.2.3.69 4.2.3.78 4.2.3.79]; K15799; GERD; (-)-germacrene D synthase [EC:4.2.3.75]; K15803; TPS31; viridiflorene synthase [EC:4.2.…	PWA38992.1 10-epi-junenol synthase [Artemisia annua]
D.indicum_Contig30_G00034	-1.22202	0.481414	0.0111364	0.150893	down	0.514613	1.82963	1.1571	3.63443	2.16789	2.12256	GO:0003674,molecular_function; GO:0003824,catalytic activity; GO:0005575,cellular_component; GO:0005622,intracellular anatomical structure; GO:0005623,obsolete cell; GO:0005737,cytoplasm; GO:0005777,peroxisome; GO:0005911,cell-cell junction; GO:0006629,lipid metabolic process; GO:0006644,phospholipid metabolic process; GO:0006714,sesquiterpenoid metabolic process; GO:0006720,isoprenoid metabolic …	HVS; vetispiradiene synthase [EC:4.2.3.21]; K14182; TPS21; alpha-humulene/beta-caryophyllene synthase [EC:4.2.3.104 4.2.3.57]; K14184; TPS12_13; (Z)-gamma-bisabolene synthase [EC:4.2.3.40]; K15795; BS, TPS11; (+)-alpha-barbatene/beta-chamigrene/thujopsene synthase [EC:4.2.3.69 4.2.3.78 4.2.3.79]; K15799; GERD; (-)-germacrene D synthase [EC:4.2.3.75]; K15803; TPS31; viridiflorene synthase [EC:4.2.…	PWA38992.1 10-epi-junenol synthase [Artemisia annua]
D.indicum_Contig30_G00131	-1.17977	0.252712	3.03519e-06	0.000556654	down	20.5589	29.9072	21.961	59.5262	52.1256	45.9694	GO:0000003,reproduction; GO:0003006,developmental process involved in reproduction; GO:0003674,molecular_function; GO:0003824,catalytic activity; GO:0004312,fatty acid synthase activity; GO:0004315,3-oxoacyl-[acyl-carrier-protein] synthase activity; GO:0005575,cellular_component; GO:0005622,intracellular anatomical structure; GO:0005623,obsolete cell; GO:0005737,cytoplasm; GO:0006082,organic acid…	fabF, OXSM, CEM1; 3-oxoacyl-[acyl-carrier-protein] synthase II [EC:2.3.1.179]; K09458; fabF, OXSM, CEM1; 3-oxoacyl-[acyl-carrier-protein] synthase II [EC:2.3.1.179]; K09458;	PWA90472.1 3-oxoacyl-[acyl-carrier-protein] synthase 2 [Artemisia annua]
D.indicum_Contig30_G00175	-5.50499	0.508987	2.90489e-27	2.06443e-23	down	0.150111	0.12664	0.0218766	3.86665	4.91075	4.01882	--	--	PWA53761.1 formin-like protein 20 [Artemisia annua]
D.indicum_Contig300_G00008	-1.43529	0.66176	0.0300901	0.253218	down	0.767981	1.40379	0.783455	2.58027	2.59494	2.55327	--	--	QFR35245.1 chalcone isomerase 3 [Chrysanthemum x morifolium]
D.indicum_Contig300_G00012	-1.01307	0.314462	0.00127484	0.041512	down	9.18724	16.4376	10.7501	14.6987	27.5255	28.7038	--	--	PWA60456.1 epoxide hydrolase [Artemisia annua]
D.indicum_Contig301_G00029	-1.51697	0.340725	8.49985e-06	0.00129211	down	7.14604	15.8805	10.0206	44.2122	22.8475	24.1089	GO:0003674,molecular_function; GO:0003676,nucleic acid binding; GO:0003677,DNA binding; GO:0003700,DNA-binding transcription factor activity; GO:0005488,binding; GO:0005575,cellular_component; GO:0005622,intracellular anatomical structure; GO:0005623,obsolete cell; GO:0005634,nucleus; GO:0006355,regulation of DNA-templated transcription; GO:0008150,biological_process; GO:0009889,regulation of bio…	--	PWA76550.1 zinc finger, C2H2-like protein [Artemisia annua]
D.indicum_Contig302_G00058	-1.62281	0.777818	0.0369453	0.281021	down	0.186177	1.49214	0.325592	2.234	2.23036	1.66146	--	--	PWA64724.1 FAR1 DNA binding domain, Zinc finger, SWIM-type, MULE transposase domain, FHY3/FAR1 family [Artemisia annua]
D.indicum_Contig306_G00073	-5.69013	1.20277	2.23567e-06	0.000426533	down	0	0.167974	0.174101	3.63149	8.80707	5.226	--	--	--
D.indicum_Contig306_G00074	-5.53247	0.736461	5.81231e-14	7.86793e-11	down	0.172719	0.145713	0.60411	15.4194	8.75402	16.6829	--	--	--
D.indicum_Contig307_G00005	-1.03148	0.29159	0.000404024	0.019427	down	3.54261	4.44433	2.26309	7.24193	7.32419	5.60795	GO:0003674,molecular_function; GO:0003824,catalytic activity; GO:0004553,hydrolase activity, hydrolyzing O-glycosyl compounds; GO:0004565,beta-galactosidase activity; GO:0005575,cellular_component; GO:0005618,cell wall; GO:0005622,intracellular anatomical structure; GO:0005623,obsolete cell; GO:0005737,cytoplasm; GO:0005773,vacuole; GO:0008150,biological_process; GO:0009505,plant-type cell wall; …	--	PWA52689.1 beta-galactosidase 10 [Artemisia annua]
D.indicum_Contig308_G00046	-1.044	0.372058	0.00501566	0.0932505	down	1.48641	1.36547	1.09756	3.32938	2.34382	2.08077	GO:0005575,cellular_component; GO:0005623,obsolete cell; GO:0005886,plasma membrane; GO:0016020,membrane; GO:0031224,intrinsic component of membrane; GO:0031225,anchored component of membrane; GO:0031226,intrinsic component of plasma membrane; GO:0044425,obsolete membrane part; GO:0044459,obsolete plasma membrane part; GO:0044464,obsolete cell part; GO:0046658,anchored component of plasma membran…	--	PWA87159.1 PLC-like phosphodiesterase, TIM beta/alpha-barrel domain-containing protein [Artemisia annua]
D.indicum_Contig309_G00019	-1.61324	0.626024	0.00996734	0.141462	down	0.573426	0.645021	0.13371	1.2844	0.880707	1.80611	--	--	PWA38805.1 hypothetical protein CTI12_AA577950 [Artemisia annua]
D.indicum_Contig309_G00025	-1.08477	0.316074	0.000599123	0.0254959	down	5.8796	14.1006	10.7445	20.2933	22.7076	19.9754	GO:0000325,plant-type vacuole; GO:0003674,molecular_function; GO:0003824,catalytic activity; GO:0005575,cellular_component; GO:0005622,intracellular anatomical structure; GO:0005623,obsolete cell; GO:0005634,nucleus; GO:0005737,cytoplasm; GO:0005773,vacuole; GO:0005774,vacuolar membrane; GO:0005783,endoplasmic reticulum; GO:0005789,endoplasmic reticulum membrane; GO:0008150,biological_process; GO…	E5.5.1.6; chalcone isomerase [EC:5.5.1.6]; K01859;	QFR35245.1 chalcone isomerase 3 [Chrysanthemum x morifolium]
D.indicum_Contig31_G00011	-1.00222	0.28174	0.00037474	0.0185265	down	11.3931	18.9051	15.5701	36.7213	27.7423	23.7645	--	--	PWA45365.1 Plant disease resistance response protein [Artemisia annua]
D.indicum_Contig31_G00034	-1.04985	0.269749	9.94388e-05	0.00770231	down	11.3642	16.993	11.9601	35.0568	21.1328	23.8623	--	--	PWA95030.1 protein Networked (NET), actin-binding (NAB) domain-containing protein [Artemisia annua]
D.indicum_Contig31_G00177	-1.20556	0.450828	0.00749302	0.120002	down	1.06755	0.857741	0.97793	2.09837	2.34231	1.92139	--	K07019; uncharacterized protein; K07019;	PWA50444.1 hypothetical protein CTI12_AA472410 [Artemisia annua]
D.indicum_Contig31_G00244	-2.02881	0.816488	0.0129624	0.163989	down	0.508356	0.428871	0.444514	0.585592	2.34231	2.45511	--	--	PWA57710.1 got1/Sft2-like vescicle transport protein family [Artemisia annua]
D.indicum_Contig310_G00025	-1.60725	0.517277	0.00188909	0.0525968	down	0.351795	1.37265	0.730584	2.95491	2.30983	2.03141	--	--	PWA55136.1 replication protein A 70 kDa DNA-binding subunit B [Artemisia annua]
D.indicum_Contig311_G00050	-1.24459	0.282142	1.02788e-05	0.00146832	down	6.36735	10.9124	5.40862	17.6384	17.4856	16.8463	GO:0000166,nucleotide binding; GO:0003674,molecular_function; GO:0005488,binding; GO:0005524,ATP binding; GO:0005575,cellular_component; GO:0005622,intracellular anatomical structure; GO:0005623,obsolete cell; GO:0005737,cytoplasm; GO:0005739,mitochondrion; GO:0005740,mitochondrial envelope; GO:0005743,mitochondrial inner membrane; GO:0006139,nucleobase-containing compound metabolic process; GO:0…	ATPeF1B, ATP5B, ATP2; F-type H+-transporting ATPase subunit beta [EC:7.1.2.2]; K02133; ATPeF1B, ATP5B, ATP2; F-type H+-transporting ATPase subunit beta [EC:7.1.2.2]; K02133; ATPeF1B, ATP5B, ATP2; F-type H+-transporting ATPase subunit beta [EC:7.1.2.2]; K02133; ATPeF1B, ATP5B, ATP2; F-type H+-transporting ATPase subunit beta [EC:7.1.2.2]; K02133; ATPeF1B, ATP5B, ATP2; F-type H+-transporting ATPase…	XP_043617722.1 ATP synthase subunit beta, mitochondrial-like [Erigeron canadensis]
D.indicum_Contig314_G00032	-1.20828	0.440616	0.00610188	0.104682	down	1.64083	2.18569	1.6613	3.89631	3.74035	4.5334	--	SHOC2, SUR8; leucine-rich repeat protein SHOC2; K19613;	PWA46534.1 TMV resistance protein N [Artemisia annua]
D.indicum_Contig314_G00033	-1.08552	0.372889	0.00360156	0.0770131	down	3.50184	3.78519	6.12411	8.19382	7.9667	10.9148	--	--	PWA60362.1 sec14p-like phosphatidylinositol transfer family protein [Artemisia annua]
D.indicum_Contig315_G00040	-2.3151	0.846025	0.00621064	0.105845	down	0.0833468	0.281259	0.510157	1.36014	0.998476	1.83761	--	--	PWA36209.1 peptidyl-prolyl cis-trans isomerase FKBP19, chloroplastic [Artemisia annua]
D.indicum_Contig318_G00047	-1.06503	0.341909	0.00183969	0.0519849	down	5.37082	12.1623	5.01411	16.2424	14.4386	15.1357	GO:0000003,reproduction; GO:0000323,lytic vacuole; GO:0000325,plant-type vacuole; GO:0002376,immune system process; GO:0003006,developmental process involved in reproduction; GO:0003674,molecular_function; GO:0003824,catalytic activity; GO:0004175,endopeptidase activity; GO:0004197,cysteine-type endopeptidase activity; GO:0005575,cellular_component; GO:0005576,extracellular region; GO:0005615,ext…	--	PWA72611.1 cysteine proteinases superfamily protein [Artemisia annua]
D.indicum_Contig32_G00024	-1.35405	0.431189	0.00168789	0.0493638	down	0.488715	0.989522	1.25353	2.40825	2.52203	1.77874	--	--	PWA78942.1 oligopeptidase A [Artemisia annua]
D.indicum_Contig32_G00076	-1.15986	0.346771	0.000823567	0.0313973	down	2.82527	6.17949	4.20893	11.7022	9.40171	7.41558	--	--	XP_043610457.1 kinesin-like protein KIN-5B [Erigeron canadensis]
D.indicum_Contig321_G00029	-1.17471	0.48699	0.0158569	0.182422	down	0.197054	0.42946	0.315895	0.583245	0.786886	0.689617	GO:0003674,molecular_function; GO:0003676,nucleic acid binding; GO:0003723,RNA binding; GO:0003729,mRNA binding; GO:0005488,binding; GO:0097159,organic cyclic compound binding; GO:1901363,heterocyclic compound binding;	--	PWA94713.1 Nucleotide-binding, alpha-beta plait [Artemisia annua]
D.indicum_Contig322_G00002	-1.37835	0.391866	0.00043582	0.020444	down	2.4269	5.95185	2.41822	10.1856	7.54149	9.54013	GO:0003674,molecular_function; GO:0003824,catalytic activity; GO:0004842,ubiquitin-protein transferase activity; GO:0006508,proteolysis; GO:0006511,ubiquitin-dependent protein catabolic process; GO:0006807,nitrogen compound metabolic process; GO:0008150,biological_process; GO:0008152,metabolic process; GO:0009056,catabolic process; GO:0009057,macromolecule catabolic process; GO:0009987,cellular p…	--	PWA61809.1 GWT1-like protein [Artemisia annua]
D.indicum_Contig323_G00016	-1.89282	0.644409	0.00331085	0.0728583	down	4.28844	0.620213	1.49995	13.1733	5.75847	3.08736	--	--	--
D.indicum_Contig323_G00019	-2.19742	0.704013	0.00180072	0.0512998	down	0.270484	1.06489	0.315353	2.16375	3.40651	1.89319	--	--	PWA94244.1 zinc-finger domain of monoamine-oxidase A repressor R1 [Artemisia annua]
D.indicum_Contig325_G00048	-1.2621	0.457467	0.00579988	0.101149	down	1.8552	1.28056	3.02321	3.88558	3.96318	6.10889	--	--	PWA62962.1 Anoctamin/TMEM 16 [Artemisia annua]
D.indicum_Contig326_G00019	-1.27046	0.318139	6.51273e-05	0.00569996	down	1.58607	2.75335	2.00031	5.35817	4.30048	5.05966	--	--	PWA48547.1 hypothetical protein CTI12_AA329770 [Artemisia annua]
D.indicum_Contig326_G00039	-2.24722	0.791512	0.00452334	0.0881323	down	0.346033	0.166816	0.1729	0.379625	1.1844	1.50509	GO:0000988,obsolete transcription factor activity, protein binding; GO:0000990,obsolete transcription factor activity, core RNA polymerase binding; GO:0003674,molecular_function; GO:0003824,catalytic activity; GO:0003899,DNA-directed 5'-3' RNA polymerase activity; GO:0005575,cellular_component; GO:0005622,intracellular anatomical structure; GO:0005623,obsolete cell; GO:0005737,cytoplasm; GO:00061…	--	PWA61721.1 RNA polymerase sigma-70 like domain-containing protein [Artemisia annua]
D.indicum_Contig329_G00014	-1.37275	0.44711	0.0021387	0.0565579	down	2.4239	4.32351	1.21114	7.97764	5.67992	6.32573	GO:0000003,reproduction; GO:0003006,developmental process involved in reproduction; GO:0003674,molecular_function; GO:0003676,nucleic acid binding; GO:0003677,DNA binding; GO:0005488,binding; GO:0005515,protein binding; GO:0005575,cellular_component; GO:0005622,intracellular anatomical structure; GO:0005623,obsolete cell; GO:0005634,nucleus; GO:0007275,multicellular organism development; GO:00081…	--	CAB4114952.1 unnamed protein product [Lactuca saligna]
D.indicum_Contig33_G00002	-1.7352	0.698233	0.0129503	0.163909	down	0.811452	2.51011	2.60166	9.34738	3.98811	5.67958	--	--	PWA96385.1 F-box domain, Leucine-rich repeat domain, L domain-like protein [Artemisia annua]
D.indicum_Contig33_G00051	-1.47538	0.582746	0.0113485	0.15246	down	0.868827	1.83245	0.854678	3.44036	3.30265	2.85055	GO:0003674,molecular_function; GO:0003824,catalytic activity; GO:0004842,ubiquitin-protein transferase activity; GO:0006508,proteolysis; GO:0006511,ubiquitin-dependent protein catabolic process; GO:0006807,nitrogen compound metabolic process; GO:0006950,response to stress; GO:0006970,response to osmotic stress; GO:0008150,biological_process; GO:0008152,metabolic process; GO:0009056,catabolic proc…	--	PWA47514.1 zinc finger, RING/FYVE/PHD-type [Artemisia annua]
D.indicum_Contig33_G00063	-1.14954	0.393837	0.00351353	0.0759537	down	1.15039	2.01569	1.35412	3.6952	2.85414	3.11237	GO:0001530,lipopolysaccharide binding; GO:0003674,molecular_function; GO:0005488,binding; GO:0005575,cellular_component; GO:0005622,intracellular anatomical structure; GO:0005623,obsolete cell; GO:0005737,cytoplasm; GO:0005773,vacuole; GO:0005774,vacuolar membrane; GO:0008150,biological_process; GO:0008152,metabolic process; GO:0008289,lipid binding; GO:0009058,biosynthetic process; GO:0009987,ce…	LBP; lipopolysaccharide-binding protein; K05399; LBP; lipopolysaccharide-binding protein; K05399; LBP; lipopolysaccharide-binding protein; K05399;	PWA53399.1 lipid-binding serum glycoprotein family protein [Artemisia annua]
D.indicum_Contig330_G00031	-1.03897	0.505297	0.0397666	0.291202	down	3.62928	2.60254	4.44288	4.52908	6.35447	9.90691	--	--	PWA97287.1 hypothetical protein CTI12_AA030440 [Artemisia annua]
D.indicum_Contig334_G00004	-1.01692	0.322401	0.00160943	0.0477571	down	5.9995	12.1474	6.57136	14.6101	18.9721	14.9183	--	--	PWA64971.1 Acyl-CoA dehydrogenase, N-terminal [Artemisia annua]
D.indicum_Contig334_G00041	-1.50766	0.611888	0.0137417	0.169272	down	0.877693	0.925573	0.383733	1.47444	1.95463	2.53408	GO:0000096,sulfur amino acid metabolic process; GO:0000097,sulfur amino acid biosynthetic process; GO:0003674,molecular_function; GO:0003824,catalytic activity; GO:0003962,cystathionine gamma-synthase activity; GO:0004121,cystathionine beta-lyase activity; GO:0004123,cystathionine gamma-lyase activity; GO:0005488,binding; GO:0005575,cellular_component; GO:0005622,intracellular anatomical structur…	metC; cysteine-S-conjugate beta-lyase [EC:4.4.1.13]; K01760; metC; cysteine-S-conjugate beta-lyase [EC:4.4.1.13]; K01760;	PWA38497.1 cystathionine beta-lyase [Artemisia annua]
D.indicum_Contig337_G00037	-1.09757	0.353938	0.00192851	0.0532433	down	1636.08	1007.33	2256.07	1379.63	4410.17	4130.34	GO:0006950,response to stress; GO:0006952,defense response; GO:0008150,biological_process; GO:0050896,response to stimulus;	--	AKK25243.1 Art v1, partial [Artemisia vulgaris]
D.indicum_Contig337_G00038	-1.49721	0.250464	2.26244e-09	1.12832e-06	down	868.911	771.408	1257.74	1773.68	3221.61	2780.82	--	--	AKK25243.1 Art v1, partial [Artemisia vulgaris]
D.indicum_Contig34_G00020	-1.76075	0.763022	0.0210215	0.210638	down	0.565881	1.11394	1.15457	2.35393	2.955	3.96076	--	--	--
D.indicum_Contig34_G00122	-1.27608	0.624905	0.0411477	0.296553	down	0.807642	0.766531	1.58898	1.84132	2.04671	3.39175	--	--	KAC9300721.1 hypothetical protein E3N88_46021 [Mikania micrantha]
D.indicum_Contig341_G00053	-1.46431	0.432042	0.000700765	0.0285571	down	1.28971	0.669572	1.12774	2.66657	2.65126	2.70812	--	--	PWA57651.1 FAR1 DNA binding domain, Zinc finger, SWIM-type, MULE transposase domain, FHY3/FAR1 family [Artemisia annua]
D.indicum_Contig342_G00016	-3.09707	1.02884	0.00261031	0.0633133	down	0.168655	0.35571	0	2.67134	1.16564	0.531208	--	--	RRT41223.1 hypothetical protein B296_00057974, partial [Ensete ventricosum]
D.indicum_Contig343_G00002	-1.40945	0.474543	0.00297682	0.0682987	down	0.581568	0.41704	0.58481	1.70273	1.39341	0.885346	GO:0003674,molecular_function; GO:0003824,catalytic activity; GO:0004497,monooxygenase activity; GO:0006082,organic acid metabolic process; GO:0006629,lipid metabolic process; GO:0006720,isoprenoid metabolic process; GO:0006721,terpenoid metabolic process; GO:0006722,triterpenoid metabolic process; GO:0008150,biological_process; GO:0008152,metabolic process; GO:0008202,steroid metabolic process; …	CYP4X; cytochrome P450 family 4 subfamily X [EC:1.14.14.1]; K07428; CYP735A; cytokinin trans-hydroxylase; K10717;	PWA36845.1 cytochrome P450 [Artemisia annua]
D.indicum_Contig347_G00023	-1.92802	0.789912	0.0146548	0.175324	down	0.14933	0.251962	0.16322	1.00344	0.275221	0.7839	--	--	PWA74128.1 protein phosphatase 2C family protein [Artemisia annua]
D.indicum_Contig347_G00068	-1.15474	0.36737	0.00167068	0.0491329	down	4.77855	11.7511	5.77868	16.299	15.9277	16.0116	--	--	XP_024992709.1 cytochrome b5-like [Cynara cardunculus var. scolymus]
D.indicum_Contig348_G00018	-1.35261	0.371809	0.000274846	0.0149963	down	11.1872	8.42069	9.07929	9.19572	28.5201	32.071	GO:0003674,molecular_function; GO:0005488,binding; GO:0005575,cellular_component; GO:0005623,obsolete cell; GO:0005886,plasma membrane; GO:0016020,membrane; GO:0044464,obsolete cell part; GO:0048037,obsolete cofactor binding; GO:0051536,iron-sulfur cluster binding; GO:0051540,metal cluster binding; GO:0071944,cell periphery;	--	KAD6118675.1 hypothetical protein E3N88_09946 [Mikania micrantha]
D.indicum_Contig35_G00027	-1.12422	0.300929	0.000187086	0.0117402	down	6.47759	10.4816	9.09969	15.9021	18.2991	20.4023	--	--	PWA76617.1 Ankyrin repeat-containing protein [Artemisia annua]
D.indicum_Contig35_G00060	-1.12677	0.520648	0.0304508	0.254014	down	6.23289	10.5167	2.45255	20.9413	7.32327	12.2697	--	--	PWA71879.1 hypothetical protein CTI12_AA274250 [Artemisia annua]
D.indicum_Contig35_G00104	-1.03811	0.212484	1.03113e-06	0.000242248	down	327.36	405.523	334.019	562.372	810.439	729.509	--	--	AVD29823.1 Art ar 2.0101 allergen precursor [Artemisia argyi]
D.indicum_Contig351_G00014	-1.27262	0.187844	1.24519e-11	1.01134e-08	down	35.1148	30.2565	30.3555	72.0197	69.091	78.9254	GO:0003674,molecular_function; GO:0003824,catalytic activity; GO:0016298,lipase activity; GO:0016787,hydrolase activity; GO:0016788,hydrolase activity, acting on ester bonds;	--	PWA35769.1 SGNH hydrolase-type esterase domain-containing protein [Artemisia annua]
D.indicum_Contig354_G00011	-1.46909	0.494996	0.00299857	0.0684315	down	3.50427	5.2408	2.50706	6.422	16.4399	7.35821	--	SAUR; SAUR family protein; K14488;	PWA47982.1 small auxin-up RNA [Artemisia annua]
D.indicum_Contig354_G00019	-2.12075	0.939047	0.0239201	0.225158	down	1.8379	0.155053	0.321417	2.47	1.5243	5.20992	--	SAUR; SAUR family protein; K14488;	XP_024994353.1 auxin-responsive protein SAUR22-like [Cynara cardunculus var. scolymus]
D.indicum_Contig36_G00066	-1.40832	0.539562	0.00905108	0.134217	down	1.88411	0.691094	0.931192	3.06683	3.24604	2.40814	--	--	PWA47522.1 myb domain protein 83 [Artemisia annua]
D.indicum_Contig36_G00081	-1.07063	0.436162	0.0141016	0.17176	down	12.9703	8.92664	9.55069	8.35515	35.2283	19.5303	--	--	PWA44560.1 hypothetical protein CTI12_AA525310 [Artemisia annua]
D.indicum_Contig36_G00105	-1.13038	0.38694	0.00348529	0.0756239	down	4.15239	7.59012	3.54446	8.25685	13.2106	11.0027	GO:0003674,molecular_function; GO:0003824,catalytic activity; GO:0004553,hydrolase activity, hydrolyzing O-glycosyl compounds; GO:0004560,alpha-L-fucosidase activity; GO:0005575,cellular_component; GO:0005622,intracellular anatomical structure; GO:0005623,obsolete cell; GO:0005737,cytoplasm; GO:0005773,vacuole; GO:0006516,glycoprotein catabolic process; GO:0006807,nitrogen compound metabolic proc…	FUCA; alpha-L-fucosidase [EC:3.2.1.51]; K01206; FUCA; alpha-L-fucosidase [EC:3.2.1.51]; K01206;	CAB4076987.1 unnamed protein product [Lactuca saligna]
D.indicum_Contig36_G00168	-1.74935	0.527112	0.000904255	0.033505	down	0.66989	1.43171	0.312406	2.91519	2.51043	2.48504	--	--	PWA56784.1 F-box domain-containing protein [Artemisia annua]
D.indicum_Contig36_G00173	-1.38662	0.288618	1.5525e-06	0.000331828	down	4.66516	6.43655	3.69685	11.3823	13.121	12.755	GO:0003674,molecular_function; GO:0003824,catalytic activity; GO:0004553,hydrolase activity, hydrolyzing O-glycosyl compounds; GO:0008150,biological_process; GO:0008152,metabolic process; GO:0009056,catabolic process; GO:0009987,cellular process; GO:0016787,hydrolase activity; GO:0016798,hydrolase activity, acting on glycosyl bonds; GO:0016998,cell wall macromolecule catabolic process; GO:0033946…	E2.4.1.207; xyloglucan:xyloglucosyl transferase [EC:2.4.1.207]; K08235;	PWA61201.1 concanavalin A-like lectin/glucanase domain, Xyloglucan endotransglucosylase/hydrolase [Artemisia annua]
D.indicum_Contig361_G00009	-1.53277	0.777564	0.0486958	0.322188	down	0.6993	0.2107	0.262062	1.87002	0.9206	0.367095	--	--	PWA50300.1 hypothetical protein CTI12_AA453600 [Artemisia annua]
D.indicum_Contig361_G00020	-1.22521	0.554127	0.0270318	0.24036	down	0.81918	0.388741	0.805839	1.72018	1.41542	1.29008	GO:0003674,molecular_function; GO:0005488,binding; GO:0005575,cellular_component; GO:0005622,intracellular anatomical structure; GO:0005623,obsolete cell; GO:0005634,nucleus; GO:0005737,cytoplasm; GO:0030246,carbohydrate binding; GO:0043226,organelle; GO:0043227,membrane-bounded organelle; GO:0043229,intracellular organelle; GO:0043231,intracellular membrane-bounded organelle; GO:0044424,obsolete…	--	PWA47231.1 F-box domain, cyclin-like protein [Artemisia annua]
D.indicum_Contig362_G00009	-2.57391	0.692066	0.000199879	0.0122721	down	0.221828	0.140358	0.0727386	1.22442	0.689916	0.524015	--	--	PWA77484.1 Major facilitator superfamily [Artemisia annua]
D.indicum_Contig363_G00012	-1.2047	0.575475	0.0363137	0.27832	down	7.94272	8.9889	2.54094	27.7088	8.39052	6.91527	--	--	--
D.indicum_Contig363_G00023	-1.70048	0.729061	0.0196785	0.204012	down	0.0968625	0.490303	0.338791	1.11579	0.803348	1.01695	GO:0000003,reproduction; GO:0000976,transcription cis-regulatory region binding; GO:0000981,DNA-binding transcription factor activity, RNA polymerase II-specific; GO:0001046,core promoter sequence-specific DNA binding; GO:0001067,transcription regulatory region nucleic acid binding; GO:0001228,DNA-binding transcription activator activity, RNA polymerase II-specific; GO:0003674,molecular_function;…	--	PWA77835.1 basic helix-loop-helix (bHLH) DNA-binding superfamily protein [Artemisia annua]
D.indicum_Contig364_G00043	-1.55942	0.479968	0.00115807	0.0393786	down	2.13258	1.39932	1.76116	4.09431	5.45893	5.22427	GO:0003674,molecular_function; GO:0003824,catalytic activity; GO:0004144,diacylglycerol O-acyltransferase activity; GO:0005575,cellular_component; GO:0005622,intracellular anatomical structure; GO:0005623,obsolete cell; GO:0005737,cytoplasm; GO:0005783,endoplasmic reticulum; GO:0005789,endoplasmic reticulum membrane; GO:0005811,lipid droplet; GO:0006629,lipid metabolic process; GO:0006638,neutral…	MOGAT2, MGAT2; 2-acylglycerol O-acyltransferase 2 [EC:2.3.1.22]; K14457; MOGAT2, MGAT2; 2-acylglycerol O-acyltransferase 2 [EC:2.3.1.22]; K14457;	PWA58439.1 Diacylglycerol acyltransferase [Artemisia annua]
D.indicum_Contig366_G00012	-1.06176	0.497366	0.0327798	0.264274	down	0.80638	2.15427	0.744282	3.01031	2.27057	2.25763	GO:0005575,cellular_component; GO:0005622,intracellular anatomical structure; GO:0005623,obsolete cell; GO:0005634,nucleus; GO:0005737,cytoplasm; GO:0008150,biological_process; GO:0009314,response to radiation; GO:0009411,response to UV; GO:0009416,response to light stimulus; GO:0009628,response to abiotic stimulus; GO:0010224,response to UV-B; GO:0043226,organelle; GO:0043227,membrane-bounded or…	ERCC3, XPB; DNA excision repair protein ERCC-3 [EC:3.6.4.12]; K10843; ERCC3, XPB; DNA excision repair protein ERCC-3 [EC:3.6.4.12]; K10843;	PWA92705.1 hypothetical protein CTI12_AA075260 [Artemisia annua]
D.indicum_Contig366_G00053	-1.49358	0.65035	0.021643	0.213183	down	0.155822	0.175278	0.522303	0.398882	0.933358	0.954313	--	E3.2.1.21; beta-glucosidase [EC:3.2.1.21]; K01188; E3.2.1.21; beta-glucosidase [EC:3.2.1.21]; K01188; E3.2.1.21; beta-glucosidase [EC:3.2.1.21]; K01188; bglX; beta-glucosidase [EC:3.2.1.21]; K05349; bglX; beta-glucosidase [EC:3.2.1.21]; K05349; bglX; beta-glucosidase [EC:3.2.1.21]; K05349;	PWA56930.1 glycoside hydrolase family 3 C-terminal domain-containing protein [Artemisia annua]
D.indicum_Contig366_G00056	-2.12061	0.736413	0.00398114	0.0814187	down	0.445458	0.0683285	0.247873	1.59384	0.78368	0.680266	--	EXT1; glucuronyl/N-acetylglucosaminyl transferase EXT1 [EC:2.4.1.224 2.4.1.225]; K02366;	PWA95660.1 exostosin-like protein [Artemisia annua]
D.indicum_Contig367_G00048	-2.92014	0.749798	9.83766e-05	0.00764085	down	0.0843273	0.047428	0.147474	0.701563	0.647579	0.649254	--	--	PWA93786.1 replication protein A 70 kDa DNA-binding subunit B [Artemisia annua]
D.indicum_Contig368_G00013	-1.23731	0.493325	0.0121383	0.158209	down	1.94382	1.84487	3.25776	2.0992	6.49335	7.22782	--	CALM; calmodulin; K02183; CALM; calmodulin; K02183; CALM; calmodulin; K02183; CALM; calmodulin; K02183; CALM; calmodulin; K02183; CALM; calmodulin; K02183; CALM; calmodulin; K02183; CALM; calmodulin; K02183; CALM; calmodulin; K02183; CALM; calmodulin; K02183; CALM; calmodulin; K02183; CALM; calmodulin; K02183; CALM; calmodulin; K02183; CALM; calmodulin; K02183; CALM; calmodulin; K02183; CALM; cal…	PWA47344.1 EF-hand domain pair [Artemisia annua]
D.indicum_Contig369_G00039	-1.53003	0.691517	0.026927	0.240105	down	0.278904	0.376472	0.585305	1.28511	0.668241	1.46409	--	--	PWA66491.1 pathogenesis-related thaumatin superfamily protein [Artemisia annua]
D.indicum_Contig37_G00012	-1.10372	0.32652	0.000724218	0.0290372	down	2.82256	2.97654	5.1635	5.2051	7.87161	9.31907	--	--	PWA51648.1 mitochondrial Rho GTPase [Artemisia annua]
D.indicum_Contig37_G00180	-1.32489	0.400691	0.000944656	0.0345608	down	2.13699	5.10809	6.30657	11.7955	8.20535	12.5268	--	--	PWA50844.1 F-box domain, Leucine-rich repeat domain, L domain-like protein [Artemisia annua]
D.indicum_Contig37_G00211	-1.91782	0.776787	0.0135526	0.167867	down	0.502204	0.231098	0.119764	0.832698	0.462792	1.72558	GO:0001817,regulation of cytokine production; GO:0001818,negative regulation of cytokine production; GO:0002682,regulation of immune system process; GO:0002683,negative regulation of immune system process; GO:0002697,regulation of immune effector process; GO:0002698,negative regulation of immune effector process; GO:0002831,regulation of response to biotic stimulus; GO:0002832,negative regulation…	UFD1; ubiquitin fusion degradation protein 1; K14016;	PWA72108.1 ubiquitin fusion degradation protein UFD1 [Artemisia annua]
D.indicum_Contig37_G00212	-1.29471	0.649063	0.0460707	0.312496	down	0.272196	1.32678	0.449578	2.93229	1.42139	0.571552	GO:0001067,transcription regulatory region nucleic acid binding; GO:0003674,molecular_function; GO:0003676,nucleic acid binding; GO:0003677,DNA binding; GO:0003700,DNA-binding transcription factor activity; GO:0005488,binding; GO:0006355,regulation of DNA-templated transcription; GO:0006950,response to stress; GO:0007154,cell communication; GO:0008150,biological_process; GO:0009267,cellular respo…	--	KAD6454264.1 hypothetical protein E3N88_08970 [Mikania micrantha]
D.indicum_Contig37_G00257	-1.14113	0.566111	0.0438273	0.305036	down	0.65162	0.634309	1.05191	0.866104	1.57049	2.4734	--	--	PWA80282.1 GYF-like protein [Artemisia annua]
D.indicum_Contig372_G00051	-1.24859	0.353542	0.000412977	0.0195988	down	6.41895	3.88096	6.36119	8.31847	14.0979	15.0509	GO:0003674,molecular_function; GO:0003824,catalytic activity; GO:0004518,nuclease activity; GO:0004540,ribonuclease activity; GO:0005575,cellular_component; GO:0005576,extracellular region; GO:0005618,cell wall; GO:0005623,obsolete cell; GO:0005886,plasma membrane; GO:0006139,nucleobase-containing compound metabolic process; GO:0006725,cellular aromatic compound metabolic process; GO:0006807,nitr…	--	PWA34202.1 wounding-induced ribonuclease [Artemisia annua]
D.indicum_Contig373_G00003	-1.0154	0.317586	0.00138746	0.0438237	down	37.1372	79.231	37.5071	121.252	97.1552	83.0761	GO:0000149,SNARE binding; GO:0000325,plant-type vacuole; GO:0003674,molecular_function; GO:0005488,binding; GO:0005515,protein binding; GO:0005575,cellular_component; GO:0005622,intracellular anatomical structure; GO:0005623,obsolete cell; GO:0005737,cytoplasm; GO:0005773,vacuole; GO:0005774,vacuolar membrane; GO:0006810,transport; GO:0006906,vesicle fusion; GO:0006996,organelle organization; GO:…	STX7; syntaxin 7; K08488; STX7; syntaxin 7; K08488;	PWA46366.1 hypothetical protein CTI12_AA509370 [Artemisia annua]
D.indicum_Contig375_G00060	-1.21282	0.384395	0.00160426	0.0477033	down	0.39442	0.447932	0.451005	0.830054	1.03448	1.00339	--	IRAK4; interleukin-1 receptor-associated kinase 4 [EC:2.7.11.1]; K04733; IRAK4; interleukin-1 receptor-associated kinase 4 [EC:2.7.11.1]; K04733; IRAK4; interleukin-1 receptor-associated kinase 4 [EC:2.7.11.1]; K04733; IRAK4; interleukin-1 receptor-associated kinase 4 [EC:2.7.11.1]; K04733; IRAK4; interleukin-1 receptor-associated kinase 4 [EC:2.7.11.1]; K04733; IRAK4; interleukin-1 receptor-asso…	PWA68219.1 protein kinase-like domain, Leucine-rich repeat domain, L domain-like protein [Artemisia annua]
D.indicum_Contig375_G00064	-1.2855	0.366018	0.000444543	0.020615	down	1.6707	3.36454	2.92176	7.70847	5.81068	5.14899	--	--	PWA72700.1 ARID DNA-binding domain, Zinc finger, CCHC-type [Artemisia annua]
D.indicum_Contig376_G00005	-1.25909	0.376639	0.000828924	0.0315446	down	2.20548	1.59483	1.42342	4.48632	3.33895	4.02459	--	RFA1, RPA1, rpa; replication factor A1; K07466; RFA1, RPA1, rpa; replication factor A1; K07466; RFA1, RPA1, rpa; replication factor A1; K07466; RFA1, RPA1, rpa; replication factor A1; K07466; RFA1, RPA1, rpa; replication factor A1; K07466;	XP_023767497.1 uncharacterized protein LOC111916089 [Lactuca sativa]
D.indicum_Contig38_G00135	-1.04086	0.442606	0.0186899	0.198227	down	2.53789	5.32374	1.73935	4.87247	8.28033	6.12117	GO:0003674,molecular_function; GO:0003824,catalytic activity; GO:0004812,aminoacyl-tRNA ligase activity; GO:0004821,histidine-tRNA ligase activity; GO:0005575,cellular_component; GO:0005622,intracellular anatomical structure; GO:0005623,obsolete cell; GO:0005737,cytoplasm; GO:0005739,mitochondrion; GO:0006082,organic acid metabolic process; GO:0006139,nucleobase-containing compound metabolic proc…	HARS, hisS; histidyl-tRNA synthetase [EC:6.1.1.21]; K01892;	PWA80587.1 histidyl-tRNA synthetase 1 [Artemisia annua]
D.indicum_Contig38_G00136	-1.12252	0.343781	0.00109377	0.037964	down	8.82194	10.6987	12.2139	15.7021	21.0015	29.3299	--	--	--
D.indicum_Contig382_G00037	-2.93343	0.987177	0.00296315	0.0681031	down	0	0.121346	0.167696	0.920497	0.83947	0.402699	GO:0005575,cellular_component; GO:0005622,intracellular anatomical structure; GO:0005623,obsolete cell; GO:0005737,cytoplasm; GO:0005794,Golgi apparatus; GO:0005798,Golgi-associated vesicle; GO:0006810,transport; GO:0006886,intracellular protein transport; GO:0006888,endoplasmic reticulum to Golgi vesicle-mediated transport; GO:0006890,retrograde vesicle-mediated transport, Golgi to endoplasmic r…	--	PWA69445.1 dynein regulator LIS1 [Artemisia annua]
D.indicum_Contig384_G00014	-1.29	0.628788	0.0402121	0.29303	down	1.43356	3.02354	1.7236	4.8165	2.64212	7.14917	--	--	GAV81529.1 LOW QUALITY PROTEIN: Enolase_C domain-containing protein, partial [Cephalotus follicularis]
D.indicum_Contig385_G00011	-1.7148	0.349362	9.1835e-07	0.000219378	down	1.34624	1.01296	1.11354	3.66738	3.05118	4.08742	--	--	PWA46071.1 hypothetical protein CTI12_AA512450 [Artemisia annua]
D.indicum_Contig386_G00031	-1.0523	0.372016	0.00467467	0.089727	down	3.97347	2.62916	3.20195	5.16053	8.83101	5.31689	--	--	PWA87027.1 hypothetical protein CTI12_AA120420 [Artemisia annua]
D.indicum_Contig387_G00016	-1.00778	0.506268	0.0465232	0.313913	down	3.08768	2.60489	1.73565	2.43471	5.5891	6.2519	--	--	PWA85767.1 NAD(P)-binding Rossmann-fold superfamily protein [Artemisia annua]
D.indicum_Contig387_G00029	-1.28892	0.37521	0.000592144	0.0252746	down	0.622387	0.595081	0.634927	1.39407	1.26179	1.65538	GO:0000902,cell morphogenesis; GO:0000904,cell morphogenesis involved in differentiation; GO:0001101,response to acid chemical; GO:0003674,molecular_function; GO:0003676,nucleic acid binding; GO:0003677,DNA binding; GO:0003712,transcription coregulator activity; GO:0003713,transcription coactivator activity; GO:0005488,binding; GO:0005575,cellular_component; GO:0005622,intracellular anatomical st…	--	PWA97341.1 mediator of RNA polymerase II transcription subunit 25 [Artemisia annua]
D.indicum_Contig389_G00027	-1.42315	0.420283	0.000708768	0.0287011	down	0.517266	0.264949	0.69461	1.2591	1.2087	1.26071	GO:0003674,molecular_function; GO:0005198,structural molecule activity; GO:0005200,structural constituent of cytoskeleton; GO:0005488,binding; GO:0005515,protein binding; GO:0005575,cellular_component; GO:0005622,intracellular anatomical structure; GO:0005623,obsolete cell; GO:0005737,cytoplasm; GO:0005829,cytosol; GO:0005856,cytoskeleton; GO:0005886,plasma membrane; GO:0006810,transport; GO:0006…	--	PWA86260.1 ankyrin repeat-containing domain, PGG domain protein [Artemisia annua]
D.indicum_Contig39_G00018	-1.01947	0.314411	0.00118497	0.0399586	down	7.10708	3.15165	6.40043	7.90116	10.0199	13.8392	--	KCS; 3-ketoacyl-CoA synthase [EC:2.3.1.199]; K15397; KCS; 3-ketoacyl-CoA synthase [EC:2.3.1.199]; K15397;	PWA58851.1 hypothetical protein CTI12_AA392640 [Artemisia annua]
D.indicum_Contig39_G00119	-1.5125	0.263046	8.92736e-09	3.67794e-06	down	2.0552	2.80413	2.19645	6.40576	6.52347	6.39329	GO:0003674,molecular_function; GO:0003824,catalytic activity; GO:0005488,binding; GO:0005507,copper ion binding; GO:0006725,cellular aromatic compound metabolic process; GO:0008150,biological_process; GO:0008152,metabolic process; GO:0009058,biosynthetic process; GO:0009698,phenylpropanoid metabolic process; GO:0009699,phenylpropanoid biosynthetic process; GO:0009808,lignin metabolic process; GO:…	E1.10.3.2; laccase [EC:1.10.3.2]; K05909;	PWA63335.1 laccase/Diphenol oxidase family protein [Artemisia annua]
D.indicum_Contig39_G00131	-1.54391	0.503921	0.00218542	0.0573478	down	0.205382	0.138615	0.215506	0.446885	0.479468	0.618136	--	--	PWA45276.1 RNA-directed DNA polymerase, eukaryota [Artemisia annua]
D.indicum_Contig390_G00010	-1.38308	0.477013	0.00373795	0.0787685	down	0.533419	1.85631	1.19522	4.48046	2.08912	2.48515	--	--	PWA40142.1 hypothetical protein CTI12_AA565510 [Artemisia annua]
D.indicum_Contig395_G00003	-1.14675	0.425219	0.00699977	0.114219	down	2.13328	3.38348	3.58151	3.6861	8.80707	6.89832	--	--	PWA68375.1 Elongation factor G, III-V domain-containing protein [Artemisia annua]
D.indicum_Contig397_G00034	-1.03066	0.293671	0.000448845	0.0207447	down	8.87622	16.6373	12.6977	17.79	26.5923	30.8426	GO:0003674,molecular_function; GO:0003824,catalytic activity; GO:0005575,cellular_component; GO:0005622,intracellular anatomical structure; GO:0005623,obsolete cell; GO:0005737,cytoplasm; GO:0005783,endoplasmic reticulum; GO:0005789,endoplasmic reticulum membrane; GO:0008150,biological_process; GO:0008152,metabolic process; GO:0012505,endomembrane system; GO:0016020,membrane; GO:0016491,oxidoredu…	FAD2; omega-6 fatty acid desaturase / acyl-lipid omega-6 desaturase (Delta-12 desaturase) [EC:1.14.19.6 1.14.19.22]; K10256; FAC; linoleoyl-lipid Delta12 conjugase (11E,13Z-forming) [EC:1.14.19.16]; K21710;	PWA38076.1 fatty acid desaturase [Artemisia annua]
D.indicum_Contig398_G00007	-1.88966	0.854255	0.0269625	0.240122	down	0.519946	0.187992	0.259799	0.499119	1.77967	1.09177	--	--	PWA62801.1 hypothetical protein CTI12_AA361970 [Artemisia annua]
D.indicum_Contig4_G00100	-1.67264	0.696956	0.0163988	0.185061	down	0.289122	0.569137	0.147474	2.12782	0.621676	0.354138	GO:0000003,reproduction; GO:0000578,embryonic axis specification; GO:0003006,developmental process involved in reproduction; GO:0003674,molecular_function; GO:0003700,DNA-binding transcription factor activity; GO:0006355,regulation of DNA-templated transcription; GO:0007163,establishment or maintenance of cell polarity; GO:0007275,multicellular organism development; GO:0007389,pattern specificati…	WRKY2; WRKY transcription factor 2; K18835;	PWA54597.1 DNA-binding WRKY [Artemisia annua]
D.indicum_Contig4_G00186	-1.41436	0.532291	0.00788094	0.124048	down	0.625762	2.11168	0.795891	2.29357	4.14142	2.80711	--	--	PWA52901.1 peptidase M41 [Artemisia annua]
D.indicum_Contig4_G00217	-1.75866	0.812828	0.0304924	0.254014	down	0.473906	0.899565	0.414389	3.29819	1.41932	1.11949	GO:0003674,molecular_function; GO:0005215,transporter activity; GO:0005575,cellular_component; GO:0005623,obsolete cell; GO:0005886,plasma membrane; GO:0005887,integral component of plasma membrane; GO:0006810,transport; GO:0006857,oligopeptide transport; GO:0008150,biological_process; GO:0015833,peptide transport; GO:0016020,membrane; GO:0016021,integral component of membrane; GO:0022857,transme…	--	PWA80983.1 oligopeptide transporter, OPT superfamily [Artemisia annua]
D.indicum_Contig4_G00230	-1.18448	0.386714	0.00219175	0.0573478	down	0.792755	1.28187	1.55969	2.60008	2.22206	3.08647	GO:0000003,reproduction; GO:0000166,nucleotide binding; GO:0000287,magnesium ion binding; GO:0000288,nuclear-transcribed mRNA catabolic process, deadenylation-dependent decay; GO:0000290,deadenylation-dependent decapping of nuclear-transcribed mRNA; GO:0000291,nuclear-transcribed mRNA catabolic process, exonucleolytic; GO:0000932,P-body; GO:0000956,nuclear-transcribed mRNA catabolic process; GO:0…	DCP2; mRNA-decapping enzyme subunit 2 [EC:3.6.1.62]; K12613;	PWA81634.1 outer arm dynein light chain 1 protein [Artemisia annua]
D.indicum_Contig4_G00251	-1.27978	0.592831	0.0308692	0.255628	down	1.56034	2.63274	0.596918	4.21268	2.33657	4.7098	--	--	PWA59624.1 thaumatin [Artemisia annua]
D.indicum_Contig4_G00254	-1.92142	0.312325	7.65169e-10	4.26499e-07	down	0.574082	0.802587	0.9466	2.64522	2.55445	3.22027	--	--	KAG5558936.1 hypothetical protein RHGRI_008772 [Rhododendron griersonianum]
D.indicum_Contig4_G00284	-1.71891	0.608358	0.00472092	0.0901286	down	0.821789	0.770328	0.798426	1.49009	2.8609	3.16356	GO:0005575,cellular_component; GO:0005622,intracellular anatomical structure; GO:0005623,obsolete cell; GO:0005737,cytoplasm; GO:0005773,vacuole; GO:0005774,vacuolar membrane; GO:0005783,endoplasmic reticulum; GO:0005789,endoplasmic reticulum membrane; GO:0005886,plasma membrane; GO:0009507,chloroplast; GO:0009526,plastid envelope; GO:0009527,plastid outer membrane; GO:0009534,chloroplast thylako…	--	XP_043615421.1 cytochrome b5-like [Erigeron canadensis]
D.indicum_Contig40_G00013	-1.26698	0.310315	4.44803e-05	0.00443663	down	7.16782	14.6858	13.0863	20.7177	28.6714	31.5903	--	--	ALF46619.1 NIN-like protein, partial [Chrysanthemum x morifolium]
D.indicum_Contig40_G00049	-1.10559	0.3073	0.000320959	0.0165889	down	6.93524	15.198	9.28128	18.2674	26.2653	21.0002	GO:0003674,molecular_function; GO:0003824,catalytic activity; GO:0004497,monooxygenase activity; GO:0006082,organic acid metabolic process; GO:0006629,lipid metabolic process; GO:0006720,isoprenoid metabolic process; GO:0006721,terpenoid metabolic process; GO:0006722,triterpenoid metabolic process; GO:0008150,biological_process; GO:0008152,metabolic process; GO:0008202,steroid metabolic process; …	CYP4X; cytochrome P450 family 4 subfamily X [EC:1.14.14.1]; K07428; CYP735A; cytokinin trans-hydroxylase; K10717;	KAD4179012.1 hypothetical protein E3N88_27603 [Mikania micrantha]
D.indicum_Contig40_G00098	-1.15436	0.462968	0.012653	0.161876	down	0.895978	1.24499	1.75125	2.07433	2.33128	3.87339	GO:0000325,plant-type vacuole; GO:0005575,cellular_component; GO:0005622,intracellular anatomical structure; GO:0005623,obsolete cell; GO:0005737,cytoplasm; GO:0005773,vacuole; GO:0005774,vacuolar membrane; GO:0009705,plant-type vacuole membrane; GO:0016020,membrane; GO:0031090,organelle membrane; GO:0043226,organelle; GO:0043227,membrane-bounded organelle; GO:0043229,intracellular organelle; GO:…	--	PWA80923.1 calcium/proton exchanger [Artemisia annua]
D.indicum_Contig402_G00060	-1.27756	0.281311	5.58679e-06	0.000907518	down	55.0716	105.914	57.774	194.976	159.051	158.332	--	--	PWA83754.1 endoplasmic reticulum-Golgi intermediate compartment protein 3 [Artemisia annua]
D.indicum_Contig406_G00021	-2.60023	0.416857	4.44037e-10	2.57605e-07	down	1.50902	1.88193	6.94173	16.0602	22.7634	20.3204	GO:0003674,molecular_function; GO:0003824,catalytic activity; GO:0004497,monooxygenase activity; GO:0008150,biological_process; GO:0008152,metabolic process; GO:0016491,oxidoreductase activity; GO:0055114,obsolete oxidation-reduction process;	--	PWA76012.1 flavin monooxygenase-like, FAD/NAD(P)-binding domain protein [Artemisia annua]
D.indicum_Contig41_G00095	-1.62534	0.811576	0.04521	0.309087	down	0.277464	0.468161	0.646982	0.79905	1.19322	2.13625	--	--	PWA37765.1 hypothetical protein CTI12_AA511700 [Artemisia annua]
D.indicum_Contig41_G00200	-1.9776	0.842708	0.0189397	0.199703	down	0.0990943	0.0836001	0.202182	0.3805	0.36527	0.693589	GO:0000250,lanosterol synthase activity; GO:0003674,molecular_function; GO:0003824,catalytic activity; GO:0016853,isomerase activity; GO:0016866,intramolecular transferase activity; GO:0031559,oxidosqualene cyclase activity;	LSS, ERG7; lanosterol synthase [EC:5.4.99.7]; K01852; CAS1; cycloartenol synthase [EC:5.4.99.8]; K01853;	PWA40933.1 squalene cyclase [Artemisia annua]
D.indicum_Contig41_G00227	-1.5084	0.387152	9.77326e-05	0.00762159	down	2.14859	4.87332	1.78635	9.87306	6.19957	8.24655	GO:0000003,reproduction; GO:0000151,ubiquitin ligase complex; GO:0003006,developmental process involved in reproduction; GO:0005575,cellular_component; GO:0005622,intracellular anatomical structure; GO:0005623,obsolete cell; GO:0005634,nucleus; GO:0005654,nucleoplasm; GO:0005677,chromatin silencing complex; GO:0005737,cytoplasm; GO:0006139,nucleobase-containing compound metabolic process; GO:0006…	RBBP4, HAT2, CAF1, MIS16; histone-binding protein RBBP4; K10752;	PWA83365.1 multicopy suppressor of Ira1 [Artemisia annua]
D.indicum_Contig410_G00015	-1.06957	0.453544	0.0183614	0.196669	down	1.68655	3.25221	4.1082	6.47596	6.43878	5.31208	GO:0003674,molecular_function; GO:0005488,binding; GO:0005515,protein binding; GO:0005575,cellular_component; GO:0005622,intracellular anatomical structure; GO:0005623,obsolete cell; GO:0005737,cytoplasm; GO:0005768,endosome; GO:0005770,late endosome; GO:0005771,multivesicular body; GO:0005829,cytosol; GO:0005911,cell-cell junction; GO:0006996,organelle organization; GO:0007032,endosome organizat…	PDCD6IP, ALIX, RIM20; programmed cell death 6-interacting protein; K12200;	PWA35768.1 BRO1 domain, ALIX V-shaped domain protein [Artemisia annua]
D.indicum_Contig412_G00003	-2.13301	0.514624	3.40137e-05	0.00358315	down	0.827056	1.56991	0.542392	3.10955	3.68373	5.71644	GO:0005575,cellular_component; GO:0005622,intracellular anatomical structure; GO:0005623,obsolete cell; GO:0005737,cytoplasm; GO:0009507,chloroplast; GO:0009536,plastid; GO:0043226,organelle; GO:0043227,membrane-bounded organelle; GO:0043229,intracellular organelle; GO:0043231,intracellular membrane-bounded organelle; GO:0044424,obsolete intracellular part; GO:0044444,obsolete cytoplasmic part; G…	--	PWA93390.1 thioredoxin [Artemisia annua]
D.indicum_Contig413_G00009	-1.0047	0.259972	0.000111251	0.00831105	down	13.9467	20.7194	13.8471	35.3103	26.6772	31.5018	--	--	PWA36121.1 histone H3-K56 acetyltransferase, RTT109 [Artemisia annua]
D.indicum_Contig413_G00028	-1.05315	0.442595	0.0173362	0.191163	down	1.11174	0.617049	1.53493	1.20764	2.4534	2.73373	--	HGSNAT; heparan-alpha-glucosaminide N-acetyltransferase [EC:2.3.1.78]; K10532; HGSNAT; heparan-alpha-glucosaminide N-acetyltransferase [EC:2.3.1.78]; K10532;	PWA42769.1 hypothetical protein CTI12_AA541340 [Artemisia annua]
D.indicum_Contig414_G00008	-1.52209	0.268276	1.39825e-08	5.29973e-06	down	2.71215	2.43895	2.58003	6.15116	6.37185	8.60497	GO:0005575,cellular_component; GO:0005622,intracellular anatomical structure; GO:0005623,obsolete cell; GO:0005634,nucleus; GO:0005737,cytoplasm; GO:0005829,cytosol; GO:0006022,aminoglycan metabolic process; GO:0006023,aminoglycan biosynthetic process; GO:0006024,glycosaminoglycan biosynthetic process; GO:0006807,nitrogen compound metabolic process; GO:0008150,biological_process; GO:0008152,metab…	UGDH, ugd; UDPglucose 6-dehydrogenase [EC:1.1.1.22]; K00012; UGDH, ugd; UDPglucose 6-dehydrogenase [EC:1.1.1.22]; K00012; UGDH, ugd; UDPglucose 6-dehydrogenase [EC:1.1.1.22]; K00012;	PWA99088.1 UDP-glucose 6-dehydrogenase 3 [Artemisia annua]
D.indicum_Contig416_G00013	-2.06053	0.607868	0.000699503	0.0285571	down	0.0781234	0.148293	0.341561	1.04992	0.593938	0.615159	--	--	PWA90628.1 Peptidase C48, SUMO/Sentrin/Ubl1 [Artemisia annua]
D.indicum_Contig417_G00004	-1.62736	0.411592	7.69171e-05	0.00644992	down	1.04895	1.09947	0.500299	3.05131	2.54839	2.23594	--	CHAT; (Z)-3-hexen-1-ol acetyltransferase [EC:2.3.1.195]; K18858; BEBT, AMAT; benzyl alcohol O-benzoyltransferase [EC:2.3.1.196 2.3.1.232]; K19861;	PWA90338.1 benzyl alcohol O-benzoyltransferase [Artemisia annua]
D.indicum_Contig417_G00035	-1.53056	0.754222	0.0424249	0.300921	down	0.0786592	0.447932	0.0515855	0.39642	0.561768	0.701962	--	--	PWA42904.1 Peptidase C48, SUMO/Sentrin/Ubl1 [Artemisia annua]
D.indicum_Contig417_G00040	-2.21076	0.732147	0.00253146	0.0621431	down	0.43773	0.0615478	0.159482	0.595278	1.07567	1.14892	--	--	PWA35061.1 hypothetical protein CTI12_AA613050 [Artemisia annua]
D.indicum_Contig418_G00001	-1.38663	0.36961	0.000175709	0.0111993	down	1.41982	2.78204	1.92234	6.3751	4.64271	4.4239	GO:0000003,reproduction; GO:0003006,developmental process involved in reproduction; GO:0003674,molecular_function; GO:0003700,DNA-binding transcription factor activity; GO:0005575,cellular_component; GO:0005622,intracellular anatomical structure; GO:0005623,obsolete cell; GO:0005634,nucleus; GO:0006355,regulation of DNA-templated transcription; GO:0007275,multicellular organism development; GO:00…	--	PWA69393.1 zinc finger, C2H2-like protein [Artemisia annua]
D.indicum_Contig418_G00016	-1.9851	0.487848	4.71961e-05	0.00462487	down	1.6737	1.71897	1.39988	10.618	3.7553	3.66722	--	--	PWA85249.1 dnaJ domain, DNAJ-containing protein, X-domain protein [Artemisia annua]
D.indicum_Contig419_G00016	-1.46194	0.366106	6.51853e-05	0.00569996	down	1.63524	1.33358	2.38313	5.02318	4.72166	4.23485	--	--	PWA79853.1 hypothetical protein CTI12_AA201090 [Artemisia annua]
D.indicum_Contig419_G00018	-3.40403	1.14093	0.00284914	0.066551	down	0.0419171	0	0.146611	0.160952	0.61804	1.10021	--	--	PWA70864.1 transcription elongation factor TFIIS [Artemisia annua]
D.indicum_Contig42_G00088	-1.06461	0.197386	6.90765e-08	2.31016e-05	down	26.7126	29.1103	32.0306	53.0455	56.4139	65.7163	GO:0000375,RNA splicing, via transesterification reactions; GO:0000377,RNA splicing, via transesterification reactions with bulged adenosine as nucleophile; GO:0000398,mRNA splicing, via spliceosome; GO:0003674,molecular_function; GO:0003824,catalytic activity; GO:0004672,protein kinase activity; GO:0004674,protein serine/threonine kinase activity; GO:0004693,cyclin-dependent protein serine/threo…	--	PWA63009.1 Protein kinase, catalytic domain-containing protein [Artemisia annua]
D.indicum_Contig423_G00012	-1.45052	0.273922	1.1876e-07	3.70987e-05	down	3.29135	4.28849	3.64546	11.7604	8.22293	9.36841	--	--	PWA47636.1 hypothetical protein CTI12_AA497470 [Artemisia annua]
D.indicum_Contig423_G00016	-1.7274	0.709277	0.0148736	0.176392	down	0.239727	0.283141	0.293468	0.920497	0.706922	0.95641	--	--	PWA35391.1 tetratricopeptide-like helical domain-containing protein [Artemisia annua]
D.indicum_Contig423_G00022	-1.11809	0.340944	0.00104032	0.0368283	down	2.56847	2.77158	3.02936	7.28209	5.00902	5.01696	GO:0000003,reproduction; GO:0000060,obsolete protein import into nucleus, translocation; GO:0001101,response to acid chemical; GO:0003006,developmental process involved in reproduction; GO:0003674,molecular_function; GO:0003700,DNA-binding transcription factor activity; GO:0005488,binding; GO:0005515,protein binding; GO:0005575,cellular_component; GO:0005622,intracellular anatomical structure; GO…	MEF2A; MADS-box transcription enhancer factor 2A; K09260; MEF2A; MADS-box transcription enhancer factor 2A; K09260; MEF2A; MADS-box transcription enhancer factor 2A; K09260; MEF2A; MADS-box transcription enhancer factor 2A; K09260; MEF2A; MADS-box transcription enhancer factor 2A; K09260;	PWA54636.1 GSOC2 protein [Artemisia annua]
D.indicum_Contig423_G00033	-2.60513	0.699028	0.000193935	0.0120374	down	0.242977	0.273314	0.566566	2.33244	1.56736	2.38093	--	--	PWA44726.1 hypothetical protein CTI12_AA524020 [Artemisia annua]
D.indicum_Contig424_G00004	-1.34321	0.323445	3.28413e-05	0.00348351	down	10.9103	26.864	17.7491	50.9051	41.8531	43.4211	--	--	--
D.indicum_Contig426_G00007	-1.32092	0.373459	0.000404716	0.019427	down	1.57692	1.20942	1.3371	3.07338	3.34669	3.36136	--	--	PWA98288.1 F-box domain, FIST C domain protein [Artemisia annua]
D.indicum_Contig426_G00024	-1.06114	0.49289	0.0313267	0.257229	down	1.48522	0.762694	1.58103	2.10761	3.33241	2.1017	GO:0001101,response to acid chemical; GO:0003674,molecular_function; GO:0005215,transporter activity; GO:0005216,ion channel activity; GO:0005244,voltage-gated ion channel activity; GO:0005249,voltage-gated potassium channel activity; GO:0005261,cation channel activity; GO:0005267,potassium channel activity; GO:0005575,cellular_component; GO:0005622,intracellular anatomical structure; GO:0005623,…	--	PWA40679.1 STELAR K+ outward rectifier [Artemisia annua]
D.indicum_Contig427_G00024	-1.19239	0.599588	0.046736	0.314751	down	0.979454	1.27702	0.622871	1.96592	2.21544	2.15013	--	--	PWA91794.1 DNA helicase, UvrD/REP type, P-loop containing nucleoside triphosphate hydrolase [Artemisia annua]
D.indicum_Contig428_G00037	-1.14764	0.490144	0.0192098	0.200929	down	0.571521	0.964318	0.999491	1.50873	1.84334	2.05012	GO:0000003,reproduction; GO:0000212,meiotic spindle organization; GO:0000226,microtubule cytoskeleton organization; GO:0000280,nuclear division; GO:0003674,molecular_function; GO:0003774,cytoskeletal motor activity; GO:0003777,microtubule motor activity; GO:0003824,catalytic activity; GO:0005488,binding; GO:0005515,protein binding; GO:0005575,cellular_component; GO:0005622,intracellular anatomica…	--	PWA39160.1 Kinesin, motor domain-containing protein [Artemisia annua]
D.indicum_Contig43_G00085	-2.14022	0.969348	0.0272512	0.24103	down	0.0714995	0.18096	0.0625201	0.583402	0.164721	0.600534	--	--	PWA46561.1 F-box domain, Leucine-rich repeat domain, L domain-like protein [Artemisia annua]
D.indicum_Contig43_G00108	-1.42943	0.364659	8.85837e-05	0.00719477	down	7.96425	16.9467	10.9103	47.2306	24.8718	20.904	GO:0005575,cellular_component; GO:0005622,intracellular anatomical structure; GO:0005623,obsolete cell; GO:0005737,cytoplasm; GO:0006790,sulfur compound metabolic process; GO:0008150,biological_process; GO:0008152,metabolic process; GO:0009987,cellular process; GO:0016043,cellular component organization; GO:0016226,iron-sulfur cluster assembly; GO:0022607,cellular component assembly; GO:0031163,m…	--	PWA49012.1 Cytokine-induced anti-apoptosis inhibitor 1 [Artemisia annua]
D.indicum_Contig43_G00155	-1.10152	0.524352	0.0356659	0.275735	down	4.25343	2.92386	1.9285	7.10755	7.98443	3.47328	GO:0005575,cellular_component; GO:0005622,intracellular anatomical structure; GO:0005623,obsolete cell; GO:0005737,cytoplasm; GO:0005794,Golgi apparatus; GO:0012505,endomembrane system; GO:0043226,organelle; GO:0043227,membrane-bounded organelle; GO:0043229,intracellular organelle; GO:0043231,intracellular membrane-bounded organelle; GO:0044424,obsolete intracellular part; GO:0044444,obsolete cyt…	ALDH; aldehyde dehydrogenase (NAD+) [EC:1.2.1.3]; K00128; ALDH; aldehyde dehydrogenase (NAD+) [EC:1.2.1.3]; K00128; ALDH; aldehyde dehydrogenase (NAD+) [EC:1.2.1.3]; K00128; ALDH; aldehyde dehydrogenase (NAD+) [EC:1.2.1.3]; K00128; ALDH; aldehyde dehydrogenase (NAD+) [EC:1.2.1.3]; K00128; ALDH; aldehyde dehydrogenase (NAD+) [EC:1.2.1.3]; K00128; ALDH; aldehyde dehydrogenase (NAD+) [EC:1.2.1.3]; K…	PWA75315.1 thioredoxin-like fold protein [Artemisia annua]
D.indicum_Contig43_G00165	-2.5572	0.61256	2.98497e-05	0.00328891	down	0.351795	0.445184	0.845939	3.54589	3.48501	2.21608	--	--	PWA95107.1 protein HIRA [Artemisia annua]
D.indicum_Contig432_G00008	-1.00406	0.467535	0.0317491	0.259199	down	0.675693	0.585449	0.670677	2.12119	0.858269	0.690231	--	--	PWA48173.1 ankyrin repeat-containing domain, PGG domain protein [Artemisia annua]
D.indicum_Contig433_G00032	-1.51566	0.424734	0.000359037	0.0179059	down	6.41595	2.02979	5.08424	5.34097	14.3654	16.6296	--	--	XP_024964894.1 secoisolariciresinol dehydrogenase-like [Cynara cardunculus var. scolymus]
D.indicum_Contig438_G00018	-1.01653	0.300472	0.000716687	0.0288317	down	4.41433	3.09728	5.46508	6.16747	9.06216	9.63623	--	--	PWA89544.1 ARM repeat superfamily protein [Artemisia annua]
D.indicum_Contig439_G00003	-1.96736	0.528945	0.000199693	0.0122721	down	1.3653	2.73558	1.64152	9.01046	6.6053	6.09202	--	--	--
D.indicum_Contig44_G00047	-1.07723	0.430075	0.012254	0.158844	down	4.38363	5.19749	3.10792	5.45908	12.8831	7.46325	--	--	PWA74584.1 translocon at the outer membrane of chloroplasts 64 [Artemisia annua]
D.indicum_Contig444_G00017	-1.2688	0.279036	5.43925e-06	0.000898963	down	8.39866	15.0261	14.5612	25.7158	34.4277	27.8973	--	trxA; thioredoxin 1; K03671; trxA; thioredoxin 1; K03671; trxA; thioredoxin 1; K03671; trxA; thioredoxin 1; K03671;	PWA90624.1 thioredoxin H-type 1 [Artemisia annua]
D.indicum_Contig446_G00016	-1.2016	0.427078	0.00489987	0.092183	down	1.26101	3.35949	2.14725	5.09682	4.34238	5.64408	--	--	PWA84263.1 replication protein A 70 kDa DNA-binding subunit B [Artemisia annua]
D.indicum_Contig447_G00013	-2.05417	0.548864	0.000182135	0.0115534	down	0.424132	1.00188	0.22252	2.23928	2.26691	2.18193	GO:0003674,molecular_function; GO:0003824,catalytic activity; GO:0006629,lipid metabolic process; GO:0006720,isoprenoid metabolic process; GO:0006721,terpenoid metabolic process; GO:0006722,triterpenoid metabolic process; GO:0007275,multicellular organism development; GO:0008150,biological_process; GO:0008152,metabolic process; GO:0008299,isoprenoid biosynthetic process; GO:0008610,lipid biosynth…	LUP4; beta-amyrin synthase [EC:5.4.99.39]; K15813; PSM; alpha/beta-amyrin synthase [EC:5.4.99.40 5.4.99.39]; K20658; LUS; lupeol synthase [EC:5.4.99.41]; K20659;	KAD7117827.1 hypothetical protein E3N88_05095 [Mikania micrantha]
D.indicum_Contig447_G00018	-1.27197	0.315475	5.53186e-05	0.0050402	down	4.38525	3.55027	1.80549	6.21057	7.68354	8.58871	--	LUP4; beta-amyrin synthase [EC:5.4.99.39]; K15813;	XP_022012050.1 dammarenediol II synthase [Helianthus annuus]
D.indicum_Contig447_G00028	-1.15169	0.565758	0.0417838	0.298325	down	0.300223	0.189961	0.170637	0.662854	0.456492	0.267921	GO:0000151,ubiquitin ligase complex; GO:0000152,nuclear ubiquitin ligase complex; GO:0000724,double-strand break repair via homologous recombination; GO:0000725,recombinational repair; GO:0003674,molecular_function; GO:0003824,catalytic activity; GO:0004842,ubiquitin-protein transferase activity; GO:0005575,cellular_component; GO:0005622,intracellular anatomical structure; GO:0005623,obsolete cel…	BARD1; BRCA1-associated RING domain protein 1; K10683;	PWA96642.1 breast cancer susceptibility1 [Artemisia annua]
D.indicum_Contig447_G00067	-1.82161	0.905718	0.0443011	0.306497	down	0.197733	0.750672	0.1729	1.04397	1.09329	1.76459	GO:0003674,molecular_function; GO:0003824,catalytic activity; GO:0005575,cellular_component; GO:0005622,intracellular anatomical structure; GO:0005623,obsolete cell; GO:0005737,cytoplasm; GO:0005783,endoplasmic reticulum; GO:0006139,nucleobase-containing compound metabolic process; GO:0006163,purine nucleotide metabolic process; GO:0006637,acyl-CoA metabolic process; GO:0006725,cellular aromatic …	FAR; alcohol-forming fatty acyl-CoA reductase [EC:1.2.1.84]; K13356; FAR; alcohol-forming fatty acyl-CoA reductase [EC:1.2.1.84]; K13356; FAR; alcohol-forming fatty acyl-CoA reductase [EC:1.2.1.84]; K13356;	PWA56799.1 fatty acyl-CoA reductase 3 [Artemisia annua]
D.indicum_Contig449_G00010	-1.48301	0.683971	0.0301412	0.253414	down	0.34723	0.460331	0.260248	0.761878	1.27992	0.833267	--	--	PLY75257.1 hypothetical protein LSAT_7X48140 [Lactuca sativa]
D.indicum_Contig449_G00021	-1.03762	0.498059	0.0372211	0.281723	down	1.57009	2.30365	1.61168	1.57273	5.22134	4.08524	--	--	PWA84356.1 hypothetical protein CTI12_AA158340 [Artemisia annua]
D.indicum_Contig45_G00043	-1.31633	0.362239	0.000279204	0.0150892	down	7.08729	7.88158	11.6902	12.8337	24.64	25.874	--	--	XP_028548215.1 ATPase 11, plasma membrane-type-like [Dendrobium catenatum]
D.indicum_Contig450_G00012	-1.05912	0.254155	3.08349e-05	0.00337133	down	159.279	288.042	187.942	455.222	391.793	427.987	--	--	PWA90289.1 histone superfamily protein [Artemisia annua]
D.indicum_Contig451_G00004	-2.58022	0.977189	0.00827962	0.127592	down	0.0716782	0.362825	0.0626764	0.688071	1.05685	1.20407	--	--	EOY11704.1 Plant neutral invertase family protein isoform 2 [Theobroma cacao]
D.indicum_Contig451_G00017	-1.96222	0.419849	2.95932e-06	0.000549834	down	0.624137	0.691094	0.341096	2.95824	1.74344	1.47437	--	LUP4; beta-amyrin synthase [EC:5.4.99.39]; K15813;	XP_022012050.1 dammarenediol II synthase [Helianthus annuus]
D.indicum_Contig452_G00040	-1.23277	0.430945	0.00422803	0.0844626	down	3.98212	4.30014	3.06418	10.5504	8.07315	6.85651	--	--	PWA80055.1 transketolase, chloroplastic [Artemisia annua]
D.indicum_Contig453_G00057	-2.00584	0.351546	1.15811e-08	4.50979e-06	down	12.314	14.7301	4.44627	36.4031	41.3255	44.3165	--	--	XP_023754890.1 uncharacterized protein LOC111903344 [Lactuca sativa]
D.indicum_Contig453_G00058	-1.50782	0.507006	0.00293982	0.0677325	down	0.747947	0.841332	1.03552	2.27363	1.838	3.01018	--	--	PWA99619.1 hypothetical protein CTI12_AA005220 [Artemisia annua]
D.indicum_Contig453_G00059	-1.01061	0.458132	0.0273884	0.241673	down	2.84241	2.76289	0.864502	3.9742	3.98596	4.54121	--	--	PWA99619.1 hypothetical protein CTI12_AA005220 [Artemisia annua]
D.indicum_Contig454_G00004	-1.50739	0.655892	0.0215484	0.212713	down	0.86644	0.863868	0.275501	1.96592	1.66947	1.81934	--	--	PWA81511.1 ubiquitin-conjugating enzyme E2 1 [Artemisia annua]
D.indicum_Contig458_G00004	-1.66065	0.734166	0.0236998	0.224472	down	1.24058	0.23258	1.32585	3.17571	2.15943	2.8944	GO:0000003,reproduction; GO:0001101,response to acid chemical; GO:0003006,developmental process involved in reproduction; GO:0003674,molecular_function; GO:0005488,binding; GO:0005543,phospholipid binding; GO:0005575,cellular_component; GO:0005622,intracellular anatomical structure; GO:0005623,obsolete cell; GO:0005737,cytoplasm; GO:0005829,cytosol; GO:0006950,response to stress; GO:0006970,respo…	--	PWA62569.1 11 kDa late embryogenesis abundant protein [Artemisia annua]
D.indicum_Contig46_G00046	-1.02386	0.434881	0.0185552	0.197406	down	3.92757	6.29559	7.3838	8.10604	15.3822	10.9274	--	--	XP_023766063.1 uncharacterized protein LOC111914590 [Lactuca sativa]
D.indicum_Contig46_G00098	-1.00595	0.310586	0.00119998	0.0401181	down	9.63543	19.083	14.8471	18.9502	31.7813	33.6794	--	--	PWA88572.1 CRAL-TRIO lipid binding domain-containing protein [Artemisia annua]
D.indicum_Contig46_G00127	-1.45676	0.368271	7.63174e-05	0.00641857	down	4.80077	2.98135	2.97349	5.50457	10.3227	12.1807	GO:0003674,molecular_function; GO:0003824,catalytic activity; GO:0008150,biological_process; GO:0008152,metabolic process; GO:0016491,oxidoreductase activity; GO:0055114,obsolete oxidation-reduction process;	--	XP_043625854.1 probable ascorbate-specific transmembrane electron transporter 1 [Erigeron canadensis]
D.indicum_Contig46_G00134	-1.22533	0.510725	0.0164308	0.185064	down	0.623289	1.3897	0.583942	2.39329	1.72312	1.77619	GO:0001666,response to hypoxia; GO:0006950,response to stress; GO:0008150,biological_process; GO:0009628,response to abiotic stimulus; GO:0009987,cellular process; GO:0033554,cellular response to stress; GO:0036293,response to decreased oxygen levels; GO:0036294,cellular response to decreased oxygen levels; GO:0042221,response to chemical; GO:0050896,response to stimulus; GO:0051716,cellular resp…	E1.11.1.7; peroxidase [EC:1.11.1.7]; K00430;	PWA39488.1 heme peroxidase [Artemisia annua]
D.indicum_Contig460_G00006	-1.2709	0.508603	0.0124614	0.16058	down	0.595252	0.836966	0.693995	1.66661	1.64561	1.61445	--	--	XP_035833421.1 titin isoform X13 [Helianthus annuus]
D.indicum_Contig461_G00035	-1.15496	0.268674	1.71772e-05	0.0021606	down	3.27743	5.67771	4.22218	9.12625	9.40651	9.71872	GO:0005575,cellular_component; GO:0005622,intracellular anatomical structure; GO:0005623,obsolete cell; GO:0005737,cytoplasm; GO:0005783,endoplasmic reticulum; GO:0005789,endoplasmic reticulum membrane; GO:0012505,endomembrane system; GO:0016020,membrane; GO:0031224,intrinsic component of membrane; GO:0031227,intrinsic component of endoplasmic reticulum membrane; GO:0031984,organelle subcompartme…	--	XP_022017302.1 synaptotagmin-4 isoform X1 [Helianthus annuus]
D.indicum_Contig464_G00023	-1.23785	0.436235	0.00454569	0.088386	down	4.82885	5.85612	3.16681	11.154	6.67483	13.4666	--	--	--
D.indicum_Contig466_G00026	-1.31246	0.494729	0.00798095	0.124968	down	0.44074	0.371827	0.283971	0.690298	1.00469	0.901105	--	--	PWA68930.1 NIN-like protein [Artemisia annua]
D.indicum_Contig468_G00018	-2.21931	0.731072	0.00239983	0.0601596	down	0.100249	0.118404	0.0701274	0.288701	0.369528	0.631505	--	--	PWA88985.1 hypothetical protein CTI12_AA115800 [Artemisia annua]
D.indicum_Contig47_G00075	-2.05029	0.835622	0.0141433	0.172093	down	1.45434	0.350555	0.908354	2.79217	5.74374	1.96316	--	--	PWA99738.1 WPP domain-interacting protein 2 [Artemisia annua]
D.indicum_Contig47_G00128	-1.00204	0.487734	0.0399297	0.29217	down	0.968002	2.41105	0.88674	3.62841	2.50619	2.17778	GO:0000149,SNARE binding; GO:0003674,molecular_function; GO:0005488,binding; GO:0005515,protein binding; GO:0005575,cellular_component; GO:0005622,intracellular anatomical structure; GO:0005623,obsolete cell; GO:0005737,cytoplasm; GO:0005886,plasma membrane; GO:0005911,cell-cell junction; GO:0006810,transport; GO:0006887,exocytosis; GO:0006906,vesicle fusion; GO:0006996,organelle organization; GO…	STX1B_2_3; syntaxin 1B/2/3; K08486; STX1B_2_3; syntaxin 1B/2/3; K08486;	PWA37195.1 Syntaxin/epimorphin, conserved site-containing protein [Artemisia annua]
D.indicum_Contig47_G00136	-1.05104	0.363498	0.00383457	0.0800205	down	22.1179	63.0969	24.9989	90.4322	59.561	72.0722	GO:0005575,cellular_component; GO:0005622,intracellular anatomical structure; GO:0005623,obsolete cell; GO:0005737,cytoplasm; GO:0005829,cytosol; GO:0044424,obsolete intracellular part; GO:0044444,obsolete cytoplasmic part; GO:0044464,obsolete cell part;	--	PWA78064.1 DNA/RNA-binding protein Alba-like protein [Artemisia annua]
D.indicum_Contig473_G00002	-1.79623	0.727585	0.0135583	0.167867	down	0.355429	0.133269	0.207195	0.492833	0.946214	0.82925	--	--	PWA62280.1 glycosyl transferase, family 48 [Artemisia annua]
D.indicum_Contig474_G00006	-1.66623	0.406186	4.09346e-05	0.00412641	down	1.77348	1.18448	1.80922	4.46892	4.49433	5.35315	--	--	PWA81802.1 Cyclin-like protein [Artemisia annua]
D.indicum_Contig477_G00023	-1.2639	0.630311	0.0449416	0.308439	down	1.6168	0.545601	1.508	1.65551	2.88051	3.73443	--	H2B; histone H2B; K11252; H2B; histone H2B; K11252; H2B; histone H2B; K11252;	PWA64987.1 putative histone H2B.3 [Artemisia annua]
D.indicum_Contig48_G00063	-1.25065	0.376329	0.000889638	0.0331017	down	1.06872	1.24361	1.54677	2.19334	3.02248	3.55959	--	--	PWA35523.1 protein phosphatase 2C 43 [Artemisia annua]
D.indicum_Contig48_G00071	-1.09511	0.534244	0.040381	0.293566	down	1.01044	0.239752	1.35293	1.15184	2.09507	1.95595	GO:0003674,molecular_function; GO:0005215,transporter activity; GO:0005575,cellular_component; GO:0005622,intracellular anatomical structure; GO:0005623,obsolete cell; GO:0005737,cytoplasm; GO:0009507,chloroplast; GO:0009526,plastid envelope; GO:0009536,plastid; GO:0009941,chloroplast envelope; GO:0031967,organelle envelope; GO:0031975,envelope; GO:0043226,organelle; GO:0043227,membrane-bounded o…	--	PWA90638.1 AAA+ ATPase domain-containing protein [Artemisia annua]
D.indicum_Contig484_G00014	-1.88486	0.731012	0.00992514	0.141142	down	0.110914	0.140358	0.19397	0.638828	0.613258	0.320232	GO:0003674,molecular_function; GO:0003824,catalytic activity; GO:0004175,endopeptidase activity; GO:0004190,aspartic-type endopeptidase activity; GO:0005575,cellular_component; GO:0005622,intracellular anatomical structure; GO:0005623,obsolete cell; GO:0005737,cytoplasm; GO:0005773,vacuole; GO:0005829,cytosol; GO:0005911,cell-cell junction; GO:0006508,proteolysis; GO:0006807,nitrogen compound met…	CTSE; cathepsin E [EC:3.4.23.34]; K01382;	PWA73779.1 aspartic peptidase A1 family, Saposin-like protein [Artemisia annua]
D.indicum_Contig485_G00019	-1.67062	0.723736	0.0209808	0.210424	down	0.224697	0.303302	0.392956	0.431393	0.869664	1.50981	--	--	PWA66725.1 hypothetical protein CTI12_AA319920 [Artemisia annua]
D.indicum_Contig487_G00046	-1.23959	0.375626	0.00096661	0.0350711	down	2.17757	3.11284	2.43301	3.8323	6.41021	7.30317	GO:0005575,cellular_component; GO:0005622,intracellular anatomical structure; GO:0005623,obsolete cell; GO:0005811,lipid droplet; GO:0006996,organelle organization; GO:0008150,biological_process; GO:0009987,cellular process; GO:0016043,cellular component organization; GO:0032502,developmental process; GO:0034389,lipid droplet organization; GO:0040007,growth; GO:0040008,regulation of growth; GO:00…	--	PWA52652.1 Rubber elongation factor [Artemisia annua]
D.indicum_Contig488_G00001	-3.10437	1.49035	0.0372525	0.281723	down	25.0504	2.55598	4.07074	139.033	2.31526	109.468	--	--	KAH9697518.1 hypothetical protein KPL71_023634 [Citrus sinensis]
D.indicum_Contig489_G00005	-1.38599	0.368167	0.000166841	0.0108172	down	4.60789	10.6544	12.3861	22.9357	22.4895	24.0097	--	E3.2.1.14; chitinase [EC:3.2.1.14]; K01183;	PWA49830.1 glycoside hydrolase family 18, catalytic domain-containing protein [Artemisia annua]
D.indicum_Contig489_G00006	-1.69999	0.293067	6.60463e-09	2.84469e-06	down	13.4823	21.4527	16.266	41.6119	52.8424	65.5788	--	--	--
D.indicum_Contig49_G00020	-1.08849	0.348102	0.00176639	0.0507203	down	1.18622	2.32088	1.47863	3.92491	2.88401	3.41825	--	--	PWA90964.1 hypothetical protein CTI12_AA094790 [Artemisia annua]
D.indicum_Contig49_G00029	-1.599	0.561208	0.00438267	0.0864582	down	0.351077	0.567685	0.204658	0.982959	0.862734	1.44366	--	K07019; uncharacterized protein; K07019; ABHD1_3; abhydrolase domain-containing protein 1/3; K13696;	PWA96902.1 AB hydrolase 4 family, Serine aminopeptidase, S33 [Artemisia annua]
D.indicum_Contig49_G00038	-1.4038	0.465872	0.00258449	0.0630097	down	0.776004	0.964776	0.8214	1.2546	2.86042	2.40128	--	K07019; uncharacterized protein; K07019; ABHD1_3; abhydrolase domain-containing protein 1/3; K13696;	PWA90925.1 AB hydrolase 4 family [Artemisia annua]
D.indicum_Contig490_G00034	-1.08221	0.386021	0.00505524	0.0936192	down	3.45311	2.91319	4.30042	8.43766	5.49639	7.47051	--	--	PWA67566.1 aldehyde oxidase 2 [Artemisia annua]
D.indicum_Contig492_G00001	-1.93741	0.802595	0.0157813	0.181994	down	0.716782	0.604708	1.25353	1.8922	5.44938	2.0695	--	--	CAB4111371.1 unnamed protein product [Lactuca saligna]
D.indicum_Contig493_G00005	-1.35654	0.367391	0.000222185	0.0132962	down	1.29895	0.916526	0.598885	2.17644	2.41578	2.25639	GO:0000003,reproduction; GO:0000902,cell morphogenesis; GO:0000904,cell morphogenesis involved in differentiation; GO:0003006,developmental process involved in reproduction; GO:0003674,molecular_function; GO:0005215,transporter activity; GO:0005575,cellular_component; GO:0005623,obsolete cell; GO:0005886,plasma membrane; GO:0005911,cell-cell junction; GO:0006807,nitrogen compound metabolic proces…	--	PWA57068.1 peptide transporter 1 [Artemisia annua]
D.indicum_Contig494_G00011	-1.16276	0.282037	3.7439e-05	0.00388051	down	6.80024	6.9774	6.34799	12.0854	15.8358	15.1474	--	--	PWA70270.1 DNA helicase [Artemisia annua]
D.indicum_Contig495_G00004	-1.79733	0.894855	0.0445888	0.307502	down	0.305944	0.239671	0.114652	0.125867	0.120829	1.92725	GO:0000003,reproduction; GO:0000226,microtubule cytoskeleton organization; GO:0000278,mitotic cell cycle; GO:0000280,nuclear division; GO:0000923,equatorial microtubule organizing center; GO:0000930,gamma-tubulin complex; GO:0003674,molecular_function; GO:0005198,structural molecule activity; GO:0005200,structural constituent of cytoskeleton; GO:0005488,binding; GO:0005515,protein binding; GO:000…	--	PWA58942.1 spc97 / Spc98 family of spindle pole body (SBP) component [Artemisia annua]
D.indicum_Contig496_G00009	-1.25882	0.516334	0.0147687	0.176029	down	0.741499	0.938339	1.13466	2.49129	1.53744	2.40036	GO:0003674,molecular_function; GO:0003700,DNA-binding transcription factor activity; GO:0005488,binding; GO:0005515,protein binding; GO:0005575,cellular_component; GO:0005622,intracellular anatomical structure; GO:0005623,obsolete cell; GO:0005634,nucleus; GO:0006355,regulation of DNA-templated transcription; GO:0008150,biological_process; GO:0009314,response to radiation; GO:0009416,response to …	--	PWA95878.1 CCT domain-containing protein [Artemisia annua]
D.indicum_Contig5_G00016	-3.07545	0.926975	0.000907549	0.033505	down	0	0.186064	0.19285	1.64079	0.914581	0.57888	--	--	PWA82886.1 tetratricopeptide-like helical domain-containing protein [Artemisia annua]
D.indicum_Contig5_G00050	-1.03763	0.293467	0.000406622	0.019427	down	48.4142	106.938	71.5831	120.594	162.815	167.012	--	--	PWA79148.1 transducin family protein / WD-40 repeat family protein [Artemisia annua]
D.indicum_Contig5_G00103	-2.36662	0.980993	0.0158446	0.182355	down	0.181464	1.07163	0.317349	4.87747	1.17056	1.90517	--	--	PWA95579.1 hypothetical protein CTI12_AA048230 [Artemisia annua]
D.indicum_Contig5_G00272	-2.6934	0.639311	2.52038e-05	0.00290068	down	1.44042	0.289334	0.419842	1.58026	4.42461	6.91332	--	--	PWA92213.1 Leucine-rich repeat-containing protein [Artemisia annua]
D.indicum_Contig5_G00314	-1.11257	0.437985	0.0110791	0.15056	down	3.1857	5.22587	5.10697	7.13555	11.9059	9.10485	--	--	--
D.indicum_Contig5_G00317	-1.72506	0.426859	5.31583e-05	0.00492225	down	5.28888	4.9316	5.47658	6.81391	20.3931	22.3571	--	--	XP_043640277.1 probable mediator of RNA polymerase II transcription subunit 26c [Erigeron canadensis]
D.indicum_Contig5_G00421	-2.95123	0.344344	1.02964e-17	2.33113e-14	down	2.84605	1.95641	2.30428	21.3504	14.7648	15.8256	--	--	PWA57496.1 Acyl-CoA N-acyltransferase [Artemisia annua]
D.indicum_Contig50_G00023	-2.07386	0.436009	1.97007e-06	0.000391631	down	1.52102	3.46464	1.49625	3.90576	11.7739	10.9388	--	--	PWA90007.1 Organ specific protein [Artemisia annua]
D.indicum_Contig50_G00025	-1.77219	0.800413	0.0268225	0.239329	down	1.97513	10.7504	2.28421	17.4311	18.671	14.5826	--	--	PWA34069.1 BURP domain-containing protein [Artemisia annua]
D.indicum_Contig50_G00033	-1.14376	0.563751	0.0424744	0.300921	down	0.216796	0.457246	0.426531	0.572309	0.923994	0.853547	GO:0003674,molecular_function; GO:0005215,transporter activity; GO:0005575,cellular_component; GO:0005623,obsolete cell; GO:0005886,plasma membrane; GO:0006810,transport; GO:0006811,ion transport; GO:0006820,anion transport; GO:0006821,chloride transport; GO:0006950,response to stress; GO:0006970,response to osmotic stress; GO:0008150,biological_process; GO:0008509,anion transmembrane transporter…	--	PWA94680.1 proton-dependent oligopeptide transporter family [Artemisia annua]
D.indicum_Contig50_G00051	-1.37433	0.633877	0.030149	0.253414	down	0.16229	0.365106	0.212863	0.701054	0.648068	0.511162	GO:0000151,ubiquitin ligase complex; GO:0000209,protein polyubiquitination; GO:0003674,molecular_function; GO:0003824,catalytic activity; GO:0004842,ubiquitin-protein transferase activity; GO:0005488,binding; GO:0005515,protein binding; GO:0005575,cellular_component; GO:0005622,intracellular anatomical structure; GO:0005623,obsolete cell; GO:0005737,cytoplasm; GO:0006807,nitrogen compound metabol…	--	XP_024959096.1 probable E3 ubiquitin-protein ligase ARI1 isoform X1 [Cynara cardunculus var. scolymus]
D.indicum_Contig501_G00043	-1.0967	0.390755	0.00500656	0.0932092	down	1.74825	2.4671	5.22535	3.99722	7.32295	7.87585	GO:0003674,molecular_function; GO:0003824,catalytic activity; GO:0004812,aminoacyl-tRNA ligase activity; GO:0004828,serine-tRNA ligase activity; GO:0005575,cellular_component; GO:0005622,intracellular anatomical structure; GO:0005623,obsolete cell; GO:0005737,cytoplasm; GO:0005829,cytosol; GO:0006082,organic acid metabolic process; GO:0006139,nucleobase-containing compound metabolic process; GO:0…	SARS, serS; seryl-tRNA synthetase [EC:6.1.1.11]; K01875;	PWA71271.1 Seryl-tRNA synthetase [Artemisia annua]
D.indicum_Contig501_G00062	-1.1553	0.293039	8.06463e-05	0.00668377	down	4.31797	4.07996	3.28485	6.75636	7.60008	10.4721	--	--	PWA95724.1 hypothetical protein CTI12_AA047230 [Artemisia annua]
D.indicum_Contig502_G00007	-1.30173	0.370362	0.000440192	0.0205137	down	1.61713	1.95424	1.83443	2.68516	5.23591	4.864	GO:0003674,molecular_function; GO:0003824,catalytic activity; GO:0008150,biological_process; GO:0008152,metabolic process; GO:0009058,biosynthetic process; GO:0009314,response to radiation; GO:0009411,response to UV; GO:0009416,response to light stimulus; GO:0009628,response to abiotic stimulus; GO:0009812,flavonoid metabolic process; GO:0009813,flavonoid biosynthetic process; GO:0010224,response…	F3H; naringenin 3-dioxygenase [EC:1.14.11.9]; K00475;	QWC48960.1 flavanone 3-hydroxylase [Chrysanthemum x morifolium]
D.indicum_Contig503_G00023	-1.46358	0.499734	0.00340362	0.0743746	down	3.43369	1.73808	1.05086	7.74595	4.82543	3.605	--	--	PWA43141.1 5-oxoprolinase-like protein [Artemisia annua]
D.indicum_Contig504_G00013	-1.61469	0.802272	0.0441513	0.30597	down	0.232722	0.1178	0.366291	0.446799	0.943615	0.684131	--	--	PWA93086.1 IQ-domain 20 [Artemisia annua]
D.indicum_Contig506_G00005	-5.78203	0.473527	2.73055e-34	2.58738e-30	down	0.6993	1.03243	0.611477	44.6407	47.8482	31.7537	--	--	RYR05379.1 hypothetical protein Ahy_B06g085243 [Arachis hypogaea]
D.indicum_Contig51_G00013	-1.04456	0.485576	0.0314616	0.25769	down	1.45361	0.972607	1.79702	1.63597	2.12478	4.47316	--	--	PWA46381.1 hypothetical protein CTI12_AA508040 [Artemisia annua]
D.indicum_Contig51_G00017	-1.43303	0.713605	0.0446264	0.307613	down	0.31716	0.428112	0.443727	1.03515	1.11063	0.932355	GO:0000003,reproduction; GO:0003006,developmental process involved in reproduction; GO:0003674,molecular_function; GO:0003700,DNA-binding transcription factor activity; GO:0005575,cellular_component; GO:0005622,intracellular anatomical structure; GO:0005623,obsolete cell; GO:0005634,nucleus; GO:0005654,nucleoplasm; GO:0005677,chromatin silencing complex; GO:0006139,nucleobase-containing compound …	--	PWA50727.1 fertilization-independent endosperm [Artemisia annua]
D.indicum_Contig51_G00089	-2.35011	0.406948	7.69635e-09	3.26543e-06	down	3.31844	2.91156	2.08921	18.3486	12.232	9.7552	--	--	--
D.indicum_Contig51_G00099	-1.19486	0.371021	0.00127982	0.0415788	down	13.5211	31.0943	9.8288	52.7391	34.1149	34.3776	--	--	PWA38745.1 vignain [Artemisia annua]
D.indicum_Contig512_G00010	-1.08972	0.449917	0.015433	0.17958	down	1.11345	0.704514	1.86609	2.58305	2.18039	2.63025	--	--	PWA72791.1 11-S seed storage protein, RmlC-like cupin domain protein [Artemisia annua]
D.indicum_Contig512_G00011	-1.31409	0.421431	0.00181988	0.0515791	down	2.18865	2.49269	4.59308	5.88275	7.46248	8.61692	--	--	PWA95347.1 11-S seed storage protein, RmlC-like cupin domain protein [Artemisia annua]
D.indicum_Contig512_G00023	-2.80571	1.04141	0.00705708	0.11471	down	0.0895978	0.453531	0	1.54816	0.908229	1.31695	--	--	PWA69921.1 glycosyl transferase, family 20, Trehalose-phosphatase, HAD-like domain protein [Artemisia annua]
D.indicum_Contig514_G00006	-1.16094	0.265325	1.21139e-05	0.00165946	down	53.679	79.4855	62.8853	188.837	113.758	117.313	--	--	RRT44675.1 hypothetical protein B296_00042621 [Ensete ventricosum]
D.indicum_Contig515_G00019	-1.5131	0.627992	0.0159774	0.183215	down	0.81337	0.72908	1.42244	1.02479	1.31169	5.65742	GO:0003674,molecular_function; GO:0003824,catalytic activity; GO:0005102,signaling receptor binding; GO:0005488,binding; GO:0005515,protein binding; GO:0005575,cellular_component; GO:0005622,intracellular anatomical structure; GO:0005623,obsolete cell; GO:0005737,cytoplasm; GO:0005777,peroxisome; GO:0006082,organic acid metabolic process; GO:0006629,lipid metabolic process; GO:0006631,fatty acid …	ECH1; Delta3,5-Delta2,4-dienoyl-CoA isomerase [EC:5.3.3.21]; K12663;	KAD4983262.1 hypothetical protein E3N88_19933 [Mikania micrantha]
D.indicum_Contig516_G00025	-1.30109	0.216227	1.77425e-09	9.1703e-07	down	5.41754	5.32049	6.19476	11.5212	14.4907	13.7675	--	--	XP_043624495.1 protein NRT1/ PTR FAMILY 7.1-like [Erigeron canadensis]
D.indicum_Contig517_G00009	-1.04929	0.286597	0.000251037	0.0143011	down	4.39688	2.97524	5.32649	9.14497	7.85039	7.838	GO:0000981,DNA-binding transcription factor activity, RNA polymerase II-specific; GO:0000988,obsolete transcription factor activity, protein binding; GO:0000989,obsolete transcription factor activity, transcription factor binding; GO:0001067,transcription regulatory region nucleic acid binding; GO:0001076,obsolete transcription factor activity, RNA polymerase II transcription factor binding; GO:0…	--	PWA79178.1 myb protein [Artemisia annua]
D.indicum_Contig519_G00008	-1.24131	0.418101	0.00298844	0.0683846	down	1.09472	1.93506	1.23074	3.65303	3.21858	2.84598	--	--	PWA47215.1 zinc-finger domain of monoamine-oxidase A repressor R1 [Artemisia annua]
D.indicum_Contig519_G00031	-2.95159	0.772105	0.000131956	0.00923922	down	0.27972	0.117992	0.244591	1.67822	1.28884	1.68864	--	--	PWA67907.1 FAR1 DNA binding domain-containing protein [Artemisia annua]
D.indicum_Contig52_G00026	-1.92771	0.803486	0.0164316	0.185064	down	0.507956	0.0952295	0.296109	1.30029	1.40428	0.474043	--	--	PWA73346.1 RNA-binding S4 domain-containing protein [Artemisia annua]
D.indicum_Contig52_G00028	-1.80578	0.470205	0.000122828	0.00877295	down	0.66101	0.418242	0.830869	1.74496	2.62689	1.95184	--	--	XP_022026617.1 F-box protein CPR1 isoform X3 [Helianthus annuus]
D.indicum_Contig52_G00029	-2.21538	0.512322	1.53094e-05	0.00200553	down	0.418123	0.755885	0.678994	2.63761	3.41274	2.25763	--	--	KAF5820077.1 putative F-box domain, galactose oxidase/kelch, beta-propeller, F-box associated interaction [Helianthus annuus]
D.indicum_Contig52_G00093	-1.69253	0.286215	3.34937e-09	1.58654e-06	down	83.9659	195.119	169.644	424.114	504.142	469.301	--	--	PWA83263.1 hypothetical protein CTI12_AA169950 [Artemisia annua]
D.indicum_Contig52_G00094	-1.52687	0.408144	0.000183279	0.0115534	down	5.32467	20.5025	8.95377	31.8479	30.4473	35.5487	--	--	PWA83263.1 hypothetical protein CTI12_AA169950 [Artemisia annua]
D.indicum_Contig52_G00097	-1.20563	0.534025	0.0239683	0.225313	down	4.15526	4.03138	6.54015	18.7474	8.61562	4.79883	--	--	PWA42495.1 Nucleotide-binding, alpha-beta plait [Artemisia annua]
D.indicum_Contig520_G00034	-1.63834	0.279336	4.48759e-09	2.0249e-06	down	1.8194	2.19653	2.46865	6.74521	5.60801	6.91616	GO:0000302,response to reactive oxygen species; GO:0002791,regulation of peptide secretion; GO:0002793,positive regulation of peptide secretion; GO:0003008,system process; GO:0003012,muscle system process; GO:0003674,molecular_function; GO:0004888,transmembrane signaling receptor activity; GO:0005034,osmosensor activity; GO:0005215,transporter activity; GO:0005216,ion channel activity; GO:0005217…	--	PWA62459.1 ankyrin repeat family protein [Artemisia annua]
D.indicum_Contig520_G00038	-1.11608	0.468496	0.0172063	0.19032	down	3.38105	1.59734	5.08507	7.14036	6.97919	6.38952	--	--	PWA65451.1 Chaperonin Cpn60/TCP-1 [Artemisia annua]
D.indicum_Contig522_G00012	-1.4451	0.327485	1.02073e-05	0.00146547	down	3.70922	3.80585	4.47062	9.1422	10.6239	11.3671	--	--	PWA92891.1 CBL-interacting protein kinase 33 [Artemisia annua]
D.indicum_Contig527_G00015	-1.77205	0.472242	0.000175141	0.0111882	down	0.301803	0.212178	0.205256	0.676	0.77255	0.880168	GO:0003674,molecular_function; GO:0005488,binding; GO:0005515,protein binding; GO:0005575,cellular_component; GO:0005622,intracellular anatomical structure; GO:0005623,obsolete cell; GO:0005634,nucleus; GO:0005737,cytoplasm; GO:0005739,mitochondrion; GO:0006457,protein folding; GO:0008150,biological_process; GO:0009987,cellular process; GO:0030424,axon; GO:0030425,dendrite; GO:0030544,Hsp70 prote…	--	PWA82439.1 Histidine kinase-like ATPase, ATP-binding domain-containing protein [Artemisia annua]
D.indicum_Contig53_G00041	-1.4492	0.330273	1.14454e-05	0.0015949	down	13.9517	32.2871	26.8613	84.1658	48.1244	59.5316	--	--	--
D.indicum_Contig53_G00057	-1.74871	0.55513	0.00163218	0.048281	down	7.08543	9.4529	1.29675	31.9518	12.7551	13.1479	--	--	PWA63774.1 F-box domain, cyclin-like protein [Artemisia annua]
D.indicum_Contig53_G00133	-1.68811	0.586121	0.00397494	0.0813863	down	0.365239	2.61912	1.43717	5.34679	5.46936	3.16356	--	--	PWA71543.1 Argonaute/Dicer protein, PAZ [Artemisia annua]
D.indicum_Contig53_G00153	-3.04815	0.554237	3.80375e-08	1.33493e-05	down	0.535912	2.71271	0.702913	13.5042	8.27206	10.409	--	--	PWA54031.1 heavy metal atpase 1 [Artemisia annua]
D.indicum_Contig530_G00003	-2.40893	0.436676	3.45801e-08	1.24431e-05	down	0.791539	2.15172	1.38426	8.10489	7.2942	6.92525	--	--	PWA88829.1 Transcription factor, K-box [Artemisia annua]
D.indicum_Contig530_G00011	-2.01085	0.476597	2.45181e-05	0.0028448	down	1.72559	2.46362	1.39281	7.77266	5.62674	8.22224	--	--	PWA88829.1 Transcription factor, K-box [Artemisia annua]
D.indicum_Contig531_G00022	-1.53229	0.587671	0.0091237	0.134718	down	0.735161	0.992341	0.514268	1.76429	2.70987	1.77523	GO:0005575,cellular_component; GO:0005622,intracellular anatomical structure; GO:0005623,obsolete cell; GO:0005737,cytoplasm; GO:0005829,cytosol; GO:0006996,organelle organization; GO:0008150,biological_process; GO:0009657,plastid organization; GO:0009658,chloroplast organization; GO:0009902,chloroplast relocation; GO:0009903,chloroplast avoidance movement; GO:0009904,chloroplast accumulation mov…	--	PWA35106.1 hypothetical protein CTI12_AA612540 [Artemisia annua]
D.indicum_Contig535_G00001	-1.79031	0.499883	0.000341671	0.017372	down	0.475872	0.47674	0.442116	1.82724	2.00078	0.780647	--	--	PWA55157.1 peptidase S10, serine carboxypeptidase, Alpha/Beta hydrolase fold protein [Artemisia annua]
D.indicum_Contig536_G00019	-2.00377	0.789466	0.0111447	0.150913	down	2.4203	2.51307	0.976775	18.0507	1.5441	2.93199	--	--	PWA70900.1 S-adenosyl-L-methionine-dependent methyltransferase [Artemisia annua]
D.indicum_Contig538_G00023	-1.10968	0.516844	0.0317915	0.259322	down	2.38927	1.89712	2.08921	3.3729	5.43966	4.27917	--	--	--
D.indicum_Contig538_G00027	-1.50776	0.493377	0.00224316	0.0579661	down	0.967592	0.751857	1.20232	1.95544	4.99797	0.989134	--	--	PWA50479.1 hypothetical protein CTI12_AA473760 [Artemisia annua]
D.indicum_Contig539_G00019	-1.13696	0.50038	0.023075	0.221606	down	3.83395	3.797	2.04063	8.96093	6.45169	4.90029	GO:0005575,cellular_component; GO:0005622,intracellular anatomical structure; GO:0005623,obsolete cell; GO:0005856,cytoskeleton; GO:0043226,organelle; GO:0043228,non-membrane-bounded organelle; GO:0043229,intracellular organelle; GO:0043232,intracellular non-membrane-bounded organelle; GO:0044424,obsolete intracellular part; GO:0044464,obsolete cell part;	TUBB; tubulin beta; K07375; TUBB; tubulin beta; K07375; TUBB; tubulin beta; K07375; TUBB; tubulin beta; K07375; TUBB; tubulin beta; K07375; TUBB; tubulin beta; K07375; TUBB; tubulin beta; K07375; TUBB; tubulin beta; K07375;	GFZ01675.1 tubulin beta 8 [Actinidia rufa]
D.indicum_Contig54_G00180	-1.18414	0.407661	0.00367579	0.0780371	down	2.40935	1.931	2.52812	7.51674	3.77446	3.47814	--	--	PWA71310.1 K Homology domain-containing protein [Artemisia annua]
D.indicum_Contig540_G00014	-1.22355	0.267816	4.90942e-06	0.000830715	down	8.21394	9.4792	9.21513	24.9193	17.6379	17.4102	GO:0005575,cellular_component; GO:0005623,obsolete cell; GO:0005886,plasma membrane; GO:0016020,membrane; GO:0044464,obsolete cell part; GO:0071944,cell periphery;	E3.1.3.16; protein phosphatase [EC:3.1.3.16]; K01090;	PWA81599.1 hypothetical protein CTI12_AA097490 [Artemisia annua]
D.indicum_Contig540_G00023	-1.20182	0.543666	0.0270643	0.240435	down	0.445845	0.752268	0.329876	1.15227	0.94813	1.29625	GO:0005575,cellular_component; GO:0005623,obsolete cell; GO:0005886,plasma membrane; GO:0016020,membrane; GO:0044464,obsolete cell part; GO:0071944,cell periphery;	E3.1.3.16; protein phosphatase [EC:3.1.3.16]; K01090;	PWA57669.1 serine/threonine protein phosphatase, BSU1, Metallo-dependent phosphatase-like protein [Artemisia annua]
D.indicum_Contig548_G00019	-1.45027	0.720356	0.0440862	0.305668	down	1.03881	1.22694	3.27007	3.19105	2.87187	8.28889	--	--	PWA66722.1 endoribonuclease Dicer 3a [Artemisia annua]
D.indicum_Contig55_G00007	-1.2648	0.385681	0.00104029	0.0368283	down	1.18673	1.32155	1.45276	3.28087	2.71211	3.08992	--	--	PWA96853.1 replication protein A 70 kDa DNA-binding subunit B [Artemisia annua]
D.indicum_Contig55_G00011	-1.11376	0.342993	0.00116553	0.0395844	down	4.67076	5.91068	6.47185	5.62183	15.6607	14.1078	--	CHS; chalcone synthase [EC:2.3.1.74]; K00660; CHS; chalcone synthase [EC:2.3.1.74]; K00660; E2.3.1.159; acridone synthase [EC:2.3.1.159]; K12644;	AGU91424.1 chalcone synthase [Chrysanthemum boreale]
D.indicum_Contig55_G00221	-1.21812	0.443394	0.00600924	0.103342	down	4.84061	5.96854	4.39549	15.0125	6.86265	11.9234	--	--	--
D.indicum_Contig555_G00005	-1.78805	0.687734	0.00932465	0.13615	down	0.252982	1.77855	0.516159	1.78089	3.03067	3.89552	GO:0003674,molecular_function; GO:0005096,GTPase activator activity; GO:0005488,binding; GO:0005515,protein binding; GO:0005575,cellular_component; GO:0005622,intracellular anatomical structure; GO:0005623,obsolete cell; GO:0005737,cytoplasm; GO:0005829,cytosol; GO:0006810,transport; GO:0006886,intracellular protein transport; GO:0008047,enzyme activator activity; GO:0008104,protein localization;…	--	PWA88592.1 ypt/Rab-GAP domain of gyp1p superfamily protein [Artemisia annua]
D.indicum_Contig556_G00019	-1.2771	0.449812	0.00452285	0.0881323	down	2.71883	3.02354	1.83707	5.10122	6.14977	6.3577	--	--	--
D.indicum_Contig557_G00009	-3.01513	1.02873	0.00337957	0.0740355	down	0	0.11629	0.0602658	0.330803	0.476344	0.61506	--	--	XP_043609158.1 F-box/FBD/LRR-repeat protein At1g13570-like [Erigeron canadensis]
D.indicum_Contig558_G00003	-2.0528	0.808356	0.0111021	0.150644	down	0.2331	0.393306	0.917216	2.01387	1.28884	2.81439	--	--	PWA80235.1 hypothetical protein CTI12_AA195760 [Artemisia annua]
D.indicum_Contig559_G00014	-1.37943	0.447413	0.00204843	0.055013	down	0.951481	3.47841	3.10609	4.81041	6.31303	7.85842	--	--	PWA98035.1 30S ribosomal protein S15 [Artemisia annua]
D.indicum_Contig559_G00019	-1.73036	0.731154	0.0179517	0.194878	down	0.0590755	0.215967	0.103313	0.415867	0.272197	0.537531	--	--	PWA53249.1 nucleic acid-binding, OB-fold protein [Artemisia annua]
D.indicum_Contig559_G00028	-1.02453	0.482968	0.0338942	0.268837	down	0.860139	0.898423	0.573041	1.41546	1.35881	1.7631	GO:0005575,cellular_component; GO:0005622,intracellular anatomical structure; GO:0005623,obsolete cell; GO:0005737,cytoplasm; GO:0005829,cytosol; GO:0006996,organelle organization; GO:0007029,endoplasmic reticulum organization; GO:0008104,protein localization; GO:0008150,biological_process; GO:0009987,cellular process; GO:0010256,endomembrane system organization; GO:0016043,cellular component org…	--	PWA99933.1 Anion-transporting ATPase-like domain-containing protein [Artemisia annua]
D.indicum_Contig56_G00072	-1.08896	0.483031	0.0241697	0.226458	down	0.351991	0.971852	1.25912	1.62803	2.15262	1.51181	--	--	PWA72329.1 Glycoside hydrolase, family 28 [Artemisia annua]
D.indicum_Contig560_G00006	-1.81442	0.92284	0.0492837	0.3241	down	0	2.61832	0.258459	3.54676	3.54099	3.10327	GO:0001101,response to acid chemical; GO:0005575,cellular_component; GO:0005911,cell-cell junction; GO:0006950,response to stress; GO:0008150,biological_process; GO:0009266,response to temperature stimulus; GO:0009408,response to heat; GO:0009506,plasmodesma; GO:0009628,response to abiotic stimulus; GO:0009719,response to endogenous stimulus; GO:0009725,response to hormone; GO:0009751,response to…	--	PWA65924.1 protein RSI-1 [Artemisia annua]
D.indicum_Contig561_G00023	-1.09087	0.547202	0.0462012	0.31296	down	0.441496	0.394375	0.38605	1.27144	0.598307	0.599854	--	--	PWA93648.1 alpha/Beta hydrolase fold protein [Artemisia annua]
D.indicum_Contig562_G00010	-1.70629	0.620637	0.00597305	0.102853	down	0.252982	0.462423	0.442422	1.82136	1.01022	0.796811	--	--	XP_024968994.1 ATP-dependent DNA helicase PIF1-like [Cynara cardunculus var. scolymus]
D.indicum_Contig57_G00019	-1.7006	0.624222	0.00644266	0.10805	down	0.330823	0.558192	0.433914	1.00564	1.5243	1.62086	--	--	PWA37672.1 nucleic acid-binding, OB-fold protein [Artemisia annua]
D.indicum_Contig57_G00029	-1.37588	0.414641	0.000905898	0.033505	down	2.64444	2.81805	4.50296	7.61554	8.84983	8.183	--	--	XP_043625279.1 uncharacterized protein LOC122596719 [Erigeron canadensis]
D.indicum_Contig57_G00031	-1.9432	0.800939	0.0152597	0.178808	down	0.20191	0.681361	0.117702	1.03372	1.48852	1.27191	--	PPP3R, CNB; serine/threonine-protein phosphatase 2B regulatory subunit; K06268; PPP3R, CNB; serine/threonine-protein phosphatase 2B regulatory subunit; K06268; PPP3R, CNB; serine/threonine-protein phosphatase 2B regulatory subunit; K06268; PPP3R, CNB; serine/threonine-protein phosphatase 2B regulatory subunit; K06268; PPP3R, CNB; serine/threonine-protein phosphatase 2B regulatory subunit; K06268;…	PWA85134.1 calcium-binding EF-hand family protein [Artemisia annua]
D.indicum_Contig57_G00119	-1.20924	0.385053	0.00168695	0.0493638	down	1.84233	1.65141	2.0137	2.87387	4.66881	4.59384	GO:0003674,molecular_function; GO:0003824,catalytic activity; GO:0003983,UTP:glucose-1-phosphate uridylyltransferase activity; GO:0005575,cellular_component; GO:0005622,intracellular anatomical structure; GO:0005623,obsolete cell; GO:0005737,cytoplasm; GO:0005829,cytosol; GO:0006011,UDP-glucose metabolic process; GO:0006082,organic acid metabolic process; GO:0006139,nucleobase-containing compound…	USP; UDP-sugar pyrophosphorylase [EC:2.7.7.64]; K12447; USP; UDP-sugar pyrophosphorylase [EC:2.7.7.64]; K12447; USP; UDP-sugar pyrophosphorylase [EC:2.7.7.64]; K12447; USP; UDP-sugar pyrophosphorylase [EC:2.7.7.64]; K12447;	PWA99511.1 UDP-sugar pyrophosphorylase [Artemisia annua]
D.indicum_Contig57_G00120	-2.30391	0.645329	0.000356794	0.0178566	down	1.23888	0.746553	2.01184	10.0238	5.21901	3.34464	--	--	CAB4114785.1 unnamed protein product [Lactuca saligna]
D.indicum_Contig570_G00006	-1.23938	0.411681	0.00260782	0.0633133	down	1.39267	1.5106	0.956818	4.32896	2.1084	2.26285	GO:0000463,maturation of LSU-rRNA from tricistronic rRNA transcript (SSU-rRNA, 5.8S rRNA, LSU-rRNA); GO:0000470,maturation of LSU-rRNA; GO:0003674,molecular_function; GO:0003676,nucleic acid binding; GO:0003723,RNA binding; GO:0005488,binding; GO:0005575,cellular_component; GO:0005622,intracellular anatomical structure; GO:0005623,obsolete cell; GO:0005634,nucleus; GO:0005730,nucleolus; GO:000613…	--	PWA79504.1 pescadillo-like protein [Artemisia annua]
D.indicum_Contig571_G00014	-1.00426	0.279649	0.000329246	0.0168821	down	15.2605	9.65582	13.5209	14.7325	28.5253	29.859	GO:0000003,reproduction; GO:0000322,storage vacuole; GO:0000323,lytic vacuole; GO:0000325,plant-type vacuole; GO:0000326,protein storage vacuole; GO:0000327,lytic vacuole within protein storage vacuole; GO:0003006,developmental process involved in reproduction; GO:0003674,molecular_function; GO:0003756,protein disulfide isomerase activity; GO:0003824,catalytic activity; GO:0005575,cellular_compon…	PDIA1, P4HB; protein disulfide-isomerase A1 [EC:5.3.4.1]; K09580;	PWA43260.1 protein disulfide isomerase, Thioredoxin-like fold protein [Artemisia annua]
D.indicum_Contig572_G00015	-1.05694	0.197161	8.2853e-08	2.71882e-05	down	41.1966	45.8174	37.5631	75.2416	89.0476	83.8843	GO:0003674,molecular_function; GO:0003824,catalytic activity; GO:0005575,cellular_component; GO:0005622,intracellular anatomical structure; GO:0005623,obsolete cell; GO:0005737,cytoplasm; GO:0006766,vitamin metabolic process; GO:0006775,fat-soluble vitamin metabolic process; GO:0006793,phosphorus metabolic process; GO:0006796,phosphate-containing compound metabolic process; GO:0008150,biological_…	FOLK; farnesol kinase [EC:2.7.1.216]; K15892; VTE5; phytol kinase [EC:2.7.1.182]; K18678;	PWA47254.1 phytol kinase [Artemisia annua]
D.indicum_Contig574_G00020	-1.11666	0.370076	0.00254965	0.0625357	down	3.28394	2.07785	1.98797	5.88043	4.88851	4.30972	--	--	PWA96630.1 hypothetical protein CTI12_AA038230 [Artemisia annua]
D.indicum_Contig579_G00029	-1.17055	0.251238	3.17527e-06	0.000578612	down	50.9163	62.3474	34.418	95.6775	115.764	108.47	GO:0003674,molecular_function; GO:0005215,transporter activity; GO:0005575,cellular_component; GO:0005623,obsolete cell; GO:0005886,plasma membrane; GO:0005887,integral component of plasma membrane; GO:0006810,transport; GO:0008150,biological_process; GO:0008643,carbohydrate transport; GO:0009987,cellular process; GO:0015144,carbohydrate transmembrane transporter activity; GO:0016020,membrane; GO…	--	PWA65072.1 nodulin MtN3 family protein [Artemisia annua]
D.indicum_Contig58_G00035	-1.12044	0.515819	0.0298436	0.252241	down	4.54881	1.97693	1.9285	3.96964	7.87556	5.49936	--	--	PWA99742.1 protein GLUTAMINE DUMPER 5 [Artemisia annua]
D.indicum_Contig58_G00115	-1.35808	0.326918	3.26455e-05	0.00348351	down	2.52201	3.80742	5.10697	9.3017	9.96912	8.77968	--	TMED10, ERV25; p24 family protein delta-1; K20352;	PWA71363.1 TMP21-related protein [Artemisia annua]
D.indicum_Contig58_G00150	-1.33872	0.328426	4.57846e-05	0.00455076	down	162.641	370.455	170.868	759.172	476.054	489.333	--	--	--
D.indicum_Contig58_G00183	-1.95604	0.413628	2.25642e-06	0.000427621	down	3.22552	4.98884	3.4472	18.5779	11.7244	13.1695	--	--	XP_021642646.1 UDP-glucose 4-epimerase GEPI48-like [Hevea brasiliensis]
D.indicum_Contig582_G00020	-1.72254	0.681613	0.0114993	0.153207	down	1.72028	1.29004	1.00282	2.38531	5.81267	4.41493	--	--	PWA78098.1 hypothetical protein CTI12_AA216930 [Artemisia annua]
D.indicum_Contig588_G00006	-2.84568	0.661855	1.71137e-05	0.0021606	down	0.272689	0.164323	0.136253	1.86976	0.89746	1.10428	--	--	XP_043639640.1 uncharacterized protein LOC122610743 [Erigeron canadensis]
D.indicum_Contig589_G00007	-2.35975	0.759267	0.00188401	0.0525583	down	0.603606	1.14576	0.263901	4.20086	3.61554	2.21802	GO:0000003,reproduction; GO:0000151,ubiquitin ligase complex; GO:0000228,nuclear chromosome; GO:0000793,condensed chromosome; GO:0000794,condensed nuclear chromosome; GO:0001101,response to acid chemical; GO:0003006,developmental process involved in reproduction; GO:0003674,molecular_function; GO:0005488,binding; GO:0005515,protein binding; GO:0005575,cellular_component; GO:0005622,intracellular …	CUL1, CDC53; cullin 1; K03347; CUL1, CDC53; cullin 1; K03347; CUL1, CDC53; cullin 1; K03347; CUL1, CDC53; cullin 1; K03347; CUL1, CDC53; cullin 1; K03347; CUL1, CDC53; cullin 1; K03347; CUL1, CDC53; cullin 1; K03347; CUL1, CDC53; cullin 1; K03347; CUL1, CDC53; cullin 1; K03347; CUL1, CDC53; cullin 1; K03347; CUL1, CDC53; cullin 1; K03347; CUL1, CDC53; cullin 1; K03347; CUL1, CDC53; cullin 1; K033…	ACJ85612.1 unknown [Medicago truncatula]
D.indicum_Contig59_G00027	-1.0738	0.408467	0.00856734	0.130237	down	1.79196	4.96724	2.96594	7.12645	5.24886	7.45825	--	--	XP_043639675.1 protein DMP10-like [Erigeron canadensis]
D.indicum_Contig591_G00008	-5.06849	0.815131	5.03522e-10	2.86272e-07	down	0.313919	0.176557	0	3.71659	6.17138	5.38316	--	--	--
D.indicum_Contig592_G00009	-1.62374	0.448505	0.000294214	0.0157211	down	1.44561	3.04895	3.37083	5.78211	8.9921	8.6005	--	--	PWA92492.1 heat shock 70 kDa protein 14 [Artemisia annua]
D.indicum_Contig596_G00003	-1.31991	0.31231	2.37581e-05	0.00276792	down	1.4779	1.72477	1.85229	5.27285	3.2913	3.46532	--	--	PWA95285.1 SKP1/BTB/POZ domain, NPH3 domain protein [Artemisia annua]
D.indicum_Contig598_G00025	-1.00564	0.504487	0.0462178	0.31296	down	0.525825	0.396912	0.701782	0.637595	1.12214	1.33656	--	--	PWA66248.1 hypothetical protein CTI12_AA321360 [Artemisia annua]
D.indicum_Contig598_G00026	-1.9845	0.524464	0.000154417	0.0102801	down	1.71404	1.70896	1.36253	6.58155	6.7489	4.7443	--	--	PWA84822.1 glycosyl transferase, family 43, nucleotide-diphospho-sugar transferase [Artemisia annua]
D.indicum_Contig6_G00053	-1.90983	0.679982	0.00497501	0.0928959	down	0.382284	1.04816	0.417843	2.29357	2.37791	2.10712	--	--	PWA94863.1 Heat shock protein 70 family [Artemisia annua]
D.indicum_Contig6_G00224	-1.86629	0.512876	0.000273837	0.0149699	down	0.343844	0.535534	0.277534	1.92965	1.24306	0.888613	--	--	PWA83827.1 hypothetical protein CTI12_AA164570 [Artemisia annua]
D.indicum_Contig6_G00283	-1.73847	0.39515	1.08493e-05	0.0015344	down	1.26273	2.38123	2.27324	7.27288	5.4759	6.23871	--	--	PWA49767.1 tauD/TfdA-like domain-containing protein [Artemisia annua]
D.indicum_Contig6_G00287	-1.44998	0.409026	0.000392669	0.0190485	down	0.882194	1.00474	1.27281	2.15948	3.1299	2.96387	GO:0005575,cellular_component; GO:0005622,intracellular anatomical structure; GO:0005623,obsolete cell; GO:0005634,nucleus; GO:0043226,organelle; GO:0043227,membrane-bounded organelle; GO:0043229,intracellular organelle; GO:0043231,intracellular membrane-bounded organelle; GO:0044424,obsolete intracellular part; GO:0044464,obsolete cell part;	--	XP_021987358.1 clavaminate synthase-like protein At3g21360 [Helianthus annuus]
D.indicum_Contig6_G00288	-1.8175	0.379428	1.66703e-06	0.000348446	down	1.05538	1.11296	1.07665	3.9258	2.91768	4.06281	GO:0005575,cellular_component; GO:0005622,intracellular anatomical structure; GO:0005623,obsolete cell; GO:0005634,nucleus; GO:0043226,organelle; GO:0043227,membrane-bounded organelle; GO:0043229,intracellular organelle; GO:0043231,intracellular membrane-bounded organelle; GO:0044424,obsolete intracellular part; GO:0044464,obsolete cell part;	--	PWA62394.1 tauD/TfdA-like domain-containing protein [Artemisia annua]
D.indicum_Contig6_G00289	-1.0809	0.47667	0.023353	0.22289	down	2.08367	1.61724	1.96775	2.16022	3.99391	5.25031	--	--	PWA74298.1 F-box domain, cyclin-like protein [Artemisia annua]
D.indicum_Contig6_G00326	-1.55616	0.536885	0.00374952	0.0789538	down	1.28653	2.17075	4.17843	6.88071	7.45214	7.13952	--	--	PWA59196.1 SH3 domain-containing protein [Artemisia annua]
D.indicum_Contig6_G00365	-2.42336	0.634805	0.000134821	0.00932496	down	0.573426	1.69318	0.100282	3.74311	5.81267	3.01018	GO:0000322,storage vacuole; GO:0000325,plant-type vacuole; GO:0000326,protein storage vacuole; GO:0003674,molecular_function; GO:0005215,transporter activity; GO:0005275,amine transmembrane transporter activity; GO:0005372,water transmembrane transporter activity; GO:0005488,binding; GO:0005515,protein binding; GO:0005575,cellular_component; GO:0005618,cell wall; GO:0005622,intracellular anatomic…	--	PWA65921.1 delta tonoplast integral protein [Artemisia annua]
D.indicum_Contig6_G00367	-1.62698	0.75196	0.0304908	0.254014	down	0.182233	0.614957	0.265578	0.991289	1.00759	1.21172	GO:0000322,storage vacuole; GO:0000325,plant-type vacuole; GO:0000326,protein storage vacuole; GO:0003674,molecular_function; GO:0005215,transporter activity; GO:0005275,amine transmembrane transporter activity; GO:0005372,water transmembrane transporter activity; GO:0005488,binding; GO:0005515,protein binding; GO:0005575,cellular_component; GO:0005618,cell wall; GO:0005622,intracellular anatomic…	--	PWA65921.1 delta tonoplast integral protein [Artemisia annua]
D.indicum_Contig6_G00386	-1.2523	0.443874	0.00478294	0.090764	down	2.49666	4.95996	3.16903	4.17481	7.86699	12.4297	GO:0003674,molecular_function; GO:0003824,catalytic activity; GO:0004356,glutamate-ammonia ligase activity; GO:0005575,cellular_component; GO:0005576,extracellular region; GO:0005622,intracellular anatomical structure; GO:0005623,obsolete cell; GO:0005737,cytoplasm; GO:0005739,mitochondrion; GO:0005829,cytosol; GO:0005840,ribosome; GO:0006082,organic acid metabolic process; GO:0006520,cellular am…	glnA, GLUL; glutamine synthetase [EC:6.3.1.2]; K01915; glnA, GLUL; glutamine synthetase [EC:6.3.1.2]; K01915; glnA, GLUL; glutamine synthetase [EC:6.3.1.2]; K01915; glnA, GLUL; glutamine synthetase [EC:6.3.1.2]; K01915; glnA, GLUL; glutamine synthetase [EC:6.3.1.2]; K01915; glnA, GLUL; glutamine synthetase [EC:6.3.1.2]; K01915; glnA, GLUL; glutamine synthetase [EC:6.3.1.2]; K01915; glnA, GLUL; gl…	CAA2614276.1 unnamed protein product [Spirodela intermedia]
D.indicum_Contig6_G00421	-1.09425	0.478451	0.0221914	0.216633	down	2.7091	1.80936	2.17147	3.03401	5.30505	5.21448	GO:0006950,response to stress; GO:0006952,defense response; GO:0008150,biological_process; GO:0050896,response to stimulus;	--	PWA68973.1 hypothetical protein CTI12_AA300800 [Artemisia annua]
D.indicum_Contig60_G00095	-2.61341	0.873871	0.00278421	0.0656955	down	0.253728	0	1.22025	3.04456	2.33816	3.06345	--	--	PWA81822.1 peroxidase 4 [Artemisia annua]
D.indicum_Contig60_G00216	-1.85703	0.840823	0.0272035	0.240894	down	2.3122	0.585201	0.202182	3.32938	6.49877	0.728268	GO:0000003,reproduction; GO:0003006,developmental process involved in reproduction; GO:0005575,cellular_component; GO:0005622,intracellular anatomical structure; GO:0005623,obsolete cell; GO:0005737,cytoplasm; GO:0005739,mitochondrion; GO:0006091,generation of precursor metabolites and energy; GO:0008150,biological_process; GO:0008152,metabolic process; GO:0009856,pollination; GO:0009987,cellular…	--	PWA78021.1 ferredoxin [Artemisia annua]
D.indicum_Contig603_G00028	-1.97797	0.805915	0.0141154	0.171845	down	1.37687	2.30039	1.62888	14.0983	2.58739	3.28795	GO:0000003,reproduction; GO:0003006,developmental process involved in reproduction; GO:0003674,molecular_function; GO:0003824,catalytic activity; GO:0007275,multicellular organism development; GO:0008150,biological_process; GO:0008152,metabolic process; GO:0009791,post-embryonic development; GO:0010035,response to inorganic substance; GO:0010038,response to metal ion; GO:0010228,vegetative to rep…	E1.10.3.2; laccase [EC:1.10.3.2]; K05909;	PWA37897.1 laccase 7 [Artemisia annua]
D.indicum_Contig605_G00020	-1.23225	0.296233	3.18617e-05	0.00343081	down	423.082	803.194	479.501	1744	1135.34	985.264	GO:0000003,reproduction; GO:0000902,cell morphogenesis; GO:0000904,cell morphogenesis involved in differentiation; GO:0001101,response to acid chemical; GO:0003006,developmental process involved in reproduction; GO:0003674,molecular_function; GO:0005215,transporter activity; GO:0005319,lipid transporter activity; GO:0005488,binding; GO:0005515,protein binding; GO:0005516,calmodulin binding; GO:00…	--	PWA57476.1 non-specific lipid-transfer protein 3 [Artemisia annua]
D.indicum_Contig607_G00001	-1.44197	0.628811	0.0218383	0.21412	down	0.204795	0.307153	0.198973	0.589775	0.964584	0.310574	GO:0000271,polysaccharide biosynthetic process; GO:0000323,lytic vacuole; GO:0001775,cell activation; GO:0002252,immune effector process; GO:0002263,cell activation involved in immune response; GO:0002274,myeloid leukocyte activation; GO:0002275,myeloid cell activation involved in immune response; GO:0002283,neutrophil activation involved in immune response; GO:0002366,leukocyte activation involv…	--	PWA94002.1 plant glycogenin-like starch initiation protein 1 [Artemisia annua]
D.indicum_Contig61_G00063	-1.70738	0.58488	0.00350939	0.0759219	down	1.07517	2.11648	2.50706	3.61237	7.76123	6.58476	--	--	PWA56359.1 hypothetical protein CTI12_AA420880 [Artemisia annua]
D.indicum_Contig625_G00004	-1.72923	0.765351	0.023859	0.224743	down	0.600446	0.443241	0.393778	2.44968	1.59081	0.472803	--	--	--
D.indicum_Contig628_G00010	-1.19054	0.476048	0.0123883	0.160141	down	2.71623	1.7823	1.71535	7.17043	3.61554	2.6141	GO:0000226,microtubule cytoskeleton organization; GO:0000278,mitotic cell cycle; GO:0000280,nuclear division; GO:0003674,molecular_function; GO:0005488,binding; GO:0005515,protein binding; GO:0005575,cellular_component; GO:0005622,intracellular anatomical structure; GO:0005623,obsolete cell; GO:0005634,nucleus; GO:0005654,nucleoplasm; GO:0005737,cytoplasm; GO:0005819,spindle; GO:0005856,cytoskele…	--	PWA78098.1 hypothetical protein CTI12_AA216930 [Artemisia annua]
D.indicum_Contig628_G00011	-1.60331	0.420496	0.000137342	0.00943046	down	1.1999	1.17212	2.15364	3.33427	4.71392	5.03906	GO:0000226,microtubule cytoskeleton organization; GO:0000278,mitotic cell cycle; GO:0000280,nuclear division; GO:0003674,molecular_function; GO:0005488,binding; GO:0005515,protein binding; GO:0005575,cellular_component; GO:0005622,intracellular anatomical structure; GO:0005623,obsolete cell; GO:0005634,nucleus; GO:0005654,nucleoplasm; GO:0005737,cytoplasm; GO:0005819,spindle; GO:0005856,cytoskele…	--	PWA78098.1 hypothetical protein CTI12_AA216930 [Artemisia annua]
D.indicum_Contig63_G00033	-1.39444	0.343134	4.82736e-05	0.00465917	down	59.6181	73.7807	60.0234	279.67	99.3242	105.834	--	--	PWA66925.1 ARID DNA-binding domain-containing protein [Artemisia annua]
D.indicum_Contig63_G00048	-1.16904	0.428414	0.0063575	0.107302	down	1.77182	2.03834	2.25353	4.40675	3.19133	5.41155	--	--	PWA50439.1 plant self-incompatibility S1 [Artemisia annua]
D.indicum_Contig63_G00063	-1.09185	0.334494	0.0010978	0.0380434	down	5.23942	8.1037	6.42672	16.9748	8.78472	14.5925	GO:0000151,ubiquitin ligase complex; GO:0005575,cellular_component; GO:0005622,intracellular anatomical structure; GO:0005623,obsolete cell; GO:0005634,nucleus; GO:0005730,nucleolus; GO:0005737,cytoplasm; GO:0006508,proteolysis; GO:0006511,ubiquitin-dependent protein catabolic process; GO:0006807,nitrogen compound metabolic process; GO:0007346,regulation of mitotic cell cycle; GO:0008150,biologic…	SKP1, CBF3D; S-phase kinase-associated protein 1; K03094; SKP1, CBF3D; S-phase kinase-associated protein 1; K03094; SKP1, CBF3D; S-phase kinase-associated protein 1; K03094; SKP1, CBF3D; S-phase kinase-associated protein 1; K03094; SKP1, CBF3D; S-phase kinase-associated protein 1; K03094; SKP1, CBF3D; S-phase kinase-associated protein 1; K03094; SKP1, CBF3D; S-phase kinase-associated protein 1; K…	PWA95857.1 SKP1-like 11 [Artemisia annua]
D.indicum_Contig63_G00113	-1.22879	0.539966	0.0228656	0.221014	down	1.21718	1.08391	1.53735	1.16842	4.29968	3.12377	--	--	KAF8041431.1 hypothetical protein BT93_A0123 [Corymbia citriodora subsp. variegata]
D.indicum_Contig630_G00001	-2.81271	0.763455	0.000229437	0.01356	down	0	0.284568	0.393264	1.45709	1.24335	1.94776	--	--	XP_043610567.1 calmodulin binding protein PICBP-like [Erigeron canadensis]
D.indicum_Contig630_G00005	-1.17542	0.291184	5.42063e-05	0.00495474	down	3.39976	3.10719	3.56735	7.17987	7.88459	6.60335	--	--	PWA97319.1 Zinc finger, Dof-type [Artemisia annua]
D.indicum_Contig636_G00006	-1.26399	0.569841	0.0265452	0.23842	down	0.603118	2.19182	0.486807	3.38469	2.30865	2.04575	--	--	PWA91309.1 nucleic acid-binding, OB-fold protein [Artemisia annua]
D.indicum_Contig639_G00012	-1.51256	0.653933	0.0207212	0.20934	down	0.728931	0.409971	0.318694	1.10791	1.28747	1.5306	--	--	KAF5758224.1 putative long-chain-fatty-acid--CoA ligase [Helianthus annuus]
D.indicum_Contig64_G00040	-1.19966	0.537257	0.0255532	0.23312	down	0.799843	1.45337	0.806992	3.18934	2.04112	1.55031	--	--	PWA34936.1 hypothetical protein CTI12_AA614300 [Artemisia annua]
D.indicum_Contig642_G00012	-2.4313	0.600211	5.10542e-05	0.00480209	down	0.702728	1.06713	0.860264	5.1268	4.53305	3.98406	--	--	PWA46911.1 rhomboid-related intramembrane serine protease family protein [Artemisia annua]
D.indicum_Contig646_G00002	-1.29378	0.574822	0.0244016	0.22758	down	0.4638	0.604708	0.589896	0.84997	1.01022	2.0363	GO:0003674,molecular_function; GO:0005215,transporter activity; GO:0005216,ion channel activity; GO:0005261,cation channel activity; GO:0005262,calcium channel activity; GO:0005575,cellular_component; GO:0005623,obsolete cell; GO:0005886,plasma membrane; GO:0005887,integral component of plasma membrane; GO:0006810,transport; GO:0006811,ion transport; GO:0006812,cation transport; GO:0006816,calciu…	--	PWA83698.1 hypothetical protein CTI12_AA165720 [Artemisia annua]
D.indicum_Contig65_G00031	-1.02586	0.337772	0.00238839	0.0600306	down	4.70929	9.40656	6.05569	16.6866	10.9131	11.9971	--	--	PWA68479.1 hypothetical protein CTI12_AA308240 [Artemisia annua]
D.indicum_Contig65_G00050	-1.25931	0.426383	0.00314227	0.0705015	down	0.979454	1.95309	1.05109	2.94888	3.77446	2.52406	--	--	PWA86519.1 hypothetical protein CTI12_AA140430 [Artemisia annua]
D.indicum_Contig65_G00077	-1.47769	0.625222	0.018105	0.195766	down	1.54701	1.47914	0.360728	2.37607	3.42145	3.24839	--	--	PWA65948.1 hypothetical protein CTI12_AA243600 [Artemisia annua]
D.indicum_Contig65_G00082	-2.15078	0.585383	0.000238647	0.0138491	down	0.23122	0.390134	1.16255	2.77448	2.34382	2.42756	--	--	AKP06187.1 MYB3 [Chrysanthemum x morifolium]
D.indicum_Contig65_G00097	-1.38934	0.605215	0.0216975	0.213498	down	0.0904457	0.381519	0.415206	0.520937	0.854314	0.878364	--	--	PWA52958.1 Zinc finger, RING/FYVE/PHD-type [Artemisia annua]
D.indicum_Contig65_G00125	-1.40686	0.41943	0.000795902	0.0307418	down	1.03037	0.98265	1.41022	2.10722	2.72469	3.80975	--	--	KAH6819585.1 H[+]-ATPase 3, partial [Perilla frutescens var. frutescens]
D.indicum_Contig650_G00002	-1.51377	0.37481	5.37356e-05	0.00493523	down	4.61926	8.46591	5.71052	13.9143	16.1463	21.7402	--	--	PWA37459.1 MUTL-like protein [Artemisia annua]
D.indicum_Contig655_G00006	-1.19703	0.431712	0.00555858	0.0988204	down	0.737262	0.932977	1.21771	2.47706	2.03821	1.80611	--	--	PWA57728.1 SGNH hydrolase-type esterase domain-containing protein [Artemisia annua]
D.indicum_Contig656_G00014	-1.10504	0.498765	0.0267218	0.2391	down	3.066	0.978718	1.66654	4.21593	2.82539	4.43696	GO:0003674,molecular_function; GO:0003824,catalytic activity; GO:0004672,protein kinase activity; GO:0004888,transmembrane signaling receptor activity; GO:0005575,cellular_component; GO:0005576,extracellular region; GO:0005623,obsolete cell; GO:0005886,plasma membrane; GO:0006468,protein phosphorylation; GO:0006793,phosphorus metabolic process; GO:0006796,phosphate-containing compound metabolic p…	--	PWA56680.1 receptor-like protein kinase [Artemisia annua]
D.indicum_Contig657_G00019	-2.38849	0.746269	0.00137154	0.0434172	down	0	0.394765	0.33477	0.898372	1.56802	1.29518	GO:0005575,cellular_component; GO:0005623,obsolete cell; GO:0005886,plasma membrane; GO:0016020,membrane; GO:0044464,obsolete cell part; GO:0071944,cell periphery;	CAB39, MO25; calcium binding protein 39; K08272; CAB39, MO25; calcium binding protein 39; K08272;	XP_043623268.1 putative MO25-like protein At5g47540 [Erigeron canadensis]
D.indicum_Contig657_G00025	-1.3655	0.480234	0.00446352	0.0872658	down	1.27743	0.558806	1.4066	1.5896	3.05196	3.22874	--	--	PWA50396.1 F-box domain, FBD domain, Leucine-rich repeat domain, L domain-like protein [Artemisia annua]
D.indicum_Contig659_G00004	-1.07018	0.498561	0.0318309	0.259469	down	1.8552	3.27254	4.71916	5.82837	6.37218	7.61398	--	--	--
D.indicum_Contig66_G00009	-1.83248	0.775517	0.018132	0.195959	down	0.732478	0.882785	0.182997	3.01345	1.92856	1.20846	GO:0000226,microtubule cytoskeleton organization; GO:0000271,polysaccharide biosynthetic process; GO:0000902,cell morphogenesis; GO:0003674,molecular_function; GO:0003824,catalytic activity; GO:0004553,hydrolase activity, hydrolyzing O-glycosyl compounds; GO:0005575,cellular_component; GO:0005622,intracellular anatomical structure; GO:0005623,obsolete cell; GO:0005737,cytoplasm; GO:0005768,endoso…	E3.2.1.4; endoglucanase [EC:3.2.1.4]; K01179; E3.2.1.4; endoglucanase [EC:3.2.1.4]; K01179;	PWA82454.1 endoglucanase 9 [Artemisia annua]
D.indicum_Contig662_G00012	-1.3483	0.626197	0.0313064	0.257175	down	0.3444	0.871651	0.451722	2.27291	1.07113	0.768363	GO:0000976,transcription cis-regulatory region binding; GO:0000977,RNA polymerase II transcription regulatory region sequence-specific DNA binding; GO:0000981,DNA-binding transcription factor activity, RNA polymerase II-specific; GO:0001067,transcription regulatory region nucleic acid binding; GO:0001228,DNA-binding transcription activator activity, RNA polymerase II-specific; GO:0003674,molecula…	--	PWA79511.1 Transcription factor, GATA [Artemisia annua]
D.indicum_Contig663_G00010	-1.19574	0.291405	4.072e-05	0.00411938	down	12.9277	22.6765	16.1168	34.1578	35.0317	44.8839	--	--	PWA79500.1 hypothetical protein CTI12_AA205280 [Artemisia annua]
D.indicum_Contig669_G00018	-1.16794	0.271629	1.70981e-05	0.0021606	down	43.2826	79.8912	51.2259	142.378	117.117	118.236	--	--	QQD86573.1 V-type proton ATPase catalytic subunit A, partial [Arachis hypogaea]
D.indicum_Contig67_G00029	-1.02122	0.419926	0.0150201	0.177439	down	1.88477	1.15641	1.69801	2.30271	3.26318	3.53786	GO:0003674,molecular_function; GO:0003676,nucleic acid binding; GO:0003723,RNA binding; GO:0003824,catalytic activity; GO:0004518,nuclease activity; GO:0004519,endonuclease activity; GO:0005488,binding; GO:0005575,cellular_component; GO:0005622,intracellular anatomical structure; GO:0005623,obsolete cell; GO:0006139,nucleobase-containing compound metabolic process; GO:0006725,cellular aromatic co…	--	PWA84857.1 Pentatricopeptide repeat-containing protein [Artemisia annua]
D.indicum_Contig670_G00011	-1.46815	0.462647	0.0015068	0.0462567	down	2.24384	1.5775	2.28905	5.26524	5.51399	5.23509	--	--	PWA34632.1 hypothetical protein CTI12_AA617160 [Artemisia annua]
D.indicum_Contig674_G00016	-1.2363	0.398253	0.00190732	0.0529487	down	1.2245	4.05658	2.5854	7.91282	5.28424	4.76611	--	--	PWA46537.1 concanavalin A-like lectin/glucanase domain-containing protein [Artemisia annua]
D.indicum_Contig675_G00011	-1.5445	0.503649	0.002165	0.0569855	down	1.30324	3.29841	2.99137	7.97537	6.75543	6.67028	--	E3.2.1.14; chitinase [EC:3.2.1.14]; K01183;	PWA98751.1 glycoside hydrolase family 18, catalytic domain-containing protein [Artemisia annua]
D.indicum_Contig677_G00005	-1.854	0.470532	8.1406e-05	0.00672711	down	0.868827	1.00785	0.522303	2.86696	2.65213	2.79353	GO:0003674,molecular_function; GO:0003824,catalytic activity; GO:0006629,lipid metabolic process; GO:0006720,isoprenoid metabolic process; GO:0006721,terpenoid metabolic process; GO:0006722,triterpenoid metabolic process; GO:0008150,biological_process; GO:0008152,metabolic process; GO:0008299,isoprenoid biosynthetic process; GO:0008610,lipid biosynthetic process; GO:0009058,biosynthetic process; …	LUS; lupeol synthase [EC:5.4.99.41]; K20659;	XP_024967160.1 lupeol synthase-like [Cynara cardunculus var. scolymus]
D.indicum_Contig677_G00010	-1.59897	0.784728	0.0415887	0.297653	down	0.65911	3.05829	0.288167	5.37803	3.34061	3.28697	GO:0003674,molecular_function; GO:0003824,catalytic activity; GO:0005575,cellular_component; GO:0005622,intracellular anatomical structure; GO:0005623,obsolete cell; GO:0005737,cytoplasm; GO:0005886,plasma membrane; GO:0008150,biological_process; GO:0008152,metabolic process; GO:0009507,chloroplast; GO:0009526,plastid envelope; GO:0009528,plastid inner membrane; GO:0009536,plastid; GO:0009706,chl…	RDH12; retinol dehydrogenase 12 [EC:1.1.1.300]; K11153; WWOX; WW domain-containing oxidoreductase; K19329;	PWA51230.1 NAD(P)-binding Rossmann-fold superfamily protein [Artemisia annua]
D.indicum_Contig687_G00007	-2.86311	1.30183	0.0278572	0.24367	down	0.0814525	0.120254	0.33831	3.20579	0.262711	0.213791	GO:0003674,molecular_function; GO:0003824,catalytic activity; GO:0004177,aminopeptidase activity; GO:0005575,cellular_component; GO:0005622,intracellular anatomical structure; GO:0005623,obsolete cell; GO:0005737,cytoplasm; GO:0005773,vacuole; GO:0005829,cytosol; GO:0006508,proteolysis; GO:0006807,nitrogen compound metabolic process; GO:0008150,biological_process; GO:0008152,metabolic process; GO…	--	PWA98930.1 NUDIX hydrolase domain-like protein [Artemisia annua]
D.indicum_Contig69_G00046	-1.07286	0.416815	0.0100548	0.142144	down	2.75244	4.45065	2.90819	8.14676	6.55246	5.77954	--	--	PWA53715.1 hypothetical protein CTI12_AA330020 [Artemisia annua]
D.indicum_Contig69_G00047	-1.01409	0.372338	0.00645813	0.108182	down	1.81523	2.19894	2.84893	5.58499	2.95952	4.64232	--	--	PWA70686.1 hypothetical protein CTI12_AA117860 [Artemisia annua]
D.indicum_Contig69_G00071	-1.21028	0.535701	0.0238681	0.224743	down	0.666774	2.53133	1.67623	2.96031	3.37946	4.63777	--	ruvX; putative holliday junction resolvase [EC:3.1.-.-]; K07447;	PWA95651.1 hypothetical protein CTI12_AA046180 [Artemisia annua]
D.indicum_Contig69_G00080	-1.51626	0.601336	0.0116861	0.154772	down	1.17827	3.14779	1.71716	4.5243	6.33385	5.97912	--	--	PWA65602.1 exocyst complex component Sec10-like protein [Artemisia annua]
D.indicum_Contig693_G00003	-2.24359	0.617111	0.000277307	0.0150152	down	0.980215	0.0775266	0.374987	2.96988	1.24202	2.02608	GO:0005575,cellular_component; GO:0005622,intracellular anatomical structure; GO:0005623,obsolete cell; GO:0005737,cytoplasm; GO:0005768,endosome; GO:0005794,Golgi apparatus; GO:0005802,trans-Golgi network; GO:0012505,endomembrane system; GO:0031410,cytoplasmic vesicle; GO:0031982,vesicle; GO:0031984,organelle subcompartment; GO:0043226,organelle; GO:0043227,membrane-bounded organelle; GO:0043229…	--	PWA70861.1 GDP-fucose protein O-fucosyltransferase [Artemisia annua]
D.indicum_Contig695_G00023	-1.75692	0.302271	6.15857e-09	2.69338e-06	down	8.31821	3.88207	4.11652	13.6595	18.5601	19.882	GO:0000038,very long-chain fatty acid metabolic process; GO:0005575,cellular_component; GO:0005622,intracellular anatomical structure; GO:0005623,obsolete cell; GO:0005737,cytoplasm; GO:0005783,endoplasmic reticulum; GO:0006082,organic acid metabolic process; GO:0006629,lipid metabolic process; GO:0006631,fatty acid metabolic process; GO:0006633,fatty acid biosynthetic process; GO:0006725,cellula…	--	XP_021999547.1 alkane hydroxylase MAH1 [Helianthus annuus]
D.indicum_Contig695_G00031	-1.03346	0.340009	0.0023696	0.0598229	down	3.26778	7.98531	6.79861	15.1436	9.55317	10.8445	--	--	XP_024995850.1 probable serine/threonine-protein kinase PBL7 [Cynara cardunculus var. scolymus]
D.indicum_Contig698_G00006	-1.04421	0.33623	0.00189869	0.0528123	down	6.02645	13.1726	7.34551	18.7576	17.0812	17.1599	--	--	PWA75165.1 hypothetical protein CTI12_AA245600 [Artemisia annua]
D.indicum_Contig698_G00024	-1.41389	0.403263	0.000454696	0.0208957	down	2.35978	2.09035	2.21818	3.11473	8.42652	5.45052	GO:0000003,reproduction; GO:0003674,molecular_function; GO:0005488,binding; GO:0005515,protein binding; GO:0005575,cellular_component; GO:0005622,intracellular anatomical structure; GO:0005623,obsolete cell; GO:0005737,cytoplasm; GO:0005739,mitochondrion; GO:0005740,mitochondrial envelope; GO:0007275,multicellular organism development; GO:0008150,biological_process; GO:0009653,anatomical structur…	COX11, ctaG; cytochrome c oxidase assembly protein subunit 11; K02258; COX11, ctaG; cytochrome c oxidase assembly protein subunit 11; K02258;	PWA75268.1 cytochrome c oxidase assembly protein CtaG/Cox11 [Artemisia annua]
D.indicum_Contig7_G00116	-1.11364	0.478688	0.0199951	0.205825	down	2.30689	7.64573	5.3311	12.8124	7.44046	11.7639	--	--	--
D.indicum_Contig7_G00162	-1.57979	0.717625	0.0277063	0.242835	down	0.297626	0.167393	0.520496	1.0952	1.00565	0.677029	GO:0003674,molecular_function; GO:0003824,catalytic activity; GO:0004659,prenyltransferase activity; GO:0005575,cellular_component; GO:0005622,intracellular anatomical structure; GO:0005623,obsolete cell; GO:0005737,cytoplasm; GO:0006629,lipid metabolic process; GO:0006720,isoprenoid metabolic process; GO:0008150,biological_process; GO:0008152,metabolic process; GO:0008299,isoprenoid biosynthetic…	GGPS; geranylgeranyl diphosphate synthase, type II [EC:2.5.1.1 2.5.1.10 2.5.1.29]; K13789;	ALF46695.1 geranyl pyrophosphate synthase 2 small subunit [Chrysanthemum x morifolium]
D.indicum_Contig7_G00220	-1.59095	0.703683	0.0237661	0.224712	down	1.00016	0.984408	1.02031	3.04031	2.6114	2.97517	--	--	PWA56972.1 hypothetical protein CTI12_AA418150 [Artemisia annua]
D.indicum_Contig70_G00022	-1.11655	0.351541	0.00149243	0.0459469	down	9.73408	14.0352	8.66637	28.2024	16.6356	22.6692	--	--	--
D.indicum_Contig710_G00009	-1.05265	0.491515	0.0322216	0.261033	down	0.640699	1.14861	1.4356	1.23007	1.99266	3.19516	--	--	PWA86519.1 hypothetical protein CTI12_AA140430 [Artemisia annua]
D.indicum_Contig714_G00013	-1.57974	0.402498	8.67888e-05	0.0070895	down	1.17892	1.79025	1.3195	5.34161	4.25868	2.72302	--	--	PWA56040.1 D-aminoacyl-tRNA deacylase [Artemisia annua]
D.indicum_Contig723_G00002	-2.73671	0.701882	9.65496e-05	0.00758181	down	0.547162	0.923218	0.287067	6.40799	2.11773	2.75741	--	--	CAB4096332.1 unnamed protein product [Lactuca saligna]
D.indicum_Contig728_G00002	-1.28127	0.596734	0.0317817	0.259316	down	0.48245	1.27919	0.723189	2.44795	1.96889	1.4472	--	RAB7A; Ras-related protein Rab-7A; K07897; RAB7A; Ras-related protein Rab-7A; K07897; RAB7A; Ras-related protein Rab-7A; K07897; RAB7A; Ras-related protein Rab-7A; K07897; RAB7A; Ras-related protein Rab-7A; K07897; RAB7A; Ras-related protein Rab-7A; K07897; RAB7A; Ras-related protein Rab-7A; K07897; RAB7A; Ras-related protein Rab-7A; K07897;	XP_021998488.1 ras-related protein Rab7 [Helianthus annuus]
D.indicum_Contig729_G00004	-1.4001	0.396566	0.000414671	0.0196464	down	2.84241	7.8195	4.97089	14.5919	13.0967	12.3262	--	--	KAD2041413.1 hypothetical protein E3N88_41974 [Mikania micrantha]
D.indicum_Contig729_G00006	-1.23707	0.474637	0.00915119	0.134718	down	1.64594	3.49387	0.974966	6.26909	4.35461	3.40038	--	--	XP_024960948.1 secoisolariciresinol dehydrogenase-like [Cynara cardunculus var. scolymus]
D.indicum_Contig74_G00023	-1.08777	0.407604	0.00761452	0.121062	down	3.62511	2.0852	2.01717	4.1917	5.46646	5.88195	--	--	PWA69808.1 Disease resistance protein [Artemisia annua]
D.indicum_Contig74_G00063	-1.81777	0.815272	0.0257712	0.234506	down	0.167668	0.565808	0.806363	2.89714	0.540785	1.76034	--	--	PWA68153.1 hypothetical protein CTI12_AA310680 [Artemisia annua]
D.indicum_Contig74_G00149	-1.86517	0.8775	0.033541	0.267429	down	0.255994	0.0431934	0.313382	0.786367	0.754892	0.537531	GO:0005575,cellular_component; GO:0005622,intracellular anatomical structure; GO:0005623,obsolete cell; GO:0005737,cytoplasm; GO:0044424,obsolete intracellular part; GO:0044464,obsolete cell part;	EEF2; elongation factor 2; K03234; EEF2; elongation factor 2; K03234;	BAS78944.1 Os02g0519900, partial [Oryza sativa Japonica Group]
D.indicum_Contig74_G00173	-1.37379	0.691542	0.0469707	0.315772	down	0.0767981	0.187171	0.0223844	0.1884	0.298811	0.241889	--	--	PWA71490.1 Transcription factor Spt20 [Artemisia annua]
D.indicum_Contig74_G00179	-1.60498	0.482464	0.000879011	0.0329652	down	2.51842	2.53323	0.846978	6.69475	5.7127	4.77967	GO:0006810,transport; GO:0006887,exocytosis; GO:0008150,biological_process; GO:0009987,cellular process; GO:0016192,vesicle-mediated transport; GO:0032940,secretion by cell; GO:0046903,secretion; GO:0051179,localization; GO:0051234,establishment of localization;	EXOC7, EXO70; exocyst complex component 7; K07195; EXOC7, EXO70; exocyst complex component 7; K07195;	PWA75322.1 ZIM-domain protein 2 [Artemisia annua]
D.indicum_Contig746_G00020	-1.03424	0.23429	1.013e-05	0.00146391	down	85.8252	126.193	90.8808	194.29	187.034	214.475	--	--	PWA47205.1 OSBP(oxysterol binding protein)-related protein 4B [Artemisia annua]
D.indicum_Contig75_G00045	-1.51822	0.747649	0.042289	0.300721	down	2.86713	1.55496	2.68613	0.786367	11.7008	6.8804	--	--	PWA79455.1 hypothetical protein CTI12_AA205990 [Artemisia annua]
D.indicum_Contig75_G00047	-1.15741	0.351849	0.00100358	0.0359664	down	1.78024	2.72711	2.90851	6.79077	4.36036	4.67266	GO:0000028,ribosomal small subunit assembly; GO:0000447,endonucleolytic cleavage in ITS1 to separate SSU-rRNA from 5.8S rRNA and LSU-rRNA from tricistronic rRNA transcript (SSU-rRNA, 5.8S rRNA, LSU-rRNA); GO:0000460,maturation of 5.8S rRNA; GO:0000461,endonucleolytic cleavage to generate mature 3'-end of SSU-rRNA from (SSU-rRNA, 5.8S rRNA, LSU-rRNA); GO:0000462,maturation of SSU-rRNA from tricist…	RP-SAe, RPSA; small subunit ribosomal protein SAe; K02998;	PWA80863.1 Ribosomal protein S2 [Artemisia annua]
D.indicum_Contig750_G00008	-1.49635	0.704654	0.0337102	0.268028	down	0.490108	0.826951	1.17853	2.70524	2.37114	1.67232	--	--	PWA88919.1 non-specific lipid-transfer protein 3 [Artemisia annua]
D.indicum_Contig753_G00009	-1.92662	0.624956	0.00205052	0.055013	down	0.900669	0.886482	0.0656297	2.73787	1.45248	2.56101	GO:0000003,reproduction; GO:0000902,cell morphogenesis; GO:0001101,response to acid chemical; GO:0003006,developmental process involved in reproduction; GO:0003674,molecular_function; GO:0003824,catalytic activity; GO:0005575,cellular_component; GO:0005622,intracellular anatomical structure; GO:0005623,obsolete cell; GO:0005737,cytoplasm; GO:0006082,organic acid metabolic process; GO:0006629,lipi…	E1.14.11.12; gibberellin-44 dioxygenase [EC:1.14.11.12]; K05282;	PWA53134.1 gibberellin 20-oxidase No3 [Artemisia annua]
D.indicum_Contig759_G00007	-1.45162	0.599427	0.0154488	0.179599	down	0.326871	0.315157	1.06162	1.38959	1.5061	1.5198	--	--	PWA46071.1 hypothetical protein CTI12_AA512450 [Artemisia annua]
D.indicum_Contig762_G00013	-2.10776	0.873383	0.0158076	0.182149	down	0.101193	0.113827	0	0.242849	0.295296	0.354138	--	ABCB1, CD243; ATP-binding cassette, subfamily B (MDR/TAP), member 1 [EC:7.6.2.2]; K05658; ABCB1, CD243; ATP-binding cassette, subfamily B (MDR/TAP), member 1 [EC:7.6.2.2]; K05658; ABCB1, CD243; ATP-binding cassette, subfamily B (MDR/TAP), member 1 [EC:7.6.2.2]; K05658; ABCB1, CD243; ATP-binding cassette, subfamily B (MDR/TAP), member 1 [EC:7.6.2.2]; K05658;	PWA77674.1 P-glycoprotein 16 [Artemisia annua]
D.indicum_Contig77_G00082	-1.36068	0.536629	0.0112254	0.151593	down	1.48601	0.811193	1.22295	2.51733	2.33602	3.67095	GO:0000166,nucleotide binding; GO:0003674,molecular_function; GO:0003676,nucleic acid binding; GO:0003677,DNA binding; GO:0005488,binding; GO:0005524,ATP binding; GO:0005575,cellular_component; GO:0005618,cell wall; GO:0005622,intracellular anatomical structure; GO:0005623,obsolete cell; GO:0005634,nucleus; GO:0005737,cytoplasm; GO:0005739,mitochondrion; GO:0005794,Golgi apparatus; GO:0005829,cyt…	YWHAE; 14-3-3 protein epsilon; K06630; YWHAE; 14-3-3 protein epsilon; K06630; YWHAE; 14-3-3 protein epsilon; K06630; YWHAE; 14-3-3 protein epsilon; K06630; YWHAE; 14-3-3 protein epsilon; K06630; YWHAE; 14-3-3 protein epsilon; K06630; YWHAE; 14-3-3 protein epsilon; K06630; YWHAE; 14-3-3 protein epsilon; K06630; YWHAE; 14-3-3 protein epsilon; K06630; YWHAE; 14-3-3 protein epsilon; K06630; AP1G1; AP…	PWA66432.1 14-3-3-like protein [Artemisia annua]
D.indicum_Contig78_G00074	-1.03215	0.335358	0.00208558	0.0556561	down	4.71241	5.73321	3.16635	11.3329	6.53674	8.80138	--	--	PWA51076.1 hypothetical protein CTI12_AA305000 [Artemisia annua]
D.indicum_Contig79_G00117	-1.30881	0.363025	0.000311807	0.0162981	down	21.2242	14.3978	30.0087	21.5059	70.7425	61.8976	GO:0003674,molecular_function; GO:0003824,catalytic activity; GO:0008150,biological_process; GO:0008152,metabolic process; GO:0009058,biosynthetic process; GO:0009314,response to radiation; GO:0009411,response to UV; GO:0009416,response to light stimulus; GO:0009628,response to abiotic stimulus; GO:0009812,flavonoid metabolic process; GO:0009813,flavonoid biosynthetic process; GO:0010224,response…	F3H; naringenin 3-dioxygenase [EC:1.14.11.9]; K00475;	AZM65468.1 flavonol synthase [Chrysanthemum x morifolium]
D.indicum_Contig79_G00120	-1.21934	0.221223	3.5516e-08	1.26202e-05	down	9.42287	7.43994	9.50709	16.9698	19.3335	21.9844	GO:0003674,molecular_function; GO:0003824,catalytic activity; GO:0008150,biological_process; GO:0008152,metabolic process; GO:0009058,biosynthetic process; GO:0009314,response to radiation; GO:0009411,response to UV; GO:0009416,response to light stimulus; GO:0009628,response to abiotic stimulus; GO:0009812,flavonoid metabolic process; GO:0009813,flavonoid biosynthetic process; GO:0010224,response…	F3H; naringenin 3-dioxygenase [EC:1.14.11.9]; K00475;	AZM65468.1 flavonol synthase [Chrysanthemum x morifolium]
D.indicum_Contig796_G00006	-1.65909	0.469184	0.00040604	0.019427	down	0.504567	0.525833	0.337389	1.51005	1.34021	1.27761	GO:0005575,cellular_component; GO:0005622,intracellular anatomical structure; GO:0005623,obsolete cell; GO:0005634,nucleus; GO:0006139,nucleobase-containing compound metabolic process; GO:0006259,DNA metabolic process; GO:0006260,DNA replication; GO:0006261,DNA-templated DNA replication; GO:0006725,cellular aromatic compound metabolic process; GO:0006807,nitrogen compound metabolic process; GO:00…	CCNA; cyclin-A; K06627; CCNA; cyclin-A; K06627; CCNA; cyclin-A; K06627; CCNA; cyclin-A; K06627; CCNA; cyclin-A; K06627; CCNA; cyclin-A; K06627; CCNA; cyclin-A; K06627; CCNA; cyclin-A; K06627; CCNA; cyclin-A; K06627; CCNA; cyclin-A; K06627; CCNA; cyclin-A; K06627; CCNA; cyclin-A; K06627;	PWA93137.1 Zinc finger, RING-CH-type [Artemisia annua]
D.indicum_Contig799_G00001	-2.44454	0.765869	0.00141361	0.044396	down	0.419171	0.212178	0.329876	0.281667	1.1202	3.52067	--	--	PWA45079.1 hypothetical protein CTI12_AA520200 [Artemisia annua]
D.indicum_Contig8_G00025	-1.51334	0.42262	0.000342493	0.017372	down	0.479988	0.998847	1.56691	2.51883	2.88982	2.92283	--	UGT85A23_24; 7-deoxyloganetin glucosyltransferase [EC:2.4.1.324]; K21374;	PWA63865.1 UDP-glucuronosyl/UDP-glucosyltransferase [Artemisia annua]
D.indicum_Contig8_G00031	-1.05308	0.472568	0.0258531	0.235021	down	0.685488	0.427444	1.27698	1.17301	1.75775	1.75229	--	UGT85A23_24; 7-deoxyloganetin glucosyltransferase [EC:2.4.1.324]; K21374;	XP_022039677.1 7-deoxyloganetin glucosyltransferase [Helianthus annuus]
D.indicum_Contig8_G00032	-1.0892	0.531304	0.0403594	0.293566	down	0.540041	0.869785	0.729794	1.36672	1.31201	1.70096	--	UGT85A23_24; 7-deoxyloganetin glucosyltransferase [EC:2.4.1.324]; K21374;	PWA67347.1 UDP-glucuronosyl/UDP-glucosyltransferase [Artemisia annua]
D.indicum_Contig8_G00053	-1.86657	0.226632	1.77911e-16	2.97498e-13	down	392.874	285.575	427.385	1622.48	1086.66	1103.32	--	--	--
D.indicum_Contig8_G00061	-1.14287	0.502818	0.0230303	0.221558	down	1.78399	0.59127	1.44852	2.14067	3.17055	2.60882	--	--	--
D.indicum_Contig8_G00123	-1.49883	0.732896	0.0408464	0.296058	down	0.34965	1.4749	1.9873	3.18862	4.67204	2.56966	--	--	--
D.indicum_Contig8_G00177	-1.4436	0.468189	0.00204667	0.055013	down	5.32467	2.93715	4.29781	7.86367	15.664	8.81552	--	--	AIU34464.1 putative beta-galactosidase 1 precursor, partial [Taraxacum brevicorniculatum]
D.indicum_Contig8_G00194	-1.23811	0.333519	0.000205428	0.0124943	down	2.76601	3.56301	4.44716	4.48246	9.42832	10.3982	--	UGT85A23_24; 7-deoxyloganetin glucosyltransferase [EC:2.4.1.324]; K21374;	PWA63866.1 UDP-glucuronosyl/UDP-glucosyltransferase [Artemisia annua]
D.indicum_Contig8_G00198	-1.64789	0.571597	0.00393963	0.0812465	down	2.02169	2.17075	1.28567	6.52785	5.25037	4.63104	--	--	PWA98965.1 hypothetical protein CTI12_AA013710 [Artemisia annua]
D.indicum_Contig8_G00215	-1.22118	0.314194	0.000101612	0.00781762	down	4.11318	5.00096	2.90903	8.6517	8.86281	9.39886	GO:0000151,ubiquitin ligase complex; GO:0002376,immune system process; GO:0002682,regulation of immune system process; GO:0002684,positive regulation of immune system process; GO:0003674,molecular_function; GO:0005488,binding; GO:0005515,protein binding; GO:0005575,cellular_component; GO:0005622,intracellular anatomical structure; GO:0005623,obsolete cell; GO:0005634,nucleus; GO:0005737,cytoplasm…	NPR1; regulatory protein NPR1; K14508;	PWA48040.1 Ankyrin repeat-containing protein [Artemisia annua]
D.indicum_Contig80_G00004	-1.42678	0.563963	0.011409	0.152911	down	0.452025	0.762694	1.18577	2.41755	2.20177	1.55933	GO:0000272,polysaccharide catabolic process; GO:0001871,obsolete pattern binding; GO:0003674,molecular_function; GO:0003824,catalytic activity; GO:0004553,hydrolase activity, hydrolyzing O-glycosyl compounds; GO:0005488,binding; GO:0005575,cellular_component; GO:0005576,extracellular region; GO:0005623,obsolete cell; GO:0005886,plasma membrane; GO:0005975,carbohydrate metabolic process; GO:000597…	--	PWA89699.1 glucan endo-1,3-beta-glucosidase [Artemisia annua]
D.indicum_Contig80_G00021	-1.11293	0.418943	0.00789522	0.124136	down	1.60989	2.84568	1.94397	4.34184	4.09741	4.90965	--	--	XP_024962170.1 serine/threonine-protein phosphatase 4 regulatory subunit 3-like isoform X2 [Cynara cardunculus var. scolymus]
D.indicum_Contig82_G00082	-1.60012	0.514061	0.00185384	0.0522808	down	4.68103	10.1196	2.47295	30.7994	10.4247	9.62437	--	--	--
D.indicum_Contig82_G00109	-1.15182	0.500946	0.0214884	0.212618	down	2.37345	2.563	1.24523	2.73406	6.2991	4.18634	GO:0005575,cellular_component; GO:0005622,intracellular anatomical structure; GO:0005623,obsolete cell; GO:0005634,nucleus; GO:0005694,chromosome; GO:0043226,organelle; GO:0043227,membrane-bounded organelle; GO:0043228,non-membrane-bounded organelle; GO:0043229,intracellular organelle; GO:0043231,intracellular membrane-bounded organelle; GO:0043232,intracellular non-membrane-bounded organelle; GO…	H2A; histone H2A; K11251; H2A; histone H2A; K11251; H2A; histone H2A; K11251;	PWA46754.1 histone H2A [Artemisia annua]
D.indicum_Contig82_G00114	-1.51348	0.447858	0.000726527	0.0290887	down	1.10274	1.60692	0.701274	3.36818	3.5567	2.4734	--	--	PWA50146.1 FAR1 DNA binding domain, Zinc finger, SWIM-type, MULE transposase domain, FHY3/FAR1 family [Artemisia annua]
D.indicum_Contig82_G00115	-1.7789	0.630503	0.00478136	0.090764	down	0.370749	0.36491	1.13466	1.24565	1.99298	2.85448	--	--	PWA79953.1 hypothetical protein CTI12_AA104860 [Artemisia annua]
D.indicum_Contig82_G00129	-1.08579	0.485547	0.0253373	0.232118	down	0.396638	1.88822	0.941385	2.12133	2.19307	2.37959	--	--	XP_023729832.1 cytochrome P450 94B3 [Lactuca sativa]
D.indicum_Contig821_G00003	-1.10397	0.327449	0.00074784	0.0296084	down	10.5444	19.7904	12.3281	21.4951	30.0241	37.0675	GO:0003674,molecular_function; GO:0003824,catalytic activity; GO:0004812,aminoacyl-tRNA ligase activity; GO:0004815,aspartate-tRNA ligase activity; GO:0005575,cellular_component; GO:0005622,intracellular anatomical structure; GO:0005623,obsolete cell; GO:0005737,cytoplasm; GO:0005783,endoplasmic reticulum; GO:0005829,cytosol; GO:0006082,organic acid metabolic process; GO:0006139,nucleobase-contai…	DARS1; aspartyl-tRNA synthetase [EC:6.1.1.12]; K22503;	XP_021994035.1 aspartate--tRNA ligase 2, cytoplasmic [Helianthus annuus]
D.indicum_Contig821_G00016	-1.31693	0.483506	0.00645528	0.108182	down	2.04795	2.97555	3.18356	3.49496	6.08107	10.0339	--	--	--
D.indicum_Contig822_G00005	-1.61746	0.684951	0.0182053	0.196328	down	0.460319	0.221911	0.345008	0.252503	1.24228	1.48438	--	CSTF1; cleavage stimulation factor subunit 1; K14406;	PWA62417.1 transducin/WD40 repeat-like superfamily protein [Artemisia annua]
D.indicum_Contig823_G00003	-1.32623	0.419701	0.00157798	0.0474054	down	2.77464	1.95067	2.91142	8.34564	5.28424	4.46671	GO:0003674,molecular_function; GO:0003824,catalytic activity; GO:0004672,protein kinase activity; GO:0004674,protein serine/threonine kinase activity; GO:0005575,cellular_component; GO:0005622,intracellular anatomical structure; GO:0005623,obsolete cell; GO:0005634,nucleus; GO:0005737,cytoplasm; GO:0006468,protein phosphorylation; GO:0006793,phosphorus metabolic process; GO:0006796,phosphate-cont…	--	PWA95061.1 Protein kinase, ATP binding site-containing protein [Artemisia annua]
D.indicum_Contig823_G00014	-1.55146	0.752992	0.0393608	0.289873	down	0.248236	0.366489	0.0542653	0.476586	0.543293	0.879597	--	--	PWA46537.1 concanavalin A-like lectin/glucanase domain-containing protein [Artemisia annua]
D.indicum_Contig825_G00001	-1.41315	0.323932	1.28586e-05	0.00174062	down	1.84381	2.13884	2.13624	6.06211	4.75752	4.74272	--	--	PWA84263.1 replication protein A 70 kDa DNA-binding subunit B [Artemisia annua]
D.indicum_Contig83_G00036	-1.26128	0.422125	0.00280871	0.0659785	down	0.921577	1.90051	2.46229	4.96394	4.01036	3.17144	GO:0003674,molecular_function; GO:0003700,DNA-binding transcription factor activity; GO:0006355,regulation of DNA-templated transcription; GO:0008150,biological_process; GO:0009889,regulation of biosynthetic process; GO:0010468,regulation of gene expression; GO:0010556,regulation of macromolecule biosynthetic process; GO:0019219,regulation of nucleobase-containing compound metabolic process; GO:0…	--	PWA83349.1 Plant regulator RWP-RK [Artemisia annua]
D.indicum_Contig83_G00050	-1.18313	0.506524	0.019503	0.202933	down	0.829958	2.60979	1.91328	3.18686	3.12883	5.46585	GO:0000166,nucleotide binding; GO:0001882,nucleoside binding; GO:0001883,purine nucleoside binding; GO:0003674,molecular_function; GO:0003824,catalytic activity; GO:0003924,GTPase activity; GO:0005488,binding; GO:0005515,protein binding; GO:0005525,GTP binding; GO:0005575,cellular_component; GO:0005622,intracellular anatomical structure; GO:0005623,obsolete cell; GO:0005634,nucleus; GO:0005654,nu…	K06944; uncharacterized protein; K06944;	PKI41845.1 hypothetical protein CRG98_037769 [Punica granatum]
D.indicum_Contig83_G00100	-1.01074	0.42379	0.0170792	0.189431	down	0.883967	1.23211	1.74755	1.84469	3.43547	2.17895	GO:0003674,molecular_function; GO:0003700,DNA-binding transcription factor activity; GO:0005575,cellular_component; GO:0005622,intracellular anatomical structure; GO:0005623,obsolete cell; GO:0005634,nucleus; GO:0006355,regulation of DNA-templated transcription; GO:0008150,biological_process; GO:0009889,regulation of biosynthetic process; GO:0010468,regulation of gene expression; GO:0010556,regul…	--	PWA76122.1 zinc finger, C2H2-like protein [Artemisia annua]
D.indicum_Contig84_G00101	-1.29365	0.572592	0.023866	0.224743	down	0.88129	0.495662	0.667863	1.80478	1.19112	1.72715	--	--	PWA76104.1 SWEET sugar transporter [Artemisia annua]
D.indicum_Contig840_G00015	-1.24652	0.477038	0.0089743	0.133988	down	0.920193	1.26662	0.889327	1.39474	2.6332	3.00001	--	--	PWA87228.1 PB1 domain, Auxin response factor, DNA-binding pseudobarrel domain protein [Artemisia annua]
D.indicum_Contig843_G00021	-1.43998	0.691345	0.0372635	0.281723	down	0.498631	1.68266	1.41703	1.91463	5.51399	2.09404	GO:0000003,reproduction; GO:0003006,developmental process involved in reproduction; GO:0003674,molecular_function; GO:0005488,binding; GO:0007049,cell cycle; GO:0007275,multicellular organism development; GO:0008150,biological_process; GO:0009555,pollen development; GO:0009556,microsporogenesis; GO:0009893,positive regulation of metabolic process; GO:0009894,regulation of catabolic process; GO:00…	--	PWA46601.1 hypothetical protein CTI12_AA507110 [Artemisia annua]
D.indicum_Contig854_G00003	-1.00017	0.390951	0.0105187	0.145577	down	18.4315	28.272	11.8841	49.3267	43.7494	20.3285	--	--	PWA95876.1 calcium-dependent channel, 7TM region, putative phosphate [Artemisia annua]
D.indicum_Contig86_G00013	-1.57718	0.678902	0.0201724	0.206348	down	0.586839	1.34379	0.366529	3.05809	1.31334	2.28844	--	--	--
D.indicum_Contig86_G00033	-1.28462	0.462986	0.00552637	0.0985467	down	4.84312	4.08586	2.71033	6.88071	9.99722	10.1695	--	--	PWA75228.1 hypothetical protein CTI12_AA243900 [Artemisia annua]
D.indicum_Contig86_G00099	-1.06817	0.238808	7.71621e-06	0.00120521	down	9.35519	12.2645	11.1229	22.7419	21.5215	21.4811	--	--	XP_043608928.1 calmodulin-interacting protein 111 isoform X3 [Erigeron canadensis]
D.indicum_Contig86_G00103	-1.24505	0.360647	0.000555907	0.0242374	down	1.16158	1.33848	1.21389	3.80751	2.45414	2.14163	--	--	PWA91370.1 Peptidase S8/S53 domain-containing protein [Artemisia annua]
D.indicum_Contig86_G00112	-2.45994	0.791669	0.00188813	0.0525968	down	0.204795	0.46073	0.119384	1.90039	1.00652	1.29008	--	--	--
D.indicum_Contig865_G00002	-1.49017	0.353275	2.46307e-05	0.00284625	down	2.83619	5.08999	2.38982	8.81127	7.93587	11.2611	--	--	PWA39859.1 hypothetical protein CTI12_AA569850 [Artemisia annua]
D.indicum_Contig867_G00005	-1.61637	0.711306	0.0230622	0.221558	down	0.17536	0.480807	0.345008	1.64127	0.72719	0.598353	GO:0000139,Golgi membrane; GO:0005575,cellular_component; GO:0005622,intracellular anatomical structure; GO:0005623,obsolete cell; GO:0005737,cytoplasm; GO:0005783,endoplasmic reticulum; GO:0005789,endoplasmic reticulum membrane; GO:0005794,Golgi apparatus; GO:0006810,transport; GO:0006886,intracellular protein transport; GO:0008104,protein localization; GO:0008150,biological_process; GO:0012505,…	TMED10, ERV25; p24 family protein delta-1; K20352;	PWA77186.1 emp24/gp25L/p24 family/GOLD family protein [Artemisia annua]
D.indicum_Contig867_G00006	-1.25114	0.518068	0.0157345	0.181751	down	1.38413	2.91928	1.2103	5.31476	3.46209	3.94437	GO:0003674,molecular_function; GO:0005215,transporter activity; GO:0005216,ion channel activity; GO:0005261,cation channel activity; GO:0005262,calcium channel activity; GO:0005575,cellular_component; GO:0005622,intracellular anatomical structure; GO:0005623,obsolete cell; GO:0005737,cytoplasm; GO:0005739,mitochondrion; GO:0006810,transport; GO:0006811,ion transport; GO:0006812,cation transport; …	MCU; calcium uniporter protein, mitochondrial; K20858; MCU; calcium uniporter protein, mitochondrial; K20858; MCU; calcium uniporter protein, mitochondrial; K20858; MCU; calcium uniporter protein, mitochondrial; K20858; MCU; calcium uniporter protein, mitochondrial; K20858; MCU; calcium uniporter protein, mitochondrial; K20858; MCU; calcium uniporter protein, mitochondrial; K20858; MCU; calcium u…	PWA58450.1 Coiled-coil domain containing protein 109, C-terminal [Artemisia annua]
D.indicum_Contig868_G00005	-1.93334	0.519332	0.000197064	0.0121517	down	1.14592	0.394589	0.347634	2.69392	0.991335	3.04455	GO:0003674,molecular_function; GO:0003824,catalytic activity; GO:0005575,cellular_component; GO:0005622,intracellular anatomical structure; GO:0005623,obsolete cell; GO:0005737,cytoplasm; GO:0005783,endoplasmic reticulum; GO:0005789,endoplasmic reticulum membrane; GO:0008150,biological_process; GO:0008152,metabolic process; GO:0009058,biosynthetic process; GO:0009718,anthocyanin-containing compou…	DFR; bifunctional dihydroflavonol 4-reductase/flavanone 4-reductase [EC:1.1.1.219 1.1.1.234]; K13082;	QPC96994.1 dihydroflavonol 4-reductase [Chrysanthemum x morifolium]
D.indicum_Contig868_G00007	-1.41968	0.611431	0.0202388	0.206581	down	1.22179	1.44305	0.854678	0.938279	4.20338	3.93375	GO:0000149,SNARE binding; GO:0003674,molecular_function; GO:0005488,binding; GO:0005515,protein binding; GO:0005575,cellular_component; GO:0005622,intracellular anatomical structure; GO:0005623,obsolete cell; GO:0005634,nucleus; GO:0005737,cytoplasm; GO:0005886,plasma membrane; GO:0006810,transport; GO:0006887,exocytosis; GO:0006906,vesicle fusion; GO:0006950,response to stress; GO:0006996,organe…	E2.7.7.3B; pantetheine-phosphate adenylyltransferase [EC:2.7.7.3]; K02201; STX1B_2_3; syntaxin 1B/2/3; K08486; STX1B_2_3; syntaxin 1B/2/3; K08486;	PWA85490.1 Cytidyltransferase-like domain-containing protein [Artemisia annua]
D.indicum_Contig88_G00096	-1.28078	0.476602	0.00720309	0.116709	down	0.751465	1.3167	1.71855	2.05312	3.94188	2.85238	GO:0003674,molecular_function; GO:0003824,catalytic activity; GO:0006950,response to stress; GO:0008150,biological_process; GO:0008152,metabolic process; GO:0009056,catabolic process; GO:0009611,response to wounding; GO:0016137,glycoside metabolic process; GO:0016139,glycoside catabolic process; GO:0016787,hydrolase activity; GO:0016829,lyase activity; GO:0016830,carbon-carbon lyase activity; GO:…	HNL; (R)-mandelonitrile lyase [EC:4.1.2.10]; K20802;	PWA62225.1 polyneuridine-aldehyde esterase [Artemisia annua]
D.indicum_Contig88_G00114	-1.60098	0.528084	0.00243192	0.0606956	down	5.06992	7.96444	1.45226	25.0894	8.69967	8.7185	GO:0006091,generation of precursor metabolites and energy; GO:0006119,oxidative phosphorylation; GO:0006139,nucleobase-containing compound metabolic process; GO:0006163,purine nucleotide metabolic process; GO:0006725,cellular aromatic compound metabolic process; GO:0006753,nucleoside phosphate metabolic process; GO:0006793,phosphorus metabolic process; GO:0006796,phosphate-containing compound met…	COX2; cytochrome c oxidase subunit 2; K02261; COX2; cytochrome c oxidase subunit 2; K02261; COX2; cytochrome c oxidase subunit 2; K02261; COX2; cytochrome c oxidase subunit 2; K02261; COX2; cytochrome c oxidase subunit 2; K02261; COX2; cytochrome c oxidase subunit 2; K02261; COX2; cytochrome c oxidase subunit 2; K02261; COX2; cytochrome c oxidase subunit 2; K02261; COX2; cytochrome c oxidase subu…	YP_010235062.1 cytochrome c oxidase subunit 2 [Saussurea costus]
D.indicum_Contig883_G00015	-1.45648	0.395632	0.000231945	0.0136683	down	2.16017	3.23063	2.40403	5.93815	7.96256	6.70073	GO:0003674,molecular_function; GO:0005488,binding; GO:0005515,protein binding; GO:0005575,cellular_component; GO:0005622,intracellular anatomical structure; GO:0005623,obsolete cell; GO:0005737,cytoplasm; GO:0005773,vacuole; GO:0005774,vacuolar membrane; GO:0005794,Golgi apparatus; GO:0005829,cytosol; GO:0005886,plasma membrane; GO:0005911,cell-cell junction; GO:0006810,transport; GO:0006897,endo…	CLTC; clathrin heavy chain; K04646; CLTC; clathrin heavy chain; K04646; CLTC; clathrin heavy chain; K04646; CLTC; clathrin heavy chain; K04646; CLTC; clathrin heavy chain; K04646; CLTC; clathrin heavy chain; K04646;	XP_028547490.1 clathrin heavy chain 1-like, partial [Dendrobium catenatum]
D.indicum_Contig884_G00007	-1.83581	0.656108	0.00514146	0.0946434	down	0.701745	1.77606	0.438297	5.19662	2.30955	2.63127	--	--	PWA92037.1 nucleic acid-binding, OB-fold, Replication protein A, OB domain protein [Artemisia annua]
D.indicum_Contig89_G00034	-1.10161	0.548897	0.0447553	0.307978	down	0.459149	1.67855	1.11524	3.23222	1.55142	1.98179	GO:0005575,cellular_component; GO:0005622,intracellular anatomical structure; GO:0005623,obsolete cell; GO:0005634,nucleus; GO:0005730,nucleolus; GO:0031974,membrane-enclosed lumen; GO:0031981,nuclear lumen; GO:0043226,organelle; GO:0043227,membrane-bounded organelle; GO:0043228,non-membrane-bounded organelle; GO:0043229,intracellular organelle; GO:0043231,intracellular membrane-bounded organelle…	--	PWA59082.1 CDK inhibitor P21 binding protein [Artemisia annua]
D.indicum_Contig89_G00061	-1.29677	0.590837	0.0281773	0.244826	down	0.390086	0.658185	0.511644	1.217	0.988549	1.48461	GO:0000003,reproduction; GO:0003002,regionalization; GO:0003006,developmental process involved in reproduction; GO:0006355,regulation of DNA-templated transcription; GO:0007275,multicellular organism development; GO:0007389,pattern specification process; GO:0008150,biological_process; GO:0009653,anatomical structure morphogenesis; GO:0009791,post-embryonic development; GO:0009889,regulation of bi…	--	PWA54580.1 lateral organ boundaries domain-containing protein [Artemisia annua]
D.indicum_Contig9_G00021	-1.22877	0.309248	7.08446e-05	0.00602964	down	10.035	19.9554	11.9085	26.4416	34.725	33.8645	--	--	PWA57438.1 hypothetical protein CTI12_AA407590 [Artemisia annua]
D.indicum_Contig9_G00089	-2.31961	0.321283	5.20419e-13	5.91759e-10	down	0.546566	0.421583	0.860264	2.63836	2.87813	3.1315	--	ChuaMOX; (R)-mandelonitrile oxidase [EC:1.1.3.49]; K21270;	PWA61889.1 Glucose-methanol-choline oxidoreductase [Artemisia annua]
D.indicum_Contig9_G00218	-2.20085	0.675936	0.00112991	0.0387252	down	0.270484	0.342287	0.275934	1.81755	1.57863	0.520628	--	--	PWA76263.1 leucine--tRNA ligase, cytoplasmic [Artemisia annua]
D.indicum_Contig9_G00315	-1.16605	0.57653	0.0431211	0.303267	down	1.2244	1.72159	0.802972	5.19114	1.64545	1.23192	GO:0005575,cellular_component; GO:0005622,intracellular anatomical structure; GO:0005623,obsolete cell; GO:0005634,nucleus; GO:0043226,organelle; GO:0043227,membrane-bounded organelle; GO:0043229,intracellular organelle; GO:0043231,intracellular membrane-bounded organelle; GO:0044424,obsolete intracellular part; GO:0044464,obsolete cell part;	--	XP_023736121.1 LOB domain-containing protein 15 [Lactuca sativa]
D.indicum_Contig9_G00394	-1.05352	0.454863	0.0205509	0.208494	down	0.542247	0.943515	0.889027	1.88691	1.28046	1.56558	--	E3.2.1.4; endoglucanase [EC:3.2.1.4]; K01179; E3.2.1.4; endoglucanase [EC:3.2.1.4]; K01179;	PWA55036.1 endoglucanase 14 [Artemisia annua]
D.indicum_Contig9_G00409	-1.78905	0.370502	1.37417e-06	0.000302818	down	0.966866	0.47059	0.796665	3.28418	2.15893	1.81548	GO:0008150,biological_process; GO:0009719,response to endogenous stimulus; GO:0009725,response to hormone; GO:0010033,response to organic substance; GO:0014070,response to organic cyclic compound; GO:0033993,response to lipid; GO:0042221,response to chemical; GO:0050896,response to stimulus; GO:1901700,response to oxygen-containing compound; GO:1902347,response to strigolactone;	--	PWA55782.1 double Clp-N motif-containing P-loop nucleoside triphosphate hydrolases superfamily protein [Artemisia annua]
D.indicum_Contig900_G00005	-1.49245	0.437721	0.000650598	0.0270388	down	2.46256	4.74862	1.53807	9.118	7.2942	7.47927	--	--	XP_024976283.1 formin-like protein 20 [Cynara cardunculus var. scolymus]
D.indicum_Contig908_G00001	-1.35245	0.260132	2.00245e-07	5.80854e-05	down	6.83902	11.1325	8.01185	19.0219	22.2197	22.6454	GO:0000003,reproduction; GO:0000323,lytic vacuole; GO:0003674,molecular_function; GO:0003824,catalytic activity; GO:0004175,endopeptidase activity; GO:0004190,aspartic-type endopeptidase activity; GO:0005488,binding; GO:0005515,protein binding; GO:0005575,cellular_component; GO:0005622,intracellular anatomical structure; GO:0005623,obsolete cell; GO:0005737,cytoplasm; GO:0005764,lysosome; GO:0005…	--	PWA59415.1 signal peptide peptidase 2 [Artemisia annua]
D.indicum_Contig908_G00003	-1.07667	0.421291	0.0105989	0.145905	down	1.22572	1.16895	1.49119	2.91599	2.70105	2.1821	--	--	PWA86230.1 extra-large G-protein 1 [Artemisia annua]
D.indicum_Contig91_G00003	-1.18886	0.343397	0.000536087	0.0237004	down	2.34461	3.95603	3.10453	6.36627	7.46955	6.82213	--	--	KAD3641587.1 hypothetical protein E3N88_30811 [Mikania micrantha]
D.indicum_Contig91_G00023	-1.46461	0.412023	0.000378449	0.0185549	down	2.9525	2.07071	1.30641	2.80009	5.7694	8.06697	--	CHS; chalcone synthase [EC:2.3.1.74]; K00660; CHS; chalcone synthase [EC:2.3.1.74]; K00660; E2.3.1.159; acridone synthase [EC:2.3.1.159]; K12644;	PWA55015.1 Chalcone/stilbene synthase, active site-containing protein [Artemisia annua]
D.indicum_Contig917_G00005	-1.20049	0.424531	0.00468682	0.0897792	down	6.61645	3.25612	8.67827	8.86553	11.6863	19.5372	--	--	PWA78098.1 hypothetical protein CTI12_AA216930 [Artemisia annua]
D.indicum_Contig918_G00011	-1.09632	0.409976	0.00749303	0.120002	down	0.684201	1.29188	0.940146	2.06421	2.07166	1.88136	--	--	PWA44320.1 targeting protein for XKLP2 [Artemisia annua]
D.indicum_Contig929_G00004	-1.26266	0.2433	2.10584e-07	5.98627e-05	down	7.85385	11.8147	12.0388	24.9341	25.1132	22.8495	--	PPP2C; serine/threonine-protein phosphatase 2A catalytic subunit [EC:3.1.3.16]; K04382; PPP2C; serine/threonine-protein phosphatase 2A catalytic subunit [EC:3.1.3.16]; K04382; PPP2C; serine/threonine-protein phosphatase 2A catalytic subunit [EC:3.1.3.16]; K04382; PPP2C; serine/threonine-protein phosphatase 2A catalytic subunit [EC:3.1.3.16]; K04382; PPP2C; serine/threonine-protein phosphatase 2A …	PIA53882.1 hypothetical protein AQUCO_00900452v1 [Aquilegia coerulea]
D.indicum_Contig95_G00050	-2.20059	0.60322	0.000264224	0.0146701	down	0.570168	1.03075	0.427339	2.18932	2.47699	4.36133	--	--	PWA45246.1 mlo-related protein [Artemisia annua]
D.indicum_Contig95_G00088	-1.05035	0.312016	0.000761738	0.0299916	down	2.42365	3.19755	1.82618	4.08388	4.8233	5.92831	GO:0005575,cellular_component; GO:0005622,intracellular anatomical structure; GO:0005623,obsolete cell; GO:0005634,nucleus; GO:0005737,cytoplasm; GO:0008150,biological_process; GO:0009314,response to radiation; GO:0009416,response to light stimulus; GO:0009605,response to external stimulus; GO:0009606,tropism; GO:0009628,response to abiotic stimulus; GO:0009637,response to blue light; GO:0009638,…	--	PWA50487.1 BTB/POZ-like protein [Artemisia annua]
D.indicum_Contig95_G00114	-1.04665	0.315216	0.000898812	0.0333994	down	7.81944	12.9737	18.7345	19.4161	25.7487	32.7288	--	--	PWA74639.1 secoisolariciresinol dehydrogenase [Artemisia annua]
D.indicum_Contig96_G00078	-2.45747	0.672053	0.000255513	0.0144068	down	0.0809923	0.23915	0.389514	1.39947	0.820998	1.5306	--	--	PWA94853.1 ATPase, F1/V1/A1 complex, alpha/beta subunit, Zinc knuckle CX2CX4HX4C [Artemisia annua]
D.indicum_Contig96_G00093	-1.35183	0.431002	0.00170985	0.049696	down	1.37083	3.39107	2.01133	9.61292	3.57564	3.48829	GO:0000428,DNA-directed RNA polymerase complex; GO:0003674,molecular_function; GO:0003676,nucleic acid binding; GO:0003677,DNA binding; GO:0003824,catalytic activity; GO:0003899,DNA-directed 5'-3' RNA polymerase activity; GO:0005488,binding; GO:0005575,cellular_component; GO:0005622,intracellular anatomical structure; GO:0005623,obsolete cell; GO:0005634,nucleus; GO:0005654,nucleoplasm; GO:000566…	RPB1, POLR2A; DNA-directed RNA polymerase II subunit RPB1 [EC:2.7.7.6]; K03006; RPB1, POLR2A; DNA-directed RNA polymerase II subunit RPB1 [EC:2.7.7.6]; K03006;	PWA79497.1 RNA polymerase II large subunit [Artemisia annua]
D.indicum_Contig96_G00108	-1.18801	0.515555	0.0212036	0.211208	down	0.33579	0.893442	0.429136	1.66129	0.975919	1.03051	--	RPB1, POLR2A; DNA-directed RNA polymerase II subunit RPB1 [EC:2.7.7.6]; K03006; RPB1, POLR2A; DNA-directed RNA polymerase II subunit RPB1 [EC:2.7.7.6]; K03006;	PWA79497.1 RNA polymerase II large subunit [Artemisia annua]
D.indicum_Contig96_G00116	-1.09721	0.5306	0.0386526	0.287337	down	0.827625	2.16947	0.852916	4.88034	1.74326	1.36544	--	--	PWA79497.1 RNA polymerase II large subunit [Artemisia annua]
D.indicum_Contig96_G00118	-1.89084	0.640923	0.00317581	0.0709181	down	0.214927	0.163189	0.112761	0.804641	0.376314	0.541561	GO:0000428,DNA-directed RNA polymerase complex; GO:0003674,molecular_function; GO:0003676,nucleic acid binding; GO:0003677,DNA binding; GO:0003824,catalytic activity; GO:0003899,DNA-directed 5'-3' RNA polymerase activity; GO:0005488,binding; GO:0005575,cellular_component; GO:0005622,intracellular anatomical structure; GO:0005623,obsolete cell; GO:0005634,nucleus; GO:0005654,nucleoplasm; GO:000566…	RPB1, POLR2A; DNA-directed RNA polymerase II subunit RPB1 [EC:2.7.7.6]; K03006; RPB1, POLR2A; DNA-directed RNA polymerase II subunit RPB1 [EC:2.7.7.6]; K03006;	PWA79497.1 RNA polymerase II large subunit [Artemisia annua]
D.indicum_Contig97_G00033	-2.38337	0.984283	0.0154598	0.179599	down	0.125202	0.105626	0.328435	0.180281	1.15377	1.44594	GO:0000209,protein polyubiquitination; GO:0003674,molecular_function; GO:0003824,catalytic activity; GO:0004842,ubiquitin-protein transferase activity; GO:0005488,binding; GO:0005515,protein binding; GO:0005575,cellular_component; GO:0005622,intracellular anatomical structure; GO:0005623,obsolete cell; GO:0005737,cytoplasm; GO:0005783,endoplasmic reticulum; GO:0006082,organic acid metabolic proce…	FAD4; palmitoyl-[glycerolipid] 3-(E)-desaturase [EC:1.14.19.43]; K20417;	XP_035846293.1 fatty acid desaturase 4, chloroplastic-like [Helianthus annuus]
D.indicum_Contig97_G00059	-2.58788	0.724618	0.000355125	0.0178045	down	0.0812218	0.137044	0.426129	0.623747	1.68407	1.40702	GO:0000041,transition metal ion transport; GO:0003674,molecular_function; GO:0005215,transporter activity; GO:0005385,zinc ion transmembrane transporter activity; GO:0005575,cellular_component; GO:0005623,obsolete cell; GO:0005886,plasma membrane; GO:0006810,transport; GO:0006811,ion transport; GO:0006812,cation transport; GO:0006826,iron ion transport; GO:0006829,zinc ion transport; GO:0008150,b…	--	PWA82735.1 iron-regulated transporter [Artemisia annua]
D.indicum_Contig971_G00010	-2.05971	0.6722	0.00218298	0.0573478	down	0.295146	0.67585	0.0737369	1.57852	1.39877	1.28375	GO:0000003,reproduction; GO:0003002,regionalization; GO:0003006,developmental process involved in reproduction; GO:0006355,regulation of DNA-templated transcription; GO:0007275,multicellular organism development; GO:0007389,pattern specification process; GO:0008150,biological_process; GO:0009653,anatomical structure morphogenesis; GO:0009791,post-embryonic development; GO:0009889,regulation of bi…	--	PWA39046.1 LOB domain-containing protein [Artemisia annua]
D.indicum_Contig98_G00009	-1.04941	0.515435	0.0417534	0.298297	down	1.18368	1.66433	0.977522	1.51502	2.66636	3.45204	--	--	PWA92315.1 hypothetical protein CTI12_AA079780 [Artemisia annua]
D.indicum_Contig98_G00048	-1.32824	0.388462	0.000627983	0.0263688	down	4.96234	12.7144	8.35685	17.1136	22.3564	23.927	--	--	AIT39750.1 nitric-oxide synthase, plant, partial [Chrysanthemum boreale]
D.indicum_Contig98_G00083	-1.62112	0.466169	0.000506026	0.0227248	down	2.90126	4.17536	2.23844	6.71689	10.537	10.3923	--	--	--
D.indicum_Contig98_G00142	-5.01163	0.585021	1.06606e-17	2.33113e-14	down	0.666774	0.562519	0.291518	16.8017	13.9787	15.5759	--	--	EYU33440.1 hypothetical protein MIMGU_mgv1a024056mg, partial [Erythranthe guttata]
D.indicum_Contig981_G00001	-1.15508	0.569182	0.0424213	0.300921	down	0.786343	1.22472	0.528915	1.3355	1.78371	2.34972	--	--	PWA34376.1 hypothetical protein CTI12_AA619720 [Artemisia annua]
D.indicum_Contig99_G00035	-1.46719	0.4801	0.00224309	0.0579661	down	1.08984	1.13162	2.78562	3.86286	4.71256	4.57688	GO:0003674,molecular_function; GO:0003700,DNA-binding transcription factor activity; GO:0006355,regulation of DNA-templated transcription; GO:0008150,biological_process; GO:0009889,regulation of biosynthetic process; GO:0010321,regulation of vegetative phase change; GO:0010468,regulation of gene expression; GO:0010556,regulation of macromolecule biosynthetic process; GO:0019219,regulation of nucl…	--	ALF46635.1 SBP-like protein, partial [Chrysanthemum x morifolium]
D.indicum_Contig991_G00003	-1.77521	0.785526	0.0238274	0.224743	down	2.00032	0.14063	1.31183	1.9202	4.30113	4.72528	--	--	--
D.indicum_Contig993_G00002	-1.28782	0.416604	0.00199331	0.0542757	down	5.19244	3.90441	2.27017	7.04325	11.8583	7.5847	--	--	XP_020228450.1 ATP-citrate synthase beta chain protein 2-like [Cajanus cajan]
D.indicum_Contig999_G00002	-1.01757	0.385559	0.00831018	0.127779	down	1.57935	1.16159	1.27477	1.98258	3.02277	2.72106	GO:0000003,reproduction; GO:0000280,nuclear division; GO:0003674,molecular_function; GO:0005488,binding; GO:0005515,protein binding; GO:0005575,cellular_component; GO:0005622,intracellular anatomical structure; GO:0005623,obsolete cell; GO:0005634,nucleus; GO:0005635,nuclear envelope; GO:0005737,cytoplasm; GO:0005783,endoplasmic reticulum; GO:0005789,endoplasmic reticulum membrane; GO:0005819,spi…	--	PWA68550.1 Sad1/UNC-like, C-terminal [Artemisia annua]
D.indicum_Contig1_G00036	1.60576	0.603743	0.00782167	0.123282	up	3.1948	1.31308	3.29499	0.94364	0.603914	0.86005	--	--	PWA93964.1 hypothetical protein CTI12_AA065830 [Artemisia annua]
D.indicum_Contig1_G00082	1.39093	0.642434	0.0303807	0.253711	up	3.40909	1.54864	3.13382	1.76213	0.483315	0.642416	--	--	PWA44367.1 hypothetical protein CTI12_AA529710 [Artemisia annua]
D.indicum_Contig1_G00177	2.39908	0.565996	2.24837e-05	0.00264109	up	8.75229	12.858	4.61826	0.869143	2.364	1.5843	--	--	PWA89759.1 ankyrin-like protein [Artemisia annua]
D.indicum_Contig1_G00203	1.67719	0.798352	0.0356568	0.275735	up	0.9324	1.22908	0.662434	0.447526	0.214807	0.183547	--	--	PWA80104.1 serine-threonine/tyrosine-protein kinase catalytic domain-containing protein [Artemisia annua]
D.indicum_Contig10_G00002	2.01966	0.223468	1.59812e-19	4.54296e-16	up	111.808	68.5475	106.788	25.142	22.2615	19.5297	GO:0001101,response to acid chemical; GO:0006950,response to stress; GO:0008150,biological_process; GO:0009414,response to water deprivation; GO:0009415,response to water; GO:0009628,response to abiotic stimulus; GO:0010035,response to inorganic substance; GO:0042221,response to chemical; GO:0050896,response to stimulus; GO:1901700,response to oxygen-containing compound;	E2.4.1.207; xyloglucan:xyloglucosyl transferase [EC:2.4.1.207]; K08235;	PWA95180.1 xyloglucan endotransglucosylase/hydrolase 7 [Artemisia annua]
D.indicum_Contig10_G00028	2.63001	0.41226	1.77685e-10	1.07469e-07	up	10.8008	2.84011	6.94224	1.13108	0.801426	1.17815	--	--	PWA55798.1 nodulin-like / Major Facilitator Superfamily protein [Artemisia annua]
D.indicum_Contig100_G00023	2.03345	0.40816	6.29308e-07	0.00016263	up	32.1079	7.49672	14.8964	3.11046	5.47426	3.91735	GO:0005575,cellular_component; GO:0005622,intracellular anatomical structure; GO:0005623,obsolete cell; GO:0005634,nucleus; GO:0005654,nucleoplasm; GO:0006109,regulation of carbohydrate metabolic process; GO:0006792,regulation of sulfur utilization; GO:0006950,response to stress; GO:0007154,cell communication; GO:0008150,biological_process; GO:0009267,cellular response to starvation; GO:0009605,r…	--	PWA79103.1 tetratricopeptide repeat (TPR)-like superfamily protein [Artemisia annua]
D.indicum_Contig100_G00049	1.14605	0.353117	0.00117237	0.0396748	up	7.70572	2.99715	4.00341	2.49771	1.91358	1.83868	--	--	PWA93064.1 phototropic-responsive NPH3 family protein [Artemisia annua]
D.indicum_Contig100_G00100	2.27243	0.581565	9.32776e-05	0.00742746	up	1.85215	1.5938	0.971727	0.248915	0.238952	0.388912	GO:0005575,cellular_component; GO:0005622,intracellular anatomical structure; GO:0005623,obsolete cell; GO:0005737,cytoplasm; GO:0005773,vacuole; GO:0043226,organelle; GO:0043227,membrane-bounded organelle; GO:0043229,intracellular organelle; GO:0043231,intracellular membrane-bounded organelle; GO:0044424,obsolete intracellular part; GO:0044444,obsolete cytoplasmic part; GO:0044464,obsolete cell …	--	PWA70920.1 FASCICLIN-like arabinogalactan protein 17 precursor [Artemisia annua]
D.indicum_Contig1000_G00002	1.76703	0.798089	0.0268232	0.239329	up	1.63936	0.235409	0.792986	0.133931	0.449996	0.146481	GO:0003674,molecular_function; GO:0003824,catalytic activity; GO:0004553,hydrolase activity, hydrolyzing O-glycosyl compounds; GO:0004566,beta-glucuronidase activity; GO:0005575,cellular_component; GO:0005618,cell wall; GO:0005623,obsolete cell; GO:0009505,plant-type cell wall; GO:0016787,hydrolase activity; GO:0016798,hydrolase activity, acting on glycosyl bonds; GO:0030312,external encapsulatin…	HPSE; heparanase [EC:3.2.1.166]; K07964; HPSE; heparanase [EC:3.2.1.166]; K07964;	PWA47828.1 glycoside hydrolase, family 79 [Artemisia annua]
D.indicum_Contig1005_G00004	1.94061	0.86179	0.0243324	0.227334	up	1.01737	2.10672	1.53658	0.79905	0.170459	0.194205	--	--	PWA93266.1 eukaryotic translation initiation factor 2 (eIF-2) family protein [Artemisia annua]
D.indicum_Contig1008_G00006	2.2242	1.00065	0.0262321	0.237011	up	2.84241	0.62556	2.80963	0.355899	0	0.908243	--	--	PWA72233.1 WUS-interacting protein 2 [Artemisia annua]
D.indicum_Contig101_G00001	1.08062	0.451698	0.0167406	0.187061	up	2.70201	0.734514	2.38892	0.720493	1.31414	0.551603	GO:0003674,molecular_function; GO:0003700,DNA-binding transcription factor activity; GO:0006355,regulation of DNA-templated transcription; GO:0008150,biological_process; GO:0009889,regulation of biosynthetic process; GO:0010468,regulation of gene expression; GO:0010556,regulation of macromolecule biosynthetic process; GO:0019219,regulation of nucleobase-containing compound metabolic process; GO:0…	--	ALF46631.1 SBP-like protein, partial [Chrysanthemum x morifolium]
D.indicum_Contig101_G00077	1.5508	0.515767	0.00264021	0.063875	up	7.92677	6.2605	5.45653	1.61899	2.64212	2.12483	--	--	--
D.indicum_Contig102_G00005	1.22159	0.366581	0.000861051	0.0324006	up	2.20984	4.3182	3.94721	2.0488	1.28799	0.971664	GO:0000373,Group II intron splicing; GO:0000375,RNA splicing, via transesterification reactions; GO:0000377,RNA splicing, via transesterification reactions with bulged adenosine as nucleophile; GO:0003674,molecular_function; GO:0003676,nucleic acid binding; GO:0003723,RNA binding; GO:0003724,RNA helicase activity; GO:0003729,mRNA binding; GO:0003824,catalytic activity; GO:0004386,helicase activit…	gshA; glutamate--cysteine ligase [EC:6.3.2.2]; K01919; gshA; glutamate--cysteine ligase [EC:6.3.2.2]; K01919;	PWA82452.1 zinc finger, CCHC-type [Artemisia annua]
D.indicum_Contig102_G00014	1.40486	0.713432	0.0489344	0.322891	up	0.586839	0.254614	0.205256	0.144857	0.139059	0.0880168	--	--	PWA69623.1 Pentatricopeptide repeat-containing protein [Artemisia annua]
D.indicum_Contig102_G00033	1.86156	0.515429	0.000304235	0.0160469	up	12.0903	4.0071	5.66353	0.911902	3.1037	1.63202	GO:0000166,nucleotide binding; GO:0003674,molecular_function; GO:0005488,binding; GO:0005575,cellular_component; GO:0005623,obsolete cell; GO:0005886,plasma membrane; GO:0008144,obsolete drug binding; GO:0016020,membrane; GO:0016208,AMP binding; GO:0017076,purine nucleotide binding; GO:0030554,adenyl nucleotide binding; GO:0032553,ribonucleotide binding; GO:0032555,purine ribonucleotide binding; …	--	PWA83864.1 adenine nucleotide alpha hydrolases-like superfamily protein [Artemisia annua]
D.indicum_Contig102_G00077	1.58697	0.242629	6.12194e-11	4.2446e-08	up	205.65	112.116	226.313	58.4757	52.4457	59.616	GO:0001101,response to acid chemical; GO:0001666,response to hypoxia; GO:0003674,molecular_function; GO:0003824,catalytic activity; GO:0005575,cellular_component; GO:0005622,intracellular anatomical structure; GO:0005623,obsolete cell; GO:0005737,cytoplasm; GO:0005773,vacuole; GO:0005829,cytosol; GO:0005886,plasma membrane; GO:0005911,cell-cell junction; GO:0006950,response to stress; GO:0006970,…	E2.4.1.13; sucrose synthase [EC:2.4.1.13]; K00695;	PWA85658.1 sucrose synthase [Artemisia annua]
D.indicum_Contig102_G00095	1.49666	0.710681	0.035209	0.274518	up	0.352516	0.363485	0.565115	0.0563993	0.252662	0.123368	--	--	PWA83785.1 cucumisin [Artemisia annua]
D.indicum_Contig1024_G00003	1.62692	0.578137	0.00489174	0.092183	up	2.80246	1.00027	2.02638	0.620816	0.695295	0.452658	GO:0001101,response to acid chemical; GO:0003674,molecular_function; GO:0003700,DNA-binding transcription factor activity; GO:0006355,regulation of DNA-templated transcription; GO:0006950,response to stress; GO:0008150,biological_process; GO:0009414,response to water deprivation; GO:0009415,response to water; GO:0009628,response to abiotic stimulus; GO:0009889,regulation of biosynthetic process; …	--	PWA40432.1 NAC domain-containing protein [Artemisia annua]
D.indicum_Contig1025_G00002	1.21186	0.496039	0.0145625	0.174596	up	1.99285	4.17601	4.27211	1.91302	1.59949	0.809913	--	--	PWA99622.1 hypothetical protein CTI12_AA005250 [Artemisia annua]
D.indicum_Contig1025_G00009	1.21307	0.319627	0.000147486	0.00998988	up	10.8429	5.6371	14.3943	3.26542	4.98197	4.30481	--	--	PWA98025.1 UDP-glycoslytransferase 3 [Artemisia annua]
D.indicum_Contig103_G00106	2.16985	0.864997	0.0121242	0.158171	up	3.26119	0.573183	1.48522	0.13044	0.125219	0.855974	--	--	PWA40833.1 hypothetical protein CTI12_AA559360 [Artemisia annua]
D.indicum_Contig103_G00116	1.73429	0.524833	0.000951599	0.0346809	up	4.07925	1.62239	7.18486	0.391585	1.31569	1.92725	GO:0000325,plant-type vacuole; GO:0003674,molecular_function; GO:0005215,transporter activity; GO:0005432,calcium:sodium antiporter activity; GO:0005488,binding; GO:0005509,calcium ion binding; GO:0005575,cellular_component; GO:0005622,intracellular anatomical structure; GO:0005623,obsolete cell; GO:0005737,cytoplasm; GO:0005773,vacuole; GO:0005774,vacuolar membrane; GO:0005911,cell-cell junction…	--	PWA66613.1 sodium/calcium exchanger family protein / calcium-binding EF hand family protein [Artemisia annua]
D.indicum_Contig103_G00123	1.14422	0.57637	0.0471205	0.316291	up	13.7032	3.5571	6.63633	3.8451	2.71983	3.54138	--	--	PWA64248.1 oxidoreductase, 2OG-Fe(II) oxygenase family protein [Artemisia annua]
D.indicum_Contig1030_G00001	4.00225	1.16059	0.000563787	0.0245212	up	2.21861	4.17536	1.93998	0	0.157269	0.358354	--	--	PWA60129.1 agglutinin [Artemisia annua]
D.indicum_Contig1038_G00004	1.17183	0.368347	0.00146607	0.0453912	up	2.27413	2.5014	1.98853	1.02244	0.822347	1.02757	GO:0005575,cellular_component; GO:0005622,intracellular anatomical structure; GO:0005623,obsolete cell; GO:0005634,nucleus; GO:0005730,nucleolus; GO:0031974,membrane-enclosed lumen; GO:0031981,nuclear lumen; GO:0043226,organelle; GO:0043227,membrane-bounded organelle; GO:0043228,non-membrane-bounded organelle; GO:0043229,intracellular organelle; GO:0043231,intracellular membrane-bounded organelle…	--	PWA72159.1 RNA-binding (RRM/RBD/RNP motifs) family protein [Artemisia annua]
D.indicum_Contig1044_G00001	1.12994	0.537724	0.0356111	0.275685	up	1.75291	0.307478	1.13819	0.416508	0.527785	0.419092	GO:0000003,reproduction; GO:0000325,plant-type vacuole; GO:0003002,regionalization; GO:0003006,developmental process involved in reproduction; GO:0003674,molecular_function; GO:0003824,catalytic activity; GO:0004672,protein kinase activity; GO:0004674,protein serine/threonine kinase activity; GO:0005102,signaling receptor binding; GO:0005488,binding; GO:0005515,protein binding; GO:0005575,cellula…	E2.7.1.-; kinase [EC:2.7.1.-]; K00924;	PWA45979.1 leucine-rich repeat protein [Artemisia annua]
D.indicum_Contig1047_G00004	1.81698	0.9116	0.0462425	0.31296	up	3.28165	3.05997	1.20822	0.1658	0.636656	1.26935	--	--	PWA57344.1 hypothetical protein CTI12_AA406670 [Artemisia annua]
D.indicum_Contig1047_G00014	1.27472	0.33011	0.00011269	0.00834232	up	12.9428	4.57372	11.3923	3.06495	4.6405	3.53212	GO:0003674,molecular_function; GO:0005215,transporter activity; GO:0005575,cellular_component; GO:0005623,obsolete cell; GO:0005886,plasma membrane; GO:0006810,transport; GO:0008150,biological_process; GO:0016020,membrane; GO:0022857,transmembrane transporter activity; GO:0044464,obsolete cell part; GO:0051179,localization; GO:0051234,establishment of localization; GO:0055085,transmembrane transp…	--	PWA52099.1 YELLOW STRIPE like 7 [Artemisia annua]
D.indicum_Contig105_G00049	1.20227	0.431515	0.00533346	0.0965227	up	6.13037	7.24058	5.69036	1.44857	3.73721	2.77253	--	GGACT; gamma-glutamylaminecyclotransferase [EC:2.3.2.-]; K19761;	PWA75962.1 butirosin biosynthesis, BtrG-like protein [Artemisia annua]
D.indicum_Contig105_G00114	2.30109	0.567238	4.97788e-05	0.00476452	up	5.47287	1.27488	5.28553	0.74492	1.27966	0.25728	GO:0001101,response to acid chemical; GO:0002229,defense response to oomycetes; GO:0002239,response to oomycetes; GO:0006082,organic acid metabolic process; GO:0006725,cellular aromatic compound metabolic process; GO:0006950,response to stress; GO:0006952,defense response; GO:0007275,multicellular organism development; GO:0007568,aging; GO:0008150,biological_process; GO:0008152,metabolic process;…	--	PWA97232.1 2-oxoglutarate (2OG) and Fe(II)-dependent oxygenase superfamily protein [Artemisia annua]
D.indicum_Contig105_G00115	2.45132	0.517051	2.12702e-06	0.000414143	up	11.6809	2.30857	9.49967	2.19555	1.24202	0.55744	GO:0001101,response to acid chemical; GO:0002229,defense response to oomycetes; GO:0002239,response to oomycetes; GO:0006082,organic acid metabolic process; GO:0006725,cellular aromatic compound metabolic process; GO:0006950,response to stress; GO:0006952,defense response; GO:0007275,multicellular organism development; GO:0007568,aging; GO:0008150,biological_process; GO:0008152,metabolic process;…	--	PWA75999.1 2-oxoglutarate (2OG) and Fe(II)-dependent oxygenase superfamily protein [Artemisia annua]
D.indicum_Contig1057_G00004	3.52561	1.19013	0.00305275	0.0691479	up	0.431338	0.128433	0.709963	0	0	0.106555	GO:0001101,response to acid chemical; GO:0003674,molecular_function; GO:0005215,transporter activity; GO:0005575,cellular_component; GO:0005623,obsolete cell; GO:0005886,plasma membrane; GO:0006810,transport; GO:0006811,ion transport; GO:0006820,anion transport; GO:0006950,response to stress; GO:0008150,biological_process; GO:0008509,anion transmembrane transporter activity; GO:0009414,response t…	--	PWA53902.1 proton-dependent oligopeptide transporter family [Artemisia annua]
D.indicum_Contig1069_G00012	1.17663	0.32691	0.00031913	0.0165244	up	4.62375	2.28256	4.74928	1.41491	1.46991	1.97145	--	--	PWA70532.1 DNA mismatch repair protein MutS, core [Artemisia annua]
D.indicum_Contig107_G00052	1.38496	0.302509	4.6891e-06	0.000798186	up	2.2775	1.77994	2.60235	0.965714	0.759674	0.689465	GO:0000325,plant-type vacuole; GO:0003674,molecular_function; GO:0003824,catalytic activity; GO:0005215,transporter activity; GO:0005575,cellular_component; GO:0005622,intracellular anatomical structure; GO:0005623,obsolete cell; GO:0005737,cytoplasm; GO:0005773,vacuole; GO:0005774,vacuolar membrane; GO:0006810,transport; GO:0008150,biological_process; GO:0015399,primary active transmembrane tran…	ABCC2; ATP-binding cassette, subfamily C (CFTR/MRP), member 2; K05666; ABCC2; ATP-binding cassette, subfamily C (CFTR/MRP), member 2; K05666; ABCC2; ATP-binding cassette, subfamily C (CFTR/MRP), member 2; K05666; ABCC2; ATP-binding cassette, subfamily C (CFTR/MRP), member 2; K05666; ABCC13; ATP-binding cassette, subfamily C (CFTR/MRP), member 13; K05670;	PWA66148.1 multidrug resistance-associated protein 6 [Artemisia annua]
D.indicum_Contig108_G00041	1.27148	0.5625	0.0237954	0.224717	up	1.35322	1.32001	1.84886	0.97426	0.311755	0.488377	GO:0000323,lytic vacuole; GO:0003674,molecular_function; GO:0003824,catalytic activity; GO:0004175,endopeptidase activity; GO:0004197,cysteine-type endopeptidase activity; GO:0005575,cellular_component; GO:0005576,extracellular region; GO:0005615,extracellular space; GO:0005622,intracellular anatomical structure; GO:0005623,obsolete cell; GO:0005737,cytoplasm; GO:0005764,lysosome; GO:0005773,vacu…	CTSL; cathepsin L [EC:3.4.22.15]; K01365; CTSL; cathepsin L [EC:3.4.22.15]; K01365; CTSL; cathepsin L [EC:3.4.22.15]; K01365; CTSL; cathepsin L [EC:3.4.22.15]; K01365; CTSL; cathepsin L [EC:3.4.22.15]; K01365; CTSL; cathepsin L [EC:3.4.22.15]; K01365; CTSL; cathepsin L [EC:3.4.22.15]; K01365; CTSL; cathepsin L [EC:3.4.22.15]; K01365;	PWA36727.1 xylem bark cysteine peptidase 3 [Artemisia annua]
D.indicum_Contig108_G00065	1.27443	0.444931	0.00417906	0.083897	up	14.7922	3.0428	11.6969	4.60175	2.44018	4.31395	GO:0005575,cellular_component; GO:0005622,intracellular anatomical structure; GO:0005623,obsolete cell; GO:0005737,cytoplasm; GO:0005768,endosome; GO:0005794,Golgi apparatus; GO:0005802,trans-Golgi network; GO:0005886,plasma membrane; GO:0005911,cell-cell junction; GO:0009506,plasmodesma; GO:0012505,endomembrane system; GO:0016020,membrane; GO:0030054,cell junction; GO:0031410,cytoplasmic vesicle…	--	XP_024963146.1 uncharacterized TPR repeat-containing protein At1g05150-like [Cynara cardunculus var. scolymus]
D.indicum_Contig1081_G00004	2.12471	1.00612	0.0347058	0.272219	up	2.10091	0.41704	0.37822	0.177949	0.0569423	0.389247	GO:0005575,cellular_component; GO:0005622,intracellular anatomical structure; GO:0005623,obsolete cell; GO:0005737,cytoplasm; GO:0009507,chloroplast; GO:0009536,plastid; GO:0043226,organelle; GO:0043227,membrane-bounded organelle; GO:0043229,intracellular organelle; GO:0043231,intracellular membrane-bounded organelle; GO:0044424,obsolete intracellular part; GO:0044444,obsolete cytoplasmic part; G…	rpiA; ribose 5-phosphate isomerase A [EC:5.3.1.6]; K01807; rpiA; ribose 5-phosphate isomerase A [EC:5.3.1.6]; K01807;	PWA85088.1 nagB/RpiA/CoA transferase-like superfamily protein [Artemisia annua]
D.indicum_Contig1086_G00003	4.52402	1.37096	0.000967241	0.0350711	up	0.233915	0.056383	2.04538	0	0.0923819	0	GO:0000151,ubiquitin ligase complex; GO:0000460,maturation of 5.8S rRNA; GO:0000470,maturation of LSU-rRNA; GO:0005575,cellular_component; GO:0005622,intracellular anatomical structure; GO:0005623,obsolete cell; GO:0005634,nucleus; GO:0005730,nucleolus; GO:0005911,cell-cell junction; GO:0006139,nucleobase-containing compound metabolic process; GO:0006364,rRNA processing; GO:0006396,RNA processing…	--	PWA49168.1 transducin/WD40 repeat-like superfamily protein [Artemisia annua]
D.indicum_Contig109_G00009	1.09319	0.515591	0.0339845	0.269178	up	2.12582	2.80511	2.4308	1.83137	0.602765	0.858415	--	--	PWA99893.1 GRIP domain-containing protein [Artemisia annua]
D.indicum_Contig109_G00045	3.40787	0.654702	1.93765e-07	5.70378e-05	up	3.40343	5.91656	4.86982	0.297009	0.760323	0.216559	--	--	PWA95506.1 Aminoacyl-tRNA synthetase, class 1a, anticodon-binding [Artemisia annua]
D.indicum_Contig1090_G00001	1.59713	0.709324	0.0243462	0.227334	up	1.04049	0.2926	1.668	0.166469	0.18644	0.576546	GO:0003674,molecular_function; GO:0003676,nucleic acid binding; GO:0003723,RNA binding; GO:0003729,mRNA binding; GO:0003824,catalytic activity; GO:0004601,peroxidase activity; GO:0005488,binding; GO:0005575,cellular_component; GO:0005618,cell wall; GO:0005623,obsolete cell; GO:0005886,plasma membrane; GO:0005911,cell-cell junction; GO:0008150,biological_process; GO:0008152,metabolic process; GO:0…	E1.11.1.7; peroxidase [EC:1.11.1.7]; K00430;	PWA37630.1 Plant peroxidase [Artemisia annua]
D.indicum_Contig11_G00027	1.10674	0.428656	0.00982659	0.140584	up	2.67747	3.10589	3.60938	1.82058	1.33648	0.995584	--	--	KAD5802278.1 hypothetical protein E3N88_13638 [Mikania micrantha]
D.indicum_Contig11_G00031	1.11017	0.481241	0.0210612	0.210738	up	1.44998	1.80027	1.05258	0.840392	0.352955	0.718076	--	--	KAD5802278.1 hypothetical protein E3N88_13638 [Mikania micrantha]
D.indicum_Contig11_G00163	1.29259	0.57259	0.0239798	0.225347	up	2.16172	3.83941	8.25737	2.29357	1.67754	1.55287	--	--	--
D.indicum_Contig11_G00221	1.98254	0.948063	0.0365152	0.279195	up	1.11792	0.332867	1.20753	0.126252	0.363595	0.138081	GO:0005575,cellular_component; GO:0005622,intracellular anatomical structure; GO:0005623,obsolete cell; GO:0005634,nucleus; GO:0005737,cytoplasm; GO:0008150,biological_process; GO:0009314,response to radiation; GO:0009411,response to UV; GO:0009416,response to light stimulus; GO:0009628,response to abiotic stimulus; GO:0043226,organelle; GO:0043227,membrane-bounded organelle; GO:0043229,intracell…	ERCC3, XPB; DNA excision repair protein ERCC-3 [EC:3.6.4.12]; K10843; ERCC3, XPB; DNA excision repair protein ERCC-3 [EC:3.6.4.12]; K10843;	PWA71920.1 DNA repair helicase XPB1 [Artemisia annua]
D.indicum_Contig110_G00083	3.69665	1.18284	0.00177671	0.0509202	up	0.591161	4.80026	0.12923	0	0.272384	0.155164	--	--	XP_023768005.1 dirigent protein 22 [Lactuca sativa]
D.indicum_Contig1105_G00006	1.54974	0.554168	0.00516574	0.0949322	up	4.0592	1.82063	2.02182	1.47972	0.568198	0.485512	--	E3.1.3.5; 5'-nucleotidase [EC:3.1.3.5]; K01081; E3.1.3.5; 5'-nucleotidase [EC:3.1.3.5]; K01081; E3.1.3.5; 5'-nucleotidase [EC:3.1.3.5]; K01081;	XP_043610216.1 7-methylguanosine phosphate-specific 5'-nucleotidase A [Erigeron canadensis]
D.indicum_Contig1108_G00011	1.22727	0.323436	0.00014796	0.00999061	up	22.1999	7.93622	19.262	4.91626	8.49112	6.45681	GO:0003674,molecular_function; GO:0005215,transporter activity; GO:0005575,cellular_component; GO:0005623,obsolete cell; GO:0005886,plasma membrane; GO:0006810,transport; GO:0008150,biological_process; GO:0016020,membrane; GO:0022857,transmembrane transporter activity; GO:0044464,obsolete cell part; GO:0051179,localization; GO:0051234,establishment of localization; GO:0055085,transmembrane transp…	--	PWA52099.1 YELLOW STRIPE like 7 [Artemisia annua]
D.indicum_Contig1119_G00004	2.15899	0.503063	1.77324e-05	0.00219291	up	2.82162	1.49737	2.82541	0.480558	0.503261	0.525586	GO:0000166,nucleotide binding; GO:0000271,polysaccharide biosynthetic process; GO:0003674,molecular_function; GO:0003824,catalytic activity; GO:0004373,glycogen (starch) synthase activity; GO:0005488,binding; GO:0005575,cellular_component; GO:0005622,intracellular anatomical structure; GO:0005623,obsolete cell; GO:0005737,cytoplasm; GO:0005975,carbohydrate metabolic process; GO:0005976,polysaccha…	WAXY; granule-bound starch synthase [EC:2.4.1.242]; K13679;	PWA90979.1 granule-bound starch synthase 1, chloroplastic/amyloplastic [Artemisia annua]
D.indicum_Contig1128_G00003	2.06752	0.597393	0.000538358	0.0237185	up	1.61427	0.670768	1.01125	0.0925138	0.421851	0.22766	GO:0001101,response to acid chemical; GO:0003674,molecular_function; GO:0005215,transporter activity; GO:0005575,cellular_component; GO:0005623,obsolete cell; GO:0005886,plasma membrane; GO:0006810,transport; GO:0006811,ion transport; GO:0006820,anion transport; GO:0006950,response to stress; GO:0008150,biological_process; GO:0008509,anion transmembrane transporter activity; GO:0009414,response t…	--	PWA53902.1 proton-dependent oligopeptide transporter family [Artemisia annua]
D.indicum_Contig113_G00089	1.49482	0.424418	0.000428226	0.0201908	up	7.85576	3.89409	8.84843	1.10773	3.80367	2.00368	GO:0003674,molecular_function; GO:0005215,transporter activity; GO:0006810,transport; GO:0006855,xenobiotic transmembrane transport; GO:0008150,biological_process; GO:0022857,transmembrane transporter activity; GO:0042221,response to chemical; GO:0050896,response to stimulus; GO:0051179,localization; GO:0051234,establishment of localization; GO:0055085,transmembrane transport;	--	PWA34855.1 MATE efflux family protein [Artemisia annua]
D.indicum_Contig113_G00113	1.00017	0.231424	1.54757e-05	0.00201802	up	319.509	187.201	331.596	152.865	117.653	124.609	--	--	PWA47526.1 eukaryotic aspartyl protease family protein [Artemisia annua]
D.indicum_Contig1132_G00004	1.40384	0.436528	0.0013003	0.042004	up	4.47989	2.0898	3.77902	1.46721	1.21421	0.996014	--	E2.4.1.207; xyloglucan:xyloglucosyl transferase [EC:2.4.1.207]; K08235;	PWA65974.1 xyloglucan endotransglucosylase/hydrolase 2 [Artemisia annua]
D.indicum_Contig114_G00126	1.46308	0.38712	0.00015721	0.0103931	up	2.59819	1.07674	1.54449	0.546956	0.40955	0.825525	--	--	PWA75141.1 NB-ARC domains-containing protein [Artemisia annua]
D.indicum_Contig1143_G00001	1.46187	0.650412	0.0246011	0.228765	up	2.3247	0.694597	1.10107	0.557896	0.535565	0.305085	--	--	PWA44304.1 PLATZ transcription factor family protein [Artemisia annua]
D.indicum_Contig1149_G00009	1.10354	0.372144	0.00302334	0.0687557	up	4.56549	2.96576	4.15181	2.10366	1.26216	1.77351	--	CAD; cinnamyl-alcohol dehydrogenase [EC:1.1.1.195]; K00083;	XP_024971837.1 8-hydroxygeraniol dehydrogenase-like [Cynara cardunculus var. scolymus]
D.indicum_Contig115_G00032	1.16549	0.312474	0.000191565	0.0119684	up	4.73565	2.82269	3.35324	1.65532	1.54163	1.40511	--	--	PWA83351.1 transferase, Chloramphenicol acetyltransferase-like domain protein [Artemisia annua]
D.indicum_Contig1158_G00005	1.10434	0.51734	0.0327897	0.264279	up	1.79196	0.549734	1.82806	0.755836	0.600482	0.456087	--	WDR5, SWD3, CPS30; COMPASS component SWD3; K14963;	PWA51250.1 WD repeat protein DCAF11/LEC14B [Artemisia annua]
D.indicum_Contig1166_G00006	1.06518	0.482894	0.0273965	0.241673	up	2.17846	1.6007	1.07533	0.910682	0.777095	0.516452	--	IRAK4; interleukin-1 receptor-associated kinase 4 [EC:2.7.11.1]; K04733; IRAK4; interleukin-1 receptor-associated kinase 4 [EC:2.7.11.1]; K04733; IRAK4; interleukin-1 receptor-associated kinase 4 [EC:2.7.11.1]; K04733; IRAK4; interleukin-1 receptor-associated kinase 4 [EC:2.7.11.1]; K04733; IRAK4; interleukin-1 receptor-associated kinase 4 [EC:2.7.11.1]; K04733; IRAK4; interleukin-1 receptor-asso…	PWA52041.1 protein kinase-like domain-containing protein [Artemisia annua]
D.indicum_Contig117_G00012	1.45281	0.392369	0.000213347	0.0128492	up	11.324	7.11421	8.74309	2.54413	3.33041	3.54138	--	--	--
D.indicum_Contig117_G00022	1.08686	0.369635	0.00327845	0.0723574	up	13.2702	7.68142	11.6036	4.2772	3.39191	6.81357	--	--	XP_024966960.1 coatomer subunit gamma-2 isoform X3 [Cynara cardunculus var. scolymus]
D.indicum_Contig1172_G00012	1.3734	0.359244	0.000131823	0.00923922	up	2.86713	2.63515	1.7529	1.00693	0.859227	0.807608	--	--	PWA97675.1 EEIG1/EHBP1 N-terminal domain-containing protein [Artemisia annua]
D.indicum_Contig119_G00023	1.57432	0.628577	0.0122596	0.158844	up	1.64149	3.32358	9.47323	1.26059	1.61351	1.72338	--	--	PWA13622.1 barwin-related endoglucanase [Artemisia annua]
D.indicum_Contig119_G00044	1.30975	0.311234	2.57352e-05	0.00293805	up	11.0369	7.62062	13.8562	3.1962	3.26714	5.92325	--	--	PWA94084.1 AFG1-like ATPase family protein [Artemisia annua]
D.indicum_Contig119_G00122	1.12442	0.486134	0.0207235	0.20934	up	4.01832	3.66489	7.31225	2.08506	1.70137	2.73652	--	--	PWA95012.1 GRAS protein [Artemisia annua]
D.indicum_Contig1196_G00002	1.2997	0.371921	0.000474829	0.0215622	up	11.801	3.21898	6.81576	2.87786	2.88825	2.54663	GO:0003674,molecular_function; GO:0003824,catalytic activity; GO:0004672,protein kinase activity; GO:0004674,protein serine/threonine kinase activity; GO:0004675,transmembrane receptor protein serine/threonine kinase activity; GO:0004888,transmembrane signaling receptor activity; GO:0005575,cellular_component; GO:0005576,extracellular region; GO:0005622,intracellular anatomical structure; GO:0005…	--	PWA40096.1 Concanavalin A-like lectin/glucanase, subgroup [Artemisia annua]
D.indicum_Contig12_G00015	1.42466	0.604964	0.0185248	0.197378	up	7.96425	2.38897	8.82112	1.52905	2.93569	2.22976	--	--	--
D.indicum_Contig12_G00053	1.10496	0.232159	1.94058e-06	0.000388485	up	196.518	121.613	208.486	61.4964	90.7312	79.5397	GO:0001101,response to acid chemical; GO:0003674,molecular_function; GO:0005215,transporter activity; GO:0005372,water transmembrane transporter activity; GO:0005575,cellular_component; GO:0005623,obsolete cell; GO:0005886,plasma membrane; GO:0005887,integral component of plasma membrane; GO:0005911,cell-cell junction; GO:0006810,transport; GO:0006811,ion transport; GO:0006833,water transport; GO…	--	PWA57206.1 plasma membrane intrinsic protein 2 [Artemisia annua]
D.indicum_Contig12_G00063	2.05834	0.605907	0.000680989	0.0280965	up	1.17757	0.561514	0.783455	0.196592	0.212313	0.161259	GO:0003674,molecular_function; GO:0003824,catalytic activity; GO:0005575,cellular_component; GO:0005622,intracellular anatomical structure; GO:0005623,obsolete cell; GO:0005737,cytoplasm; GO:0005777,peroxisome; GO:0005911,cell-cell junction; GO:0006629,lipid metabolic process; GO:0006644,phospholipid metabolic process; GO:0006714,sesquiterpenoid metabolic process; GO:0006720,isoprenoid metabolic …	HVS; vetispiradiene synthase [EC:4.2.3.21]; K14182; TPS21; alpha-humulene/beta-caryophyllene synthase [EC:4.2.3.104 4.2.3.57]; K14184; TPS12_13; (Z)-gamma-bisabolene synthase [EC:4.2.3.40]; K15795; BS, TPS11; (+)-alpha-barbatene/beta-chamigrene/thujopsene synthase [EC:4.2.3.69 4.2.3.78 4.2.3.79]; K15799; GERD; (-)-germacrene D synthase [EC:4.2.3.75]; K15803; TPS31; viridiflorene synthase [EC:4.2.…	PWA72461.1 cascarilladiene synthase [Artemisia annua]
D.indicum_Contig12_G00067	1.83716	0.617975	0.00295026	0.0679086	up	2.81705	2.00689	1.14952	0.661029	0.403818	0.525795	GO:0005575,cellular_component; GO:0016020,membrane;	BS, TPS11; (+)-alpha-barbatene/beta-chamigrene/thujopsene synthase [EC:4.2.3.69 4.2.3.78 4.2.3.79]; K15799; GERD; (-)-germacrene D synthase [EC:4.2.3.75]; K15803; TPS08; rhizathalene A synthase [EC:4.2.3.195]; K22467;	PWA93383.1 germacrene A synthase 2 [Artemisia annua]
D.indicum_Contig12_G00117	1.16693	0.392708	0.00296351	0.0681031	up	2.73337	1.52097	2.77149	0.725755	1.07185	1.16011	GO:0003674,molecular_function; GO:0005215,transporter activity; GO:0005575,cellular_component; GO:0005623,obsolete cell; GO:0005886,plasma membrane; GO:0016020,membrane; GO:0044464,obsolete cell part; GO:0071944,cell periphery;	ABCF2; ATP-binding cassette, subfamily F, member 2; K06185;	PWA94049.1 ABC transporter family protein [Artemisia annua]
D.indicum_Contig12_G00185	1.05775	0.476499	0.0264297	0.237909	up	4.69568	1.09523	3.50215	0.821973	1.32361	2.02998	--	--	PWA69881.1 PAZ domain-containing protein [Artemisia annua]
D.indicum_Contig120_G00002	1.8713	0.462017	5.11584e-05	0.00480209	up	11.9983	6.30999	11.854	1.79497	2.72828	3.27193	--	--	PWA59140.1 uncoupling protein 5 [Artemisia annua]
D.indicum_Contig120_G00099	1.03987	0.32554	0.00140181	0.0440827	up	21.8203	10.5239	11.7735	9.19963	6.31336	4.73978	GO:0003674,molecular_function; GO:0003824,catalytic activity; GO:0005575,cellular_component; GO:0005622,intracellular anatomical structure; GO:0005623,obsolete cell; GO:0005737,cytoplasm; GO:0005829,cytosol; GO:0008150,biological_process; GO:0009966,regulation of signal transduction; GO:0010646,regulation of cell communication; GO:0016787,hydrolase activity; GO:0016810,hydrolase activity, acting …	--	PWA98517.1 flavanone 3-hydroxylase [Artemisia annua]
D.indicum_Contig120_G00103	1.1839	0.292011	5.02866e-05	0.00478814	up	10.473	5.94629	7.24261	3.32568	3.55953	2.96837	GO:0003674,molecular_function; GO:0003824,catalytic activity; GO:0005575,cellular_component; GO:0005622,intracellular anatomical structure; GO:0005623,obsolete cell; GO:0005737,cytoplasm; GO:0005829,cytosol; GO:0008150,biological_process; GO:0009966,regulation of signal transduction; GO:0010646,regulation of cell communication; GO:0016787,hydrolase activity; GO:0016810,hydrolase activity, acting …	--	PWA98517.1 flavanone 3-hydroxylase [Artemisia annua]
D.indicum_Contig120_G00104	1.69578	0.29645	1.06339e-08	4.25762e-06	up	32.719	18.4969	25.3655	9.3092	7.61553	5.40061	GO:0003674,molecular_function; GO:0003824,catalytic activity; GO:0005575,cellular_component; GO:0005622,intracellular anatomical structure; GO:0005623,obsolete cell; GO:0005737,cytoplasm; GO:0005829,cytosol; GO:0008150,biological_process; GO:0009966,regulation of signal transduction; GO:0010646,regulation of cell communication; GO:0016787,hydrolase activity; GO:0016810,hydrolase activity, acting …	--	PWA98517.1 flavanone 3-hydroxylase [Artemisia annua]
D.indicum_Contig1200_G00004	2.14398	0.962611	0.02593	0.235533	up	0.988665	0.297886	0.524876	0.271161	0	0.111213	GO:0003674,molecular_function; GO:0003676,nucleic acid binding; GO:0003723,RNA binding; GO:0003727,single-stranded RNA binding; GO:0003824,catalytic activity; GO:0004518,nuclease activity; GO:0004519,endonuclease activity; GO:0005488,binding; GO:0005575,cellular_component; GO:0005622,intracellular anatomical structure; GO:0005623,obsolete cell; GO:0005737,cytoplasm; GO:0005739,mitochondrion; GO:0…	--	PWA63796.1 pentatricopeptide repeat-containing protein [Artemisia annua]
D.indicum_Contig121_G00003	1.04517	0.309855	0.000743256	0.0295091	up	12.2567	18.0627	9.55069	7.65516	6.57671	4.39798	GO:0000902,cell morphogenesis; GO:0000904,cell morphogenesis involved in differentiation; GO:0005575,cellular_component; GO:0005622,intracellular anatomical structure; GO:0005623,obsolete cell; GO:0005737,cytoplasm; GO:0008150,biological_process; GO:0008152,metabolic process; GO:0009058,biosynthetic process; GO:0009059,macromolecule biosynthetic process; GO:0009653,anatomical structure morphogene…	--	QBA30070.1 shikimate O-hydroxycinnamoyltransferase [Chrysanthemum x morifolium]
D.indicum_Contig121_G00020	1.2998	0.522019	0.0127764	0.162964	up	1.24511	0.908481	1.64783	0.581469	0.558195	0.317976	GO:0003674,molecular_function; GO:0003676,nucleic acid binding; GO:0003723,RNA binding; GO:0003824,catalytic activity; GO:0004518,nuclease activity; GO:0004519,endonuclease activity; GO:0005488,binding; GO:0005575,cellular_component; GO:0005622,intracellular anatomical structure; GO:0005623,obsolete cell; GO:0005737,cytoplasm; GO:0006139,nucleobase-containing compound metabolic process; GO:000639…	--	PWA35766.1 Pentatricopeptide repeat-containing protein [Artemisia annua]
D.indicum_Contig122_G00043	1.22253	0.336146	0.000275941	0.0149984	up	179.433	84.9794	293.126	57.5975	72.1772	94.1926	--	--	PWA95068.1 plant lipid transfer protein/Par allergen [Artemisia annua]
D.indicum_Contig122_G00064	1.29775	0.214759	1.51471e-09	7.97382e-07	up	20.5539	24.7568	22.8206	9.20369	9.59745	7.7184	GO:0003002,regionalization; GO:0007154,cell communication; GO:0007165,signal transduction; GO:0007275,multicellular organism development; GO:0007389,pattern specification process; GO:0008150,biological_process; GO:0009719,response to endogenous stimulus; GO:0009725,response to hormone; GO:0009733,response to auxin; GO:0009734,auxin-activated signaling pathway; GO:0009755,hormone-mediated signalin…	--	PWA57568.1 FORKED 1 [Artemisia annua]
D.indicum_Contig1223_G00004	1.39953	0.426255	0.00102595	0.0365929	up	8.17719	4.50566	23.3053	3.53234	5.48676	3.78284	GO:0003674,molecular_function; GO:0003824,catalytic activity; GO:0004619,phosphoglycerate mutase activity; GO:0005575,cellular_component; GO:0005576,extracellular region; GO:0005622,intracellular anatomical structure; GO:0005623,obsolete cell; GO:0005737,cytoplasm; GO:0005739,mitochondrion; GO:0005740,mitochondrial envelope; GO:0005829,cytosol; GO:0005886,plasma membrane; GO:0005911,cell-cell jun…	gpmI; 2,3-bisphosphoglycerate-independent phosphoglycerate mutase [EC:5.4.2.12]; K15633; gpmI; 2,3-bisphosphoglycerate-independent phosphoglycerate mutase [EC:5.4.2.12]; K15633; gpmI; 2,3-bisphosphoglycerate-independent phosphoglycerate mutase [EC:5.4.2.12]; K15633;	PWA71837.1 2,3-bisphosphoglycerate-independent phosphoglycerate mutase [Artemisia annua]
D.indicum_Contig1225_G00015	1.77768	0.481295	0.000221149	0.0132739	up	1.18845	0.610974	1.08791	0.249559	0.290907	0.253447	GO:0003674,molecular_function; GO:0003700,DNA-binding transcription factor activity; GO:0005575,cellular_component; GO:0005622,intracellular anatomical structure; GO:0005623,obsolete cell; GO:0005634,nucleus; GO:0006355,regulation of DNA-templated transcription; GO:0007275,multicellular organism development; GO:0008150,biological_process; GO:0009653,anatomical structure morphogenesis; GO:0009888,…	--	PWA89854.1 transcription factor [Artemisia annua]
D.indicum_Contig1231_G00002	1.27826	0.622549	0.040046	0.292598	up	0.919645	1.32351	0.378424	0.467369	0.34896	0.227183	--	--	PWA47867.1 PATELLIN 1 [Artemisia annua]
D.indicum_Contig124_G00025	1.48985	0.627012	0.0174963	0.192034	up	1.52605	1.56054	0.808728	0.355134	0.681838	0.291307	--	--	PWA65991.1 hypothetical protein CTI12_AA330560 [Artemisia annua]
D.indicum_Contig124_G00096	1.57335	0.500915	0.00168401	0.049352	up	0.779959	0.934369	0.832048	0.464205	0.186875	0.163775	GO:0003674,molecular_function; GO:0003774,cytoskeletal motor activity; GO:0003777,microtubule motor activity; GO:0003824,catalytic activity; GO:0005575,cellular_component; GO:0005622,intracellular anatomical structure; GO:0005623,obsolete cell; GO:0005856,cytoskeleton; GO:0005871,kinesin complex; GO:0005875,microtubule associated complex; GO:0006928,obsolete movement of cell or subcellular compon…	--	PWA45145.1 kinesin-related protein [Artemisia annua]
D.indicum_Contig1241_G00001	1.25574	0.398504	0.00162637	0.0482094	up	3.19358	3.47258	7.81904	2.48659	1.83117	1.41568	--	--	ALF46652.1 TALE protein, partial [Chrysanthemum x morifolium]
D.indicum_Contig1249_G00002	1.09704	0.372422	0.00322238	0.0713972	up	2.90178	1.03525	2.65097	0.942373	1.13082	0.818477	GO:0003674,molecular_function; GO:0003824,catalytic activity; GO:0005215,transporter activity; GO:0005388,P-type calcium transporter activity; GO:0005488,binding; GO:0005515,protein binding; GO:0005516,calmodulin binding; GO:0005575,cellular_component; GO:0005622,intracellular anatomical structure; GO:0005623,obsolete cell; GO:0005737,cytoplasm; GO:0005783,endoplasmic reticulum; GO:0005789,endopl…	ATP2C; P-type Ca2+ transporter type 2C [EC:7.2.2.10]; K01537; POLK; DNA polymerase kappa [EC:2.7.7.7]; K03511; POLK; DNA polymerase kappa [EC:2.7.7.7]; K03511; POLK; DNA polymerase kappa [EC:2.7.7.7]; K03511; POLK; DNA polymerase kappa [EC:2.7.7.7]; K03511; POLK; DNA polymerase kappa [EC:2.7.7.7]; K03511; POLK; DNA polymerase kappa [EC:2.7.7.7]; K03511; POLK; DNA polymerase kappa [EC:2.7.7.7]; K0…	PWA69850.1 P-type ATPase [Artemisia annua]
D.indicum_Contig125_G00047	1.96876	0.890715	0.0270835	0.240435	up	1.34397	3.77942	1.95864	0.143348	0.688053	0.94068	--	SAUR; SAUR family protein; K14488;	PWA62690.1 small auxin-up RNA [Artemisia annua]
D.indicum_Contig125_G00057	1.61955	0.474928	0.0006494	0.0270388	up	6.5162	6.84114	10.8892	1.52905	2.80225	3.19261	--	--	PWA81190.1 hypothetical protein CTI12_AA189550 [Artemisia annua]
D.indicum_Contig125_G00068	1.13315	0.269642	2.64086e-05	0.0029909	up	68.6373	54.1183	86.734	21.5457	30.6913	38.3113	--	--	PWA81190.1 hypothetical protein CTI12_AA189550 [Artemisia annua]
D.indicum_Contig125_G00075	1.60646	0.231936	4.31986e-12	3.83752e-09	up	34.6033	26.8296	36.093	10.3606	10.857	9.16893	--	SAUR; SAUR family protein; K14488;	KAD6453881.1 hypothetical protein E3N88_08587 [Mikania micrantha]
D.indicum_Contig125_G00076	1.41075	0.295007	1.7349e-06	0.000359438	up	35.3323	22.2337	37.7325	12.3714	12.6768	8.81769	--	SAUR; SAUR family protein; K14488;	PWA34304.1 hypothetical protein CTI12_AA613550 [Artemisia annua]
D.indicum_Contig1265_G00009	1.26239	0.279485	6.2765e-06	0.000996772	up	10.6282	7.22869	8.82513	3.75671	4.06188	2.72473	--	CAD; cinnamyl-alcohol dehydrogenase [EC:1.1.1.195]; K00083;	XP_043631296.1 8-hydroxygeraniol dehydrogenase-like [Erigeron canadensis]
D.indicum_Contig1271_G00001	1.4638	0.600918	0.0148528	0.176392	up	1.25797	0.486419	1.69581	0.301896	0.676229	0.192607	GO:0003674,molecular_function; GO:0003824,catalytic activity; GO:0004553,hydrolase activity, hydrolyzing O-glycosyl compounds; GO:0008150,biological_process; GO:0008152,metabolic process; GO:0008422,beta-glucosidase activity; GO:0015926,glucosidase activity; GO:0016787,hydrolase activity; GO:0016798,hydrolase activity, acting on glycosyl bonds; GO:0071704,organic substance metabolic process; GO:1…	E3.2.1.21; beta-glucosidase [EC:3.2.1.21]; K01188; E3.2.1.21; beta-glucosidase [EC:3.2.1.21]; K01188; E3.2.1.21; beta-glucosidase [EC:3.2.1.21]; K01188; PH; prunasin beta-glucosidase [EC:3.2.1.118]; K13032;	PWA72390.1 beta-glucosidase [Artemisia annua]
D.indicum_Contig128_G00028	2.86864	1.30854	0.0283625	0.245288	up	0.95118	2.06346	0	0	0.125219	0.285325	GO:0001101,response to acid chemical; GO:0003674,molecular_function; GO:0003676,nucleic acid binding; GO:0003677,DNA binding; GO:0003700,DNA-binding transcription factor activity; GO:0005488,binding; GO:0006082,organic acid metabolic process; GO:0006355,regulation of DNA-templated transcription; GO:0006790,sulfur compound metabolic process; GO:0006807,nitrogen compound metabolic process; GO:00069…	--	ATN38173.1 CBF1 protein [Chrysanthemum lavandulifolium]
D.indicum_Contig128_G00037	1.75887	0.565738	0.00187736	0.0525583	up	1.6707	1.72774	2.30913	0.620816	0.695295	0.282911	--	--	PWA54708.1 cytochrome P450 [Artemisia annua]
D.indicum_Contig129_G00045	1.04063	0.44955	0.0206225	0.208787	up	4.76967	1.10151	4.14736	1.15105	1.49786	1.90234	GO:0000184,nuclear-transcribed mRNA catabolic process, nonsense-mediated decay; GO:0000288,nuclear-transcribed mRNA catabolic process, deadenylation-dependent decay; GO:0000291,nuclear-transcribed mRNA catabolic process, exonucleolytic; GO:0000956,nuclear-transcribed mRNA catabolic process; GO:0003674,molecular_function; GO:0003724,RNA helicase activity; GO:0003824,catalytic activity; GO:0004386,…	SKI2, SKIV2L; antiviral helicase SKI2 [EC:3.6.4.-]; K12599;	PWA77586.1 DNA/RNA helicase, DEAD/DEAH box type, N-terminal [Artemisia annua]
D.indicum_Contig1294_G00002	1.02564	0.35541	0.00390427	0.0807764	up	1.9519	1.81138	1.4792	0.832764	0.75946	0.865255	GO:0002376,immune system process; GO:0003674,molecular_function; GO:0003824,catalytic activity; GO:0004672,protein kinase activity; GO:0004674,protein serine/threonine kinase activity; GO:0004675,transmembrane receptor protein serine/threonine kinase activity; GO:0004888,transmembrane signaling receptor activity; GO:0005488,binding; GO:0005515,protein binding; GO:0005575,cellular_component; GO:00…	--	PWA62769.1 protein kinase superfamily protein [Artemisia annua]
D.indicum_Contig1299_G00001	1.54309	0.778257	0.0473951	0.317311	up	4.40668	0.517649	0.63408	0.428371	0.82245	0.527074	--	--	PWA34563.1 No apical meristem (NAM) protein [Artemisia annua]
D.indicum_Contig13_G00161	1.20906	0.291716	3.40328e-05	0.00358315	up	23.8641	13.3253	19.3659	9.06441	7.35681	6.66925	GO:0003674,molecular_function; GO:0003676,nucleic acid binding; GO:0003677,DNA binding; GO:0003700,DNA-binding transcription factor activity; GO:0005488,binding; GO:0005575,cellular_component; GO:0005622,intracellular anatomical structure; GO:0005623,obsolete cell; GO:0005634,nucleus; GO:0005737,cytoplasm; GO:0006355,regulation of DNA-templated transcription; GO:0007154,cell communication; GO:000…	--	APM86404.1 scarecrow-like transcription factor PAT1 protein [Chrysanthemum lavandulifolium]
D.indicum_Contig130_G00035	2.90828	0.887576	0.00105044	0.0370943	up	0.793036	0.23159	0.906808	0.0585592	0.0562154	0.128093	GO:0000003,reproduction; GO:0001172,RNA-templated transcription; GO:0002252,immune effector process; GO:0002376,immune system process; GO:0003006,developmental process involved in reproduction; GO:0003674,molecular_function; GO:0003824,catalytic activity; GO:0003968,RNA-directed 5'-3' RNA polymerase activity; GO:0005575,cellular_component; GO:0005622,intracellular anatomical structure; GO:0005623…	--	PWA42854.1 RNA-dependent RNA polymerase 6 [Artemisia annua]
D.indicum_Contig130_G00055	1.15432	0.521873	0.0269746	0.240122	up	6.41331	9.07061	5.60789	2.71607	2.25971	4.1588	--	--	--
D.indicum_Contig130_G00101	1.71611	0.72865	0.0185131	0.197378	up	1.47323	0.788749	0.990931	0	0.496051	0.446172	--	--	PWA82326.1 hypothetical protein CTI12_AA176570 [Artemisia annua]
D.indicum_Contig1308_G00005	2.04306	0.616768	0.000924573	0.0338696	up	4.98631	4.0752	4.6326	0.897484	1.43594	0.817983	--	--	PWA35237.1 Pyruvate kinase [Artemisia annua]
D.indicum_Contig132_G00075	1.07692	0.296736	0.000284291	0.0152482	up	1512.2	522.643	761.467	422.017	434.344	391.652	--	--	PWA67827.1 mechanosensitive ion channel MscS-like protein [Artemisia annua]
D.indicum_Contig132_G00133	1.06652	0.248516	1.77426e-05	0.00219291	up	18.2118	11.1858	20.5783	7.17602	7.34238	8.00991	GO:0000003,reproduction; GO:0003006,developmental process involved in reproduction; GO:0003674,molecular_function; GO:0003824,catalytic activity; GO:0004553,hydrolase activity, hydrolyzing O-glycosyl compounds; GO:0004564,beta-fructofuranosidase activity; GO:0004575,sucrose alpha-glucosidase activity; GO:0005575,cellular_component; GO:0005622,intracellular anatomical structure; GO:0005623,obsolet…	--	PWA95923.1 hypothetical protein CTI12_AA044610 [Artemisia annua]
D.indicum_Contig132_G00143	1.42586	0.613525	0.0201232	0.205919	up	1.63	0.705198	1.02329	0.401208	0.423664	0.351041	--	--	PWA55721.1 hypothetical protein CTI12_AA425290 [Artemisia annua]
D.indicum_Contig133_G00042	1.00945	0.398762	0.0113592	0.152531	up	3.12778	1.55925	2.65209	0.636892	1.26647	1.5424	GO:0001708,cell fate specification; GO:0007275,multicellular organism development; GO:0007389,pattern specification process; GO:0008150,biological_process; GO:0009653,anatomical structure morphogenesis; GO:0009790,embryo development; GO:0009880,embryonic pattern specification; GO:0009888,tissue development; GO:0009933,meristem structural organization; GO:0009987,cellular process; GO:0010014,meris…	--	PWA78671.1 hypothetical protein CTI12_AA212510 [Artemisia annua]
D.indicum_Contig134_G00002	1.63814	0.482755	0.00069053	0.0283666	up	3.17859	1.51177	1.38037	0.655306	0.943615	0.246369	GO:0003674,molecular_function; GO:0003824,catalytic activity; GO:0004672,protein kinase activity; GO:0004674,protein serine/threonine kinase activity; GO:0005488,binding; GO:0005515,protein binding; GO:0005516,calmodulin binding; GO:0005575,cellular_component; GO:0005623,obsolete cell; GO:0005886,plasma membrane; GO:0006468,protein phosphorylation; GO:0006793,phosphorus metabolic process; GO:0006…	--	PWA90791.1 S-locus glycoprotein domain-containing protein [Artemisia annua]
D.indicum_Contig134_G00007	1.08563	0.334628	0.0011774	0.0397957	up	11.519	6.20668	12.8294	2.82493	5.07504	5.69373	GO:0003674,molecular_function; GO:0003824,catalytic activity; GO:0004672,protein kinase activity; GO:0004674,protein serine/threonine kinase activity; GO:0005575,cellular_component; GO:0005622,intracellular anatomical structure; GO:0005623,obsolete cell; GO:0005634,nucleus; GO:0005737,cytoplasm; GO:0006468,protein phosphorylation; GO:0006793,phosphorus metabolic process; GO:0006796,phosphate-cont…	SNRK2; serine/threonine-protein kinase SRK2 [EC:2.7.11.1]; K14498; SNRK2; serine/threonine-protein kinase SRK2 [EC:2.7.11.1]; K14498;	PWA80819.1 rho-associated protein kinase 1/2 [Artemisia annua]
D.indicum_Contig134_G00044	3.3034	0.55862	3.34916e-09	1.58654e-06	up	1.68474	2.01569	1.55352	0.205833	0.112911	0.19296	--	--	PWA82762.1 helitron helicase-like domain-containing protein [Artemisia annua]
D.indicum_Contig1348_G00006	2.34601	0.692639	0.000706454	0.0286891	up	0.634912	0.676596	1.66553	0.224545	0.15397	0.175418	GO:0003674,molecular_function; GO:0003824,catalytic activity; GO:0005575,cellular_component; GO:0005622,intracellular anatomical structure; GO:0005623,obsolete cell; GO:0005737,cytoplasm; GO:0005768,endosome; GO:0005794,Golgi apparatus; GO:0005802,trans-Golgi network; GO:0008194,UDP-glycosyltransferase activity; GO:0012505,endomembrane system; GO:0016740,transferase activity; GO:0016757,glycosylt…	GAUT; alpha-1,4-galacturonosyltransferase [EC:2.4.1.43]; K13648;	PWA81415.1 galacturonosyltransferase 10 [Artemisia annua]
D.indicum_Contig136_G00005	1.06659	0.429936	0.0131087	0.164941	up	3.2282	0.838975	2.83616	0.822454	0.860029	1.39747	--	--	PWA80282.1 GYF-like protein [Artemisia annua]
D.indicum_Contig136_G00055	1.31799	0.525879	0.0122017	0.158527	up	12.0349	4.33001	11.7615	1.86884	3.91425	4.83115	--	--	KVI05778.1 F-box domain, cyclin-like protein [Cynara cardunculus var. scolymus]
D.indicum_Contig1360_G00001	1.96113	0.569547	0.000574623	0.024812	up	8.95978	17.4357	10.1327	4.93118	3.74301	0.376272	GO:0006950,response to stress; GO:0006995,cellular response to nitrogen starvation; GO:0007154,cell communication; GO:0008150,biological_process; GO:0009267,cellular response to starvation; GO:0009605,response to external stimulus; GO:0009987,cellular process; GO:0009991,response to extracellular stimulus; GO:0031667,response to nutrient levels; GO:0031668,cellular response to extracellular stimu…	GABARAP, ATG8, LC3; GABA(A) receptor-associated protein; K08341; GABARAP, ATG8, LC3; GABA(A) receptor-associated protein; K08341; GABARAP, ATG8, LC3; GABA(A) receptor-associated protein; K08341; GABARAP, ATG8, LC3; GABA(A) receptor-associated protein; K08341; GABARAP, ATG8, LC3; GABA(A) receptor-associated protein; K08341; GABARAP, ATG8, LC3; GABA(A) receptor-associated protein; K08341; GABARAP, …	PWA94632.1 hypothetical protein CTI12_AA057270 [Artemisia annua]
D.indicum_Contig137_G00001	1.08524	0.503236	0.0310425	0.256219	up	2.94144	0.653032	2.84277	0.951113	0.97011	0.910204	--	--	PWA37017.1 multi antimicrobial extrusion protein [Artemisia annua]
D.indicum_Contig1371_G00002	2.5486	0.979734	0.00928648	0.136076	up	1.72488	0.0646746	1.0055	0.257567	0.14129	0.040243	GO:0000502,proteasome complex; GO:0005575,cellular_component; GO:0005622,intracellular anatomical structure; GO:0005623,obsolete cell; GO:0005634,nucleus; GO:0005737,cytoplasm; GO:0005829,cytosol; GO:0005838,proteasome regulatory particle; GO:0006508,proteolysis; GO:0006511,ubiquitin-dependent protein catabolic process; GO:0006807,nitrogen compound metabolic process; GO:0008150,biological_process…	PSMD1, RPN2; 26S proteasome regulatory subunit N2; K03032; PSMD1, RPN2; 26S proteasome regulatory subunit N2; K03032; PSMD1, RPN2; 26S proteasome regulatory subunit N2; K03032; PSMD1, RPN2; 26S proteasome regulatory subunit N2; K03032; PSMD1, RPN2; 26S proteasome regulatory subunit N2; K03032; PSMD1, RPN2; 26S proteasome regulatory subunit N2; K03032; PSMD1, RPN2; 26S proteasome regulatory subuni…	KVH90966.1 26S proteasome regulatory complex, non-ATPase subcomplex, Rpn2/Psmd1 subunit [Cynara cardunculus var. scolymus]
D.indicum_Contig138_G00085	1.05633	0.449987	0.0189013	0.199446	up	5.83145	4.40719	6.05518	2.91556	2.463	2.0408	--	glyA, SHMT; glycine hydroxymethyltransferase [EC:2.1.2.1]; K00600; glyA, SHMT; glycine hydroxymethyltransferase [EC:2.1.2.1]; K00600; glyA, SHMT; glycine hydroxymethyltransferase [EC:2.1.2.1]; K00600; glyA, SHMT; glycine hydroxymethyltransferase [EC:2.1.2.1]; K00600; glyA, SHMT; glycine hydroxymethyltransferase [EC:2.1.2.1]; K00600; glyA, SHMT; glycine hydroxymethyltransferase [EC:2.1.2.1]; K0060…	PWA38945.1 hypothetical protein CTI12_AA576680 [Artemisia annua]
D.indicum_Contig138_G00089	1.13953	0.298267	0.000133185	0.00927953	up	17.0431	6.95487	15.4035	4.38166	6.66928	5.79441	--	--	PWA77592.1 beta galactosidase 1 [Artemisia annua]
D.indicum_Contig14_G00277	1.09679	0.506083	0.0302189	0.253523	up	13.3117	3.62825	8.59562	1.17955	5.47297	4.58694	--	--	PWA97797.1 hypothetical protein CTI12_AA025770 [Artemisia annua]
D.indicum_Contig142_G00045	1.05007	0.463702	0.0235405	0.223808	up	4.28031	1.08905	2.46547	1.23918	1.15828	1.1413	GO:0000003,reproduction; GO:0003006,developmental process involved in reproduction; GO:0003674,molecular_function; GO:0003824,catalytic activity; GO:0005575,cellular_component; GO:0005623,obsolete cell; GO:0005886,plasma membrane; GO:0005887,integral component of plasma membrane; GO:0006139,nucleobase-containing compound metabolic process; GO:0006725,cellular aromatic compound metabolic process; …	ENTPD1_3_8, CD39; apyrase [EC:3.6.1.5]; K01510; ENTPD1_3_8, CD39; apyrase [EC:3.6.1.5]; K01510; ENTPD1_3_8, CD39; apyrase [EC:3.6.1.5]; K01510;	PWA65134.1 nucleoside phosphatase GDA1/CD39 [Artemisia annua]
D.indicum_Contig142_G00048	2.35793	1.03542	0.0227701	0.220357	up	0.75984	0.726504	0.62012	0.340389	0.0466806	0	GO:0000302,response to reactive oxygen species; GO:0001067,transcription regulatory region nucleic acid binding; GO:0001101,response to acid chemical; GO:0003674,molecular_function; GO:0003676,nucleic acid binding; GO:0003677,DNA binding; GO:0003700,DNA-binding transcription factor activity; GO:0005488,binding; GO:0005575,cellular_component; GO:0005622,intracellular anatomical structure; GO:00056…	--	PWA65137.1 AP2/ERF domain-containing protein [Artemisia annua]
D.indicum_Contig142_G00094	2.72856	1.19801	0.0227523	0.220357	up	0.269636	1.13738	0.471547	0	0	0.283089	--	E1.11.1.7; peroxidase [EC:1.11.1.7]; K00430;	PWA62902.1 peroxidase 4 [Artemisia annua]
D.indicum_Contig144_G00036	1.17611	0.323471	0.000277016	0.0150152	up	16.0322	12.6667	16.0214	3.66428	7.42608	7.74809	--	--	XP_021972741.1 hydroquinone glucosyltransferase [Helianthus annuus]
D.indicum_Contig1445_G00005	1.26007	0.608766	0.0384643	0.286537	up	3.01504	0.671897	3.48202	0.600697	0.943615	1.25424	--	--	PWA88449.1 hypothetical protein CTI12_AA090900 [Artemisia annua]
D.indicum_Contig145_G00037	1.36037	0.210859	1.10711e-10	7.15268e-08	up	23.6006	19.7696	30.9277	9.01403	9.30704	9.11378	--	--	KAD4888616.1 hypothetical protein E3N88_20689 [Mikania micrantha]
D.indicum_Contig148_G00001	1.78143	0.885063	0.044139	0.305959	up	2.61901	2.20951	1.9285	0	1.0162	0.86832	--	--	PWA50336.1 hypothetical protein CTI12_AA473550 [Artemisia annua]
D.indicum_Contig148_G00009	1.66927	0.541498	0.00205135	0.055013	up	2.50874	0.534934	2.60348	0.476357	0.66053	0.520992	--	--	PWA84149.1 ARM repeat superfamily protein [Artemisia annua]
D.indicum_Contig148_G00043	1.12335	0.315936	0.000377058	0.0185466	up	228.849	136.444	289.337	51.1675	123.819	109.324	--	--	PWA51035.1 rapid ALkalinization Factor [Artemisia annua]
D.indicum_Contig149_G00034	1.05379	0.343261	0.00214099	0.0565632	up	23.1576	6.32237	13.8931	5.83294	7.17562	6.59214	GO:0003674,molecular_function; GO:0003824,catalytic activity; GO:0004842,ubiquitin-protein transferase activity; GO:0005488,binding; GO:0005515,protein binding; GO:0005575,cellular_component; GO:0005622,intracellular anatomical structure; GO:0005623,obsolete cell; GO:0005634,nucleus; GO:0005737,cytoplasm; GO:0006807,nitrogen compound metabolic process; GO:0008150,biological_process; GO:0008152,me…	--	PWA75026.1 zinc finger, RING/FYVE/PHD-type, Armadillo-type fold protein [Artemisia annua]
D.indicum_Contig149_G00049	2.07469	0.952033	0.0293156	0.249881	up	4.15734	0.362825	2.50706	0.550457	0.396318	0.602035	--	--	RVW89305.1 Protein VAC14-like [Vitis vinifera]
D.indicum_Contig15_G00021	1.10585	0.370133	0.0028107	0.0659785	up	6.6652	3.85317	12.5735	2.20267	3.78597	4.10687	GO:0003674,molecular_function; GO:0003824,catalytic activity; GO:0005575,cellular_component; GO:0005622,intracellular anatomical structure; GO:0005623,obsolete cell; GO:0005737,cytoplasm; GO:0005975,carbohydrate metabolic process; GO:0005984,disaccharide metabolic process; GO:0005991,trehalose metabolic process; GO:0005992,trehalose biosynthetic process; GO:0006793,phosphorus metabolic process; G…	TPS; trehalose 6-phosphate synthase/phosphatase [EC:2.4.1.15 3.1.3.12]; K16055;	XP_043628238.1 probable alpha,alpha-trehalose-phosphate synthase [UDP-forming]
D.indicum_Contig15_G00098	1.4784	0.258078	1.0133e-08	4.11502e-06	up	34.5075	19.6231	38.349	11.1234	8.64172	11.4815	GO:0000003,reproduction; GO:0003006,developmental process involved in reproduction; GO:0003674,molecular_function; GO:0003824,catalytic activity; GO:0005575,cellular_component; GO:0006793,phosphorus metabolic process; GO:0006796,phosphate-containing compound metabolic process; GO:0007275,multicellular organism development; GO:0008150,biological_process; GO:0008152,metabolic process; GO:0008374,O-…	GPAT; glycerol-3-phosphate acyltransferase [EC:2.3.1.15 2.3.1.198]; K13508; GPAT; glycerol-3-phosphate acyltransferase [EC:2.3.1.15 2.3.1.198]; K13508;	PWA89303.1 HAD-like domain-containing protein [Artemisia annua]
D.indicum_Contig15_G00106	1.65186	0.604438	0.00627816	0.10643	up	4.02863	1.58901	2.8822	0.150673	1.25356	1.15353	GO:0001101,response to acid chemical; GO:0003674,molecular_function; GO:0003676,nucleic acid binding; GO:0003723,RNA binding; GO:0003724,RNA helicase activity; GO:0003824,catalytic activity; GO:0004386,helicase activity; GO:0005488,binding; GO:0005575,cellular_component; GO:0005622,intracellular anatomical structure; GO:0005623,obsolete cell; GO:0005634,nucleus; GO:0005730,nucleolus; GO:0005737,c…	--	PWA96821.1 P-loop containing nucleoside triphosphate hydrolases superfamily protein [Artemisia annua]
D.indicum_Contig15_G00118	2.05043	0.347425	3.59604e-09	1.64878e-06	up	15.6177	5.80126	10.0214	2.83433	2.25547	2.03941	GO:0003674,molecular_function; GO:0005215,transporter activity; GO:0005575,cellular_component; GO:0005622,intracellular anatomical structure; GO:0005623,obsolete cell; GO:0005737,cytoplasm; GO:0005886,plasma membrane; GO:0005887,integral component of plasma membrane; GO:0005938,cell cortex; GO:0006810,transport; GO:0007154,cell communication; GO:0007165,signal transduction; GO:0008150,biological_…	--	XP_042753459.1 WAT1-related protein At3g18200 [Lactuca sativa]
D.indicum_Contig15_G00124	1.19978	0.608648	0.0486994	0.322188	up	0.824414	1.62286	1.08132	0.527594	0.379858	0.577031	GO:0000003,reproduction; GO:0000160,phosphorelay signal transduction system; GO:0000165,MAPK cascade; GO:0000187,obsolete activation of MAPK activity; GO:0001101,response to acid chemical; GO:0001932,regulation of protein phosphorylation; GO:0001934,positive regulation of protein phosphorylation; GO:0002229,defense response to oomycetes; GO:0002239,response to oomycetes; GO:0002376,immune system …	MKK9; mitogen-activated protein kinase kinase 9 [EC:2.7.12.2]; K20604;	PWA35246.1 Protein kinase, ATP binding site-containing protein [Artemisia annua]
D.indicum_Contig150_G00006	2.77771	0.698066	6.91622e-05	0.0059578	up	0.679835	1.34657	0.801224	0.170244	0.16343	0.0620655	GO:0001701,in utero embryonic development; GO:0003674,molecular_function; GO:0003824,catalytic activity; GO:0004842,ubiquitin-protein transferase activity; GO:0005488,binding; GO:0005515,protein binding; GO:0005575,cellular_component; GO:0005622,intracellular anatomical structure; GO:0005623,obsolete cell; GO:0005634,nucleus; GO:0005654,nucleoplasm; GO:0006275,regulation of DNA replication; GO:00…	--	PWA78819.1 DWNN domain-containing protein [Artemisia annua]
D.indicum_Contig150_G00023	1.53245	0.431552	0.000383752	0.0187438	up	6.80489	14.0078	7.85438	1.82905	3.59529	4.19138	GO:0005575,cellular_component; GO:0005622,intracellular anatomical structure; GO:0005623,obsolete cell; GO:0005737,cytoplasm; GO:0044424,obsolete intracellular part; GO:0044464,obsolete cell part;	HSP20; HSP20 family protein; K13993;	PWA69618.1 class II heat shock protein [Artemisia annua]
D.indicum_Contig150_G00027	1.81498	0.621659	0.003505	0.0758847	up	1.91751	3.31241	3.59291	0.35061	1.00973	1.05452	GO:0005575,cellular_component; GO:0005622,intracellular anatomical structure; GO:0005623,obsolete cell; GO:0005737,cytoplasm; GO:0044424,obsolete intracellular part; GO:0044464,obsolete cell part;	HSP20; HSP20 family protein; K13993;	PWA55938.1 Alpha crystallin/Hsp20 domain-containing protein [Artemisia annua]
D.indicum_Contig150_G00031	1.11832	0.441307	0.0112737	0.151772	up	5.98831	13.3189	9.83782	2.00325	5.18391	5.81078	GO:0005575,cellular_component; GO:0005622,intracellular anatomical structure; GO:0005623,obsolete cell; GO:0005737,cytoplasm; GO:0044424,obsolete intracellular part; GO:0044464,obsolete cell part;	HSP20; HSP20 family protein; K13993;	PWA69618.1 class II heat shock protein [Artemisia annua]
D.indicum_Contig150_G00033	1.0859	0.404098	0.00720525	0.116709	up	8.60139	16.6163	9.0472	4.06859	5.28424	6.28211	GO:0005575,cellular_component; GO:0005622,intracellular anatomical structure; GO:0005623,obsolete cell; GO:0005737,cytoplasm; GO:0044424,obsolete intracellular part; GO:0044464,obsolete cell part;	HSP20; HSP20 family protein; K13993;	PWA84139.1 HSP20-like chaperone [Artemisia annua]
D.indicum_Contig151_G00038	1.61982	0.631445	0.0103098	0.143736	up	20.4522	2.09632	14.7081	2.20183	5.28424	3.81289	--	--	KVH89849.1 Protein kinase, ATP binding site-containing protein [Cynara cardunculus var. scolymus]
D.indicum_Contig151_G00045	1.21915	0.447913	0.00649188	0.10862	up	15.3952	6.20483	6.26764	2.69245	2.2975	6.28211	--	--	PWA76764.1 hypothetical protein CTI12_AA229550 [Artemisia annua]
D.indicum_Contig152_G00016	1.46581	0.407619	0.000323105	0.0166393	up	4.82199	3.49081	8.17642	0.907003	2.07166	2.66811	--	--	PWA90801.1 Aspartic peptidase [Artemisia annua]
D.indicum_Contig152_G00071	1.04038	0.310385	0.000802535	0.0309128	up	20.6735	7.58749	15.7549	5.82325	6.64702	7.63634	GO:0000302,response to reactive oxygen species; GO:0001101,response to acid chemical; GO:0001676,long-chain fatty acid metabolic process; GO:0003674,molecular_function; GO:0003824,catalytic activity; GO:0004467,long-chain fatty acid-CoA ligase activity; GO:0005575,cellular_component; GO:0005622,intracellular anatomical structure; GO:0005623,obsolete cell; GO:0005737,cytoplasm; GO:0005777,peroxiso…	ACSL, fadD; long-chain acyl-CoA synthetase [EC:6.2.1.3]; K01897; ACSL, fadD; long-chain acyl-CoA synthetase [EC:6.2.1.3]; K01897; ACSL, fadD; long-chain acyl-CoA synthetase [EC:6.2.1.3]; K01897; ACSL, fadD; long-chain acyl-CoA synthetase [EC:6.2.1.3]; K01897; ACSL, fadD; long-chain acyl-CoA synthetase [EC:6.2.1.3]; K01897; ACSL, fadD; long-chain acyl-CoA synthetase [EC:6.2.1.3]; K01897; ACSL, fad…	PWA89832.1 long chain acyl-CoA synthetase 6, peroxisomal [Artemisia annua]
D.indicum_Contig1522_G00002	1.77631	0.853693	0.0374579	0.282529	up	0.417543	0.446192	0.292084	0.160327	0.102607	0.05845	--	--	PWA72045.1 NB-ARC domains-containing protein [Artemisia annua]
D.indicum_Contig153_G00007	1.2442	0.442171	0.00489538	0.092183	up	2.24842	3.06726	4.09941	1.74505	1.23436	0.803607	--	--	PWA79087.1 hypothetical protein CTI12_AA209680 [Artemisia annua]
D.indicum_Contig1530_G00003	1.79475	0.706096	0.0110287	0.150193	up	0.704728	0.704058	0.259462	0.249237	0.170901	0.0389415	GO:0003674,molecular_function; GO:0005488,binding; GO:0005515,protein binding; GO:0005575,cellular_component; GO:0005622,intracellular anatomical structure; GO:0005623,obsolete cell; GO:0005819,spindle; GO:0005856,cytoskeleton; GO:0005874,microtubule; GO:0005876,spindle microtubule; GO:0008017,microtubule binding; GO:0008092,cytoskeletal protein binding; GO:0015630,microtubule cytoskeleton; GO:00…	--	XP_024960203.1 AUGMIN subunit 4 [Cynara cardunculus var. scolymus]
D.indicum_Contig154_G00079	1.04594	0.273445	0.000130752	0.00920022	up	54.7682	26.9137	30.2347	18.4616	18.2344	14.5739	GO:0005575,cellular_component; GO:0005618,cell wall; GO:0005622,intracellular anatomical structure; GO:0005623,obsolete cell; GO:0005737,cytoplasm; GO:0005794,Golgi apparatus; GO:0012505,endomembrane system; GO:0030312,external encapsulating structure; GO:0043226,organelle; GO:0043227,membrane-bounded organelle; GO:0043229,intracellular organelle; GO:0043231,intracellular membrane-bounded organel…	E2.4.1.207; xyloglucan:xyloglucosyl transferase [EC:2.4.1.207]; K08235; TCH4; xyloglucan:xyloglucosyl transferase TCH4 [EC:2.4.1.207]; K14504;	PWA28509.1 beta-glucanase [Artemisia annua]
D.indicum_Contig1545_G00001	1.89888	0.771465	0.0138399	0.169861	up	2.11967	0.423531	1.17061	0.321278	0.257016	0.351382	GO:0003674,molecular_function; GO:0003676,nucleic acid binding; GO:0003723,RNA binding; GO:0003824,catalytic activity; GO:0004518,nuclease activity; GO:0004519,endonuclease activity; GO:0005488,binding; GO:0005575,cellular_component; GO:0005622,intracellular anatomical structure; GO:0005623,obsolete cell; GO:0006139,nucleobase-containing compound metabolic process; GO:0006725,cellular aromatic co…	--	PWA97770.1 Pentatricopeptide repeat-containing protein [Artemisia annua]
D.indicum_Contig156_G00017	1.1473	0.392224	0.00344326	0.0749475	up	8.57967	8.15439	15.5741	4.79565	3.20257	5.81511	GO:0000162,tryptophan biosynthetic process; GO:0002376,immune system process; GO:0003674,molecular_function; GO:0003824,catalytic activity; GO:0004497,monooxygenase activity; GO:0005575,cellular_component; GO:0005622,intracellular anatomical structure; GO:0005623,obsolete cell; GO:0005737,cytoplasm; GO:0005739,mitochondrion; GO:0005783,endoplasmic reticulum; GO:0005886,plasma membrane; GO:0006082…	CYP17A; steroid 17alpha-monooxygenase / 17alpha-hydroxyprogesterone deacetylase [EC:1.14.14.19 1.14.14.32]; K00512; CYP17A; steroid 17alpha-monooxygenase / 17alpha-hydroxyprogesterone deacetylase [EC:1.14.14.19 1.14.14.32]; K00512; CYP17A; steroid 17alpha-monooxygenase / 17alpha-hydroxyprogesterone deacetylase [EC:1.14.14.19 1.14.14.32]; K00512; CYP17A; steroid 17alpha-monooxygenase / 17alpha-hyd…	PWA57293.1 cytochrome P450 [Artemisia annua]
D.indicum_Contig156_G00077	2.14241	0.973228	0.0277116	0.242835	up	0.459149	1.29119	0.847581	0.0979461	0.470128	0	--	--	PWA36397.1 SKU5 similar 16 [Artemisia annua]
D.indicum_Contig157_G00004	1.12239	0.295962	0.000149232	0.0100289	up	8.42313	4.07728	8.50687	2.21725	3.15805	3.71659	GO:0000003,reproduction; GO:0003006,developmental process involved in reproduction; GO:0003674,molecular_function; GO:0003824,catalytic activity; GO:0005215,transporter activity; GO:0005575,cellular_component; GO:0005623,obsolete cell; GO:0005886,plasma membrane; GO:0005911,cell-cell junction; GO:0006810,transport; GO:0007275,multicellular organism development; GO:0008150,biological_process; GO:0…	ABCB1, CD243; ATP-binding cassette, subfamily B (MDR/TAP), member 1 [EC:7.6.2.2]; K05658; ABCB1, CD243; ATP-binding cassette, subfamily B (MDR/TAP), member 1 [EC:7.6.2.2]; K05658; ABCB1, CD243; ATP-binding cassette, subfamily B (MDR/TAP), member 1 [EC:7.6.2.2]; K05658; ABCB1, CD243; ATP-binding cassette, subfamily B (MDR/TAP), member 1 [EC:7.6.2.2]; K05658;	PWA36359.1 ABC transporter Tap-like, P-loop containing nucleoside triphosphate hydrolase [Artemisia annua]
D.indicum_Contig158_G00002	1.40225	0.477064	0.0032893	0.0725408	up	1.80404	1.46761	1.29578	0.649415	0.653109	0.338222	--	trpB; tryptophan synthase beta chain [EC:4.2.1.20]; K01696; trpB; tryptophan synthase beta chain [EC:4.2.1.20]; K01696;	XP_022036931.1 tryptophan synthase beta chain 1 [Helianthus annuus]
D.indicum_Contig158_G00006	1.52989	0.307303	6.40952e-07	0.000164147	up	12.502	5.9627	9.53264	2.59227	3.87102	2.69516	--	trpB; tryptophan synthase beta chain [EC:4.2.1.20]; K01696; trpB; tryptophan synthase beta chain [EC:4.2.1.20]; K01696;	XP_022036931.1 tryptophan synthase beta chain 1 [Helianthus annuus]
D.indicum_Contig158_G00022	2.88981	0.671408	1.67667e-05	0.00214617	up	2.3247	2.01569	3.55731	0.681872	0.119015	0.20339	--	--	PWA86406.1 hypothetical protein CTI12_AA137650 [Artemisia annua]
D.indicum_Contig158_G00063	1.35059	0.598675	0.024073	0.225849	up	3.82877	3.75595	2.41363	0.341899	1.55902	1.86967	--	--	PWA79269.1 hypothetical protein CTI12_AA206990 [Artemisia annua]
D.indicum_Contig158_G00085	1.19216	0.241322	7.80672e-07	0.000189677	up	51.1629	27.7345	40.87	13.4603	18.2694	17.8503	GO:0003674,molecular_function; GO:0003824,catalytic activity; GO:0005575,cellular_component; GO:0006793,phosphorus metabolic process; GO:0006796,phosphate-containing compound metabolic process; GO:0008150,biological_process; GO:0008152,metabolic process; GO:0008374,O-acyltransferase activity; GO:0009058,biosynthetic process; GO:0009059,macromolecule biosynthetic process; GO:0009987,cellular proce…	GPAT; glycerol-3-phosphate acyltransferase [EC:2.3.1.15 2.3.1.198]; K13508; GPAT; glycerol-3-phosphate acyltransferase [EC:2.3.1.15 2.3.1.198]; K13508;	PWA87220.1 phospholipid/glycerol acyltransferase [Artemisia annua]
D.indicum_Contig158_G00135	2.07458	0.712461	0.00359288	0.0769088	up	6.50105	2.25007	6.99644	0.640066	0.614447	2.27513	GO:0003674,molecular_function; GO:0003824,catalytic activity; GO:0005575,cellular_component; GO:0005622,intracellular anatomical structure; GO:0005623,obsolete cell; GO:0005737,cytoplasm; GO:0008840,4-hydroxy-tetrahydrodipicolinate synthase activity; GO:0009507,chloroplast; GO:0009536,plastid; GO:0016829,lyase activity; GO:0016835,carbon-oxygen lyase activity; GO:0016836,hydro-lyase activity; GO:…	dapA; 4-hydroxy-tetrahydrodipicolinate synthase [EC:4.3.3.7]; K01714; dapA; 4-hydroxy-tetrahydrodipicolinate synthase [EC:4.3.3.7]; K01714;	PWA66716.1 dihydrodipicolinate synthase [Artemisia annua]
D.indicum_Contig158_G00188	1.04917	0.309751	0.000706238	0.0286891	up	7.29607	4.4241	7.02773	2.57172	2.15362	3.83005	GO:0000255,allantoin metabolic process; GO:0000256,allantoin catabolic process; GO:0003674,molecular_function; GO:0003824,catalytic activity; GO:0004038,allantoinase activity; GO:0005575,cellular_component; GO:0005622,intracellular anatomical structure; GO:0005623,obsolete cell; GO:0005737,cytoplasm; GO:0005783,endoplasmic reticulum; GO:0006139,nucleobase-containing compound metabolic process; GO…	allB; allantoinase [EC:3.5.2.5]; K01466;	QCO69520.1 allantoinase [Chrysanthemum x morifolium]
D.indicum_Contig159_G00083	1.02585	0.362191	0.00462083	0.0891789	up	4.45047	1.31772	2.93737	1.12967	1.27177	1.60618	GO:0005575,cellular_component; GO:0005623,obsolete cell; GO:0005886,plasma membrane; GO:0016020,membrane; GO:0044464,obsolete cell part; GO:0071944,cell periphery;	E2.4.1.34; 1,3-beta-glucan synthase [EC:2.4.1.34]; K00706; E2.4.1.34; 1,3-beta-glucan synthase [EC:2.4.1.34]; K00706;	XP_043634205.1 callose synthase 3-like isoform X1 [Erigeron canadensis]
D.indicum_Contig16_G00012	2.91706	0.918485	0.00149347	0.0459469	up	3.1857	0.831873	0.729567	0.218435	0.209692	0.159269	GO:0003674,molecular_function; GO:0005215,transporter activity; GO:0005575,cellular_component; GO:0005623,obsolete cell; GO:0005886,plasma membrane; GO:0005887,integral component of plasma membrane; GO:0006810,transport; GO:0006811,ion transport; GO:0006820,anion transport; GO:0006950,response to stress; GO:0007154,cell communication; GO:0008150,biological_process; GO:0008272,sulfate transport; G…	--	PWA47473.1 sulfate transporter 1,2 [Artemisia annua]
D.indicum_Contig16_G00089	1.22653	0.453976	0.00689738	0.113013	up	6.28756	2.8644	5.38797	2.47464	0.985002	2.37645	--	--	AAB71529.1 unconventional myosin [Helianthus annuus]
D.indicum_Contig160_G00070	1.18487	0.573373	0.0387821	0.287576	up	3.0244	1.22472	1.79831	0.580651	1.2263	0.698564	GO:0001932,regulation of protein phosphorylation; GO:0001934,positive regulation of protein phosphorylation; GO:0003674,molecular_function; GO:0003824,catalytic activity; GO:0004672,protein kinase activity; GO:0004674,protein serine/threonine kinase activity; GO:0005575,cellular_component; GO:0005622,intracellular anatomical structure; GO:0005623,obsolete cell; GO:0005737,cytoplasm; GO:0005938,ce…	--	PWA74447.1 spc97 / Spc98 family of spindle pole body (SBP) component [Artemisia annua]
D.indicum_Contig160_G00073	1.07936	0.328914	0.00103222	0.0366987	up	4.34816	2.08244	3.55305	1.22121	1.92472	1.31571	GO:0003674,molecular_function; GO:0005215,transporter activity; GO:0005575,cellular_component; GO:0005623,obsolete cell; GO:0005886,plasma membrane; GO:0005887,integral component of plasma membrane; GO:0006810,transport; GO:0006857,oligopeptide transport; GO:0008150,biological_process; GO:0009628,response to abiotic stimulus; GO:0015833,peptide transport; GO:0016020,membrane; GO:0016021,integral …	--	PWA94438.1 oligopeptide transporter, OPT superfamily [Artemisia annua]
D.indicum_Contig160_G00074	1.24347	0.499407	0.0127782	0.162964	up	0.81918	0.540857	0.638443	0.307709	0.22975	0.261754	GO:0003674,molecular_function; GO:0005215,transporter activity; GO:0005575,cellular_component; GO:0005623,obsolete cell; GO:0005886,plasma membrane; GO:0005887,integral component of plasma membrane; GO:0006810,transport; GO:0006857,oligopeptide transport; GO:0008150,biological_process; GO:0009628,response to abiotic stimulus; GO:0015833,peptide transport; GO:0016020,membrane; GO:0016021,integral …	--	PWA94438.1 oligopeptide transporter, OPT superfamily [Artemisia annua]
D.indicum_Contig161_G00002	1.40534	0.430143	0.00108639	0.0378002	up	33.5329	8.51849	33.6818	5.86356	11.3726	9.55404	--	--	PWA39111.1 ABC transporter family protein [Artemisia annua]
D.indicum_Contig161_G00009	6.82383	0.557618	1.96069e-34	2.58738e-30	up	72.1561	45.1515	50.0018	0.764524	0.146785	0.501696	--	--	PWA60849.1 hypothetical protein CTI12_AA378760 [Artemisia annua]
D.indicum_Contig161_G00064	3.44237	0.605381	1.29828e-08	4.98731e-06	up	5.68687	5.19749	10.6705	0.454923	0.327536	1.11949	--	--	PWA67566.1 aldehyde oxidase 2 [Artemisia annua]
D.indicum_Contig161_G00065	3.72201	0.446411	7.57886e-17	1.34653e-13	up	13.2113	16.6789	30.0683	2.42849	0.690751	1.18046	--	--	--
D.indicum_Contig1613_G00003	1.30946	0.434431	0.00257666	0.0629267	up	2.4944	0.782089	3.45138	0.486237	1.12731	0.933155	GO:0005575,cellular_component; GO:0005911,cell-cell junction; GO:0009506,plasmodesma; GO:0030054,cell junction; GO:0055044,symplast;	--	PWA89011.1 hypothetical protein CTI12_AA064320 [Artemisia annua]
D.indicum_Contig1627_G00005	1.49355	0.378097	7.80951e-05	0.00651029	up	3.04719	2.2494	2.69478	0.997205	0.893471	0.799805	GO:0005575,cellular_component; GO:0005622,intracellular anatomical structure; GO:0005623,obsolete cell; GO:0005737,cytoplasm; GO:0009507,chloroplast; GO:0009536,plastid; GO:0043226,organelle; GO:0043227,membrane-bounded organelle; GO:0043229,intracellular organelle; GO:0043231,intracellular membrane-bounded organelle; GO:0044424,obsolete intracellular part; GO:0044444,obsolete cytoplasmic part; G…	--	PWA73267.1 O-fucosyltransferase family protein [Artemisia annua]
D.indicum_Contig163_G00003	1.12927	0.461192	0.0143413	0.173162	up	4.88168	1.18911	3.15637	1.12203	1.23552	1.5881	GO:0000003,reproduction; GO:0000145,exocyst; GO:0000902,cell morphogenesis; GO:0000904,cell morphogenesis involved in differentiation; GO:0003006,developmental process involved in reproduction; GO:0005575,cellular_component; GO:0005622,intracellular anatomical structure; GO:0005623,obsolete cell; GO:0005737,cytoplasm; GO:0005829,cytosol; GO:0005938,cell cortex; GO:0007154,cell communication; GO:0…	--	PWA61014.1 hypothetical protein CTI12_AA377240 [Artemisia annua]
D.indicum_Contig164_G00015	1.13143	0.274297	3.70983e-05	0.00386298	up	36.0537	17.4532	30.3249	9.51763	12.38	14.1947	--	--	PWA65043.1 phosphoglucosamine mutase family protein [Artemisia annua]
D.indicum_Contig1644_G00002	1.83606	0.414411	9.40054e-06	0.00139911	up	10.6103	4.69444	11.1333	1.08643	2.47699	3.41615	GO:0000003,reproduction; GO:0000578,embryonic axis specification; GO:0000902,cell morphogenesis; GO:0000904,cell morphogenesis involved in differentiation; GO:0003006,developmental process involved in reproduction; GO:0003674,molecular_function; GO:0005215,transporter activity; GO:0005575,cellular_component; GO:0005622,intracellular anatomical structure; GO:0005623,obsolete cell; GO:0005737,cytop…	--	CAB4087877.1 unnamed protein product [Lactuca saligna]
D.indicum_Contig1646_G00001	1.37666	0.64854	0.0337782	0.268383	up	1.03453	0.423919	1.16307	0.539107	0.217907	0.186196	GO:0003674,molecular_function; GO:0003824,catalytic activity; GO:0004385,guanylate kinase activity; GO:0005575,cellular_component; GO:0005622,intracellular anatomical structure; GO:0005623,obsolete cell; GO:0005737,cytoplasm; GO:0005739,mitochondrion; GO:0005829,cytosol; GO:0006139,nucleobase-containing compound metabolic process; GO:0006163,purine nucleotide metabolic process; GO:0006725,cellula…	E2.7.4.8, gmk; guanylate kinase [EC:2.7.4.8]; K00942;	PWA65979.1 Guanylate kinase [Artemisia annua]
D.indicum_Contig165_G00057	1.51853	0.637277	0.0171796	0.190229	up	0.841566	0.58757	0.634377	0.167143	0.213937	0.304674	--	UGT73C; UDP-glucosyltransferase 73C [EC:2.4.1.-]; K13496;	PWA59567.1 UDP-glucuronosyl/UDP-glucosyltransferase [Artemisia annua]
D.indicum_Contig165_G00058	1.91419	0.883426	0.0302514	0.253523	up	1.10274	0.416196	0.228376	0.111429	0.294163	0.0304674	--	UGT73C; UDP-glucosyltransferase 73C [EC:2.4.1.-]; K13496;	PWA59567.1 UDP-glucuronosyl/UDP-glucosyltransferase [Artemisia annua]
D.indicum_Contig165_G00077	1.38668	0.407802	0.00067291	0.027844	up	14.0135	3.53312	10.986	3.45324	3.71085	3.044	--	--	PWA67410.1 phosphatidylinositol-4-phosphate 5-kinase, core [Artemisia annua]
D.indicum_Contig166_G00013	1.02383	0.386382	0.00805431	0.125327	up	3.07951	1.17955	2.4142	1.18926	0.717613	1.17062	--	E2.7.1.-; kinase [EC:2.7.1.-]; K00924;	PWA96494.1 Leucine-rich repeat-containing protein [Artemisia annua]
D.indicum_Contig166_G00146	1.62705	0.513108	0.00151934	0.0463517	up	18.3178	2.91156	7.81521	2.63336	3.26188	2.88011	--	--	XP_035841055.1 oligopeptide transporter 5 isoform X2 [Helianthus annuus]
D.indicum_Contig167_G00051	1.26016	0.389975	0.00123187	0.0407664	up	7.2344	8.16262	5.04516	4.38832	2.04499	1.72409	--	--	PWA53800.1 myb/SANT-like domain, Harbinger transposase-derived nuclease domain protein [Artemisia annua]
D.indicum_Contig1670_G00002	1.43713	0.56162	0.0105005	0.145395	up	2.37779	0.784957	1.32585	0.727768	0.317563	0.50652	GO:0003674,molecular_function; GO:0003824,catalytic activity; GO:0008115,sarcosine oxidase activity; GO:0008150,biological_process; GO:0008152,metabolic process; GO:0016491,oxidoreductase activity; GO:0016645,oxidoreductase activity, acting on the CH-NH group of donors; GO:0016647,oxidoreductase activity, acting on the CH-NH group of donors, oxygen as acceptor; GO:0055114,obsolete oxidation-reduc…	PIPOX; sarcosine oxidase / L-pipecolate oxidase [EC:1.5.3.1 1.5.3.7]; K00306; PIPOX; sarcosine oxidase / L-pipecolate oxidase [EC:1.5.3.1 1.5.3.7]; K00306; PIPOX; sarcosine oxidase / L-pipecolate oxidase [EC:1.5.3.1 1.5.3.7]; K00306;	PWA60880.1 FAD/NAD(P)-binding domain-containing protein [Artemisia annua]
D.indicum_Contig1670_G00003	1.21999	0.418357	0.0035438	0.0763178	up	3.07439	1.83598	2.83932	1.4922	0.700321	0.942947	GO:0003674,molecular_function; GO:0003824,catalytic activity; GO:0008115,sarcosine oxidase activity; GO:0008150,biological_process; GO:0008152,metabolic process; GO:0016491,oxidoreductase activity; GO:0016645,oxidoreductase activity, acting on the CH-NH group of donors; GO:0016647,oxidoreductase activity, acting on the CH-NH group of donors, oxygen as acceptor; GO:0055114,obsolete oxidation-reduc…	PIPOX; sarcosine oxidase / L-pipecolate oxidase [EC:1.5.3.1 1.5.3.7]; K00306; PIPOX; sarcosine oxidase / L-pipecolate oxidase [EC:1.5.3.1 1.5.3.7]; K00306; PIPOX; sarcosine oxidase / L-pipecolate oxidase [EC:1.5.3.1 1.5.3.7]; K00306;	PWA60880.1 FAD/NAD(P)-binding domain-containing protein [Artemisia annua]
D.indicum_Contig168_G00023	1.67838	0.382874	1.16709e-05	0.00161053	up	15.1148	4.30526	14.9878	3.73952	3.41035	2.90384	--	CYP17A; steroid 17alpha-monooxygenase / 17alpha-hydroxyprogesterone deacetylase [EC:1.14.14.19 1.14.14.32]; K00512; CYP17A; steroid 17alpha-monooxygenase / 17alpha-hydroxyprogesterone deacetylase [EC:1.14.14.19 1.14.14.32]; K00512; CYP17A; steroid 17alpha-monooxygenase / 17alpha-hydroxyprogesterone deacetylase [EC:1.14.14.19 1.14.14.32]; K00512; CYP17A; steroid 17alpha-monooxygenase / 17alpha-hyd…	PWA88028.1 cytochrome P450 mono-oxygenase [Artemisia annua]
D.indicum_Contig17_G00074	2.09025	0.283858	1.78831e-13	2.11818e-10	up	14.287	13.57	22.351	3.00885	3.08994	5.07648	GO:0003674,molecular_function; GO:0003824,catalytic activity; GO:0004066,asparagine synthase (glutamine-hydrolyzing) activity; GO:0005488,binding; GO:0005515,protein binding; GO:0006082,organic acid metabolic process; GO:0006520,cellular amino acid metabolic process; GO:0006528,asparagine metabolic process; GO:0006529,asparagine biosynthetic process; GO:0006807,nitrogen compound metabolic process…	asnB, ASNS; asparagine synthase (glutamine-hydrolysing) [EC:6.3.5.4]; K01953;	PWA57063.1 asparagine synthetase [Artemisia annua]
D.indicum_Contig17_G00134	1.27895	0.578314	0.0269996	0.240224	up	9.5571	2.01569	8.79669	1.32786	3.36059	3.16861	--	--	--
D.indicum_Contig172_G00004	1.44827	0.667186	0.0299528	0.252586	up	3.79473	1.24499	1.41329	1.01187	0.90661	0.295115	GO:0003674,molecular_function; GO:0003824,catalytic activity; GO:0004672,protein kinase activity; GO:0004674,protein serine/threonine kinase activity; GO:0005488,binding; GO:0005515,protein binding; GO:0005516,calmodulin binding; GO:0005575,cellular_component; GO:0005623,obsolete cell; GO:0005886,plasma membrane; GO:0006468,protein phosphorylation; GO:0006793,phosphorus metabolic process; GO:0006…	IRAK4; interleukin-1 receptor-associated kinase 4 [EC:2.7.11.1]; K04733; IRAK4; interleukin-1 receptor-associated kinase 4 [EC:2.7.11.1]; K04733; IRAK4; interleukin-1 receptor-associated kinase 4 [EC:2.7.11.1]; K04733; IRAK4; interleukin-1 receptor-associated kinase 4 [EC:2.7.11.1]; K04733; IRAK4; interleukin-1 receptor-associated kinase 4 [EC:2.7.11.1]; K04733; IRAK4; interleukin-1 receptor-asso…	PWA58939.1 S-locus lectin protein kinase family protein [Artemisia annua]
D.indicum_Contig174_G00070	1.05342	0.278394	0.000154388	0.0102801	up	26.2552	15.7632	18.6973	11.9446	9.27711	6.4685	--	E2.1.1.111; anthranilate N-methyltransferase [EC:2.1.1.111]; K12643; E2.1.1.68, COMT; caffeic acid 3-O-methyltransferase [EC:2.1.1.68]; K13066;	PWA78000.1 caffeic acid 3-O-methyltransferase [Artemisia annua]
D.indicum_Contig176_G00010	1.51033	0.33859	8.17078e-06	0.00125552	up	33.2242	14.5337	53.9609	9.95193	11.7365	11.7888	--	KCS; 3-ketoacyl-CoA synthase [EC:2.3.1.199]; K15397; KCS; 3-ketoacyl-CoA synthase [EC:2.3.1.199]; K15397;	XP_043622933.1 3-ketoacyl-CoA synthase 2-like [Erigeron canadensis]
D.indicum_Contig176_G00065	1.51712	0.56653	0.00740815	0.119248	up	0.945857	0.847837	1.39568	0.170244	0.517529	0.372393	--	--	PWA59702.1 11-S seed storage protein, RmlC-like jelly roll fold protein [Artemisia annua]
D.indicum_Contig177_G00019	1.91479	0.965846	0.0474236	0.317427	up	0.0769355	0.584154	0.605461	0.221561	0.0472652	0.0538493	--	--	XP_022029105.1 uncharacterized protein LOC110930175 [Helianthus annuus]
D.indicum_Contig178_G00018	1.07039	0.339306	0.00160692	0.0477323	up	6.92579	3.5183	7.74908	3.21696	2.23036	2.69743	--	--	AMR68996.1 DOF transcription factor 21, partial [Chrysanthemum x morifolium]
D.indicum_Contig18_G00090	1.20141	0.392869	0.00222789	0.0578987	up	49.2701	15.969	49.2892	9.08521	18.0844	19.5808	--	--	AFV15390.1 carotenoid cleavage dioxygenase 1 [Tanacetum cinerariifolium]
D.indicum_Contig180_G00100	1.34877	0.471824	0.00425478	0.0849372	up	1.52568	2.25855	2.56747	0.967168	1.11415	0.302227	GO:0000166,nucleotide binding; GO:0003674,molecular_function; GO:0003824,catalytic activity; GO:0005488,binding; GO:0005524,ATP binding; GO:0005575,cellular_component; GO:0005622,intracellular anatomical structure; GO:0005623,obsolete cell; GO:0005737,cytoplasm; GO:0005975,carbohydrate metabolic process; GO:0006793,phosphorus metabolic process; GO:0006796,phosphate-containing compound metabolic p…	--	PWA63754.1 xylulose kinase-1 [Artemisia annua]
D.indicum_Contig181_G00047	2.36277	0.682764	0.000539	0.0237185	up	4.92335	3.78706	3.54533	1.25104	0.400322	0.608116	--	--	PWA91585.1 zinc finger, MIZ-type, Zinc finger, RING/FYVE/PHD-type, E3 SUMO protein ligase [Artemisia annua]
D.indicum_Contig182_G00022	1.84778	0.912115	0.0427832	0.30194	up	2.81593	2.69959	1.11922	0	0.707711	1.07506	--	--	PWA94559.1 glutamine-tRNA ligase, putative / glutaminyl-tRNA synthetase, putative / GlnRS [Artemisia annua]
D.indicum_Contig182_G00095	1.97133	0.562798	0.000460521	0.0211149	up	1.07118	1.51898	1.47474	0.656348	0.210026	0.119641	--	--	PWA89628.1 ankyrin repeat-containing domain, PGG domain protein [Artemisia annua]
D.indicum_Contig182_G00154	1.04492	0.203818	2.94818e-07	8.05844e-05	up	57.1272	39.8899	62.515	24.806	24.4368	23.9328	GO:0003674,molecular_function; GO:0005215,transporter activity; GO:0005310,dicarboxylic acid transmembrane transporter activity; GO:0005342,organic acid transmembrane transporter activity; GO:0005575,cellular_component; GO:0005622,intracellular anatomical structure; GO:0005623,obsolete cell; GO:0005737,cytoplasm; GO:0005773,vacuole; GO:0006810,transport; GO:0006811,ion transport; GO:0006820,anion…	--	PWA83876.1 Sodium/sulfate symporter [Artemisia annua]
D.indicum_Contig183_G00020	3.37299	0.988154	0.000641522	0.0267791	up	9.32513	0.469676	4.13786	0	0.384775	0.87675	--	--	PWA97225.1 thioredoxin superfamily protein [Artemisia annua]
D.indicum_Contig183_G00024	3.99589	1.04246	0.000126529	0.00896968	up	5.01052	1.8787	2.19063	0	0.384775	0.146125	--	--	PWA97224.1 glutaredoxin-like II, Thioredoxin-like fold protein [Artemisia annua]
D.indicum_Contig183_G00029	1.9114	0.622684	0.00214331	0.0565701	up	4.45379	2.81805	5.23318	0.66803	1.02607	1.46125	--	--	PWA97224.1 glutaredoxin-like II, Thioredoxin-like fold protein [Artemisia annua]
D.indicum_Contig183_G00032	2.05843	0.851153	0.0155888	0.180714	up	1.25263	5.98837	1.33872	0.534424	0.76955	0.730625	--	--	PWA76505.1 glutaredoxin-like II, Thioredoxin-like fold protein [Artemisia annua]
D.indicum_Contig183_G00063	1.40916	0.337479	2.97268e-05	0.00328811	up	29.744	11.8473	23.1945	9.08067	7.27932	6.55276	GO:0003674,molecular_function; GO:0005215,transporter activity; GO:0005575,cellular_component; GO:0005623,obsolete cell; GO:0005886,plasma membrane; GO:0005887,integral component of plasma membrane; GO:0006810,transport; GO:0006857,oligopeptide transport; GO:0008150,biological_process; GO:0015833,peptide transport; GO:0016020,membrane; GO:0016021,integral component of membrane; GO:0022857,transme…	--	PWA89237.1 Oligopeptide transporter OPT superfamily [Artemisia annua]
D.indicum_Contig183_G00064	1.77398	0.446945	7.21381e-05	0.0061214	up	28.797	4.72096	17.4284	5.25107	4.40354	4.22481	GO:0003674,molecular_function; GO:0005215,transporter activity; GO:0005575,cellular_component; GO:0005623,obsolete cell; GO:0005886,plasma membrane; GO:0005887,integral component of plasma membrane; GO:0006810,transport; GO:0006857,oligopeptide transport; GO:0008150,biological_process; GO:0015833,peptide transport; GO:0016020,membrane; GO:0016021,integral component of membrane; GO:0022857,transme…	--	PWA89237.1 Oligopeptide transporter OPT superfamily [Artemisia annua]
D.indicum_Contig184_G00107	1.28398	0.489884	0.00876769	0.131827	up	0.799321	0.747639	0.63816	0.366971	0.304244	0.182435	--	--	PWA42254.1 Leucine-rich repeat-containing protein [Artemisia annua]
D.indicum_Contig184_G00109	1.67386	0.455824	0.000240494	0.0138953	up	1.57318	0.812913	1.11769	0.415297	0.289945	0.330335	--	--	PWA42254.1 Leucine-rich repeat-containing protein [Artemisia annua]
D.indicum_Contig184_G00126	1.46854	0.507035	0.00377558	0.0792677	up	1.1476	0.460276	0.98703	0.270894	0.294725	0.316029	--	--	PWA42254.1 Leucine-rich repeat-containing protein [Artemisia annua]
D.indicum_Contig185_G00120	1.27298	0.392414	0.00117874	0.0397957	up	15.9257	4.04536	13.2739	2.69504	5.3804	4.82567	GO:0003674,molecular_function; GO:0005215,transporter activity; GO:0005575,cellular_component; GO:0005623,obsolete cell; GO:0005886,plasma membrane; GO:0006810,transport; GO:0008150,biological_process; GO:0016020,membrane; GO:0022857,transmembrane transporter activity; GO:0044464,obsolete cell part; GO:0051179,localization; GO:0051234,establishment of localization; GO:0055085,transmembrane transp…	--	PWA91798.1 oligopeptide transporter, OPT superfamily [Artemisia annua]
D.indicum_Contig186_G00055	1.18809	0.261582	5.57415e-06	0.000907518	up	30.133	16.1255	17.2544	9.20127	9.55826	7.64349	GO:0003674,molecular_function; GO:0004857,enzyme inhibitor activity; GO:0004866,endopeptidase inhibitor activity; GO:0004867,serine-type endopeptidase inhibitor activity; GO:0004869,cysteine-type endopeptidase inhibitor activity; GO:0005575,cellular_component; GO:0005576,extracellular region; GO:0005615,extracellular space; GO:0005622,intracellular anatomical structure; GO:0005623,obsolete cell; …	ndhH; NAD(P)H-quinone oxidoreductase subunit H [EC:7.1.1.2]; K05579; SERPINB; serpin B; K13963; NUP98, ADAR2, NUP116; nuclear pore complex protein Nup98-Nup96; K14297; NUP98, ADAR2, NUP116; nuclear pore complex protein Nup98-Nup96; K14297; NUP98, ADAR2, NUP116; nuclear pore complex protein Nup98-Nup96; K14297;	PWA59981.1 Protease inhibitor I4, serpin, conserved site-containing protein [Artemisia annua]
D.indicum_Contig186_G00061	1.29105	0.502545	0.0101986	0.142956	up	18.3393	3.81347	14.4551	2.72749	5.7127	5.55933	--	--	PWA61436.1 Xanthine/uracil/vitamin C permease [Artemisia annua]
D.indicum_Contig188_G00029	1.48345	0.625081	0.0176341	0.192876	up	2.29844	0.499758	1.30533	0.864354	0.174686	0.323407	--	--	PWA36908.1 frigida-like protein [Artemisia annua]
D.indicum_Contig188_G00075	1.21545	0.336591	0.000304966	0.0160469	up	13.9261	5.77557	12.7399	4.32502	4.25975	4.54598	GO:0002178,palmitoyltransferase complex; GO:0003674,molecular_function; GO:0003824,catalytic activity; GO:0004758,serine C-palmitoyltransferase activity; GO:0005575,cellular_component; GO:0005622,intracellular anatomical structure; GO:0005623,obsolete cell; GO:0005737,cytoplasm; GO:0005783,endoplasmic reticulum; GO:0005789,endoplasmic reticulum membrane; GO:0006629,lipid metabolic process; GO:000…	SPT; serine palmitoyltransferase [EC:2.3.1.50]; K00654; SPT; serine palmitoyltransferase [EC:2.3.1.50]; K00654; SPT; serine palmitoyltransferase [EC:2.3.1.50]; K00654;	XP_024976517.1 long chain base biosynthesis protein 2a [Cynara cardunculus var. scolymus]
D.indicum_Contig188_G00085	1.24634	0.423463	0.00324834	0.0718044	up	5.17766	1.15572	2.81077	0.735185	1.31211	1.56285	--	--	PWA60421.1 DNA binding,ATP binding protein [Artemisia annua]
D.indicum_Contig188_G00113	1.31655	0.284632	3.73768e-06	0.000659944	up	109.998	64.2718	121.612	51.5507	35.0186	25.4193	GO:0000003,reproduction; GO:0003006,developmental process involved in reproduction; GO:0003674,molecular_function; GO:0005215,transporter activity; GO:0005319,lipid transporter activity; GO:0005342,organic acid transmembrane transporter activity; GO:0005575,cellular_component; GO:0005623,obsolete cell; GO:0005886,plasma membrane; GO:0005887,integral component of plasma membrane; GO:0006810,transp…	--	PWA40127.1 SWEET sugar transporter [Artemisia annua]
D.indicum_Contig188_G00115	1.17186	0.27984	2.81918e-05	0.00315515	up	342.885	130.897	290.571	113.742	109.684	95.4246	GO:0000041,transition metal ion transport; GO:0003674,molecular_function; GO:0005215,transporter activity; GO:0005575,cellular_component; GO:0005623,obsolete cell; GO:0005886,plasma membrane; GO:0005887,integral component of plasma membrane; GO:0006810,transport; GO:0006811,ion transport; GO:0006812,cation transport; GO:0006825,copper ion transport; GO:0008150,biological_process; GO:0008515,sucro…	--	PWA66940.1 bidirectional sugar transporter SWEET13 [Artemisia annua]
D.indicum_Contig189_G00009	2.1456	0.609738	0.000433346	0.0203953	up	4.37359	4.40719	5.73648	0.466489	2.01518	0.637749	--	wrbA; NAD(P)H dehydrogenase (quinone) [EC:1.6.5.2]; K03809;	PWA90049.1 Flavodoxin/nitric oxide synthase [Artemisia annua]
D.indicum_Contig189_G00034	1.27626	0.4839	0.00835341	0.128358	up	0.834807	0.40071	0.981679	0.303967	0.344855	0.211559	GO:0002376,immune system process; GO:0002682,regulation of immune system process; GO:0003674,molecular_function; GO:0003824,catalytic activity; GO:0004672,protein kinase activity; GO:0004674,protein serine/threonine kinase activity; GO:0005575,cellular_component; GO:0005623,obsolete cell; GO:0005886,plasma membrane; GO:0005911,cell-cell junction; GO:0006468,protein phosphorylation; GO:0006793,pho…	--	PWA79702.1 serine/threonine/dual specificity protein kinase, catalytic domain-containing protein [Artemisia annua]
D.indicum_Contig189_G00061	1.08951	0.219368	6.81497e-07	0.000169942	up	27.6519	23.1401	32.9539	10.581	12.2125	14.5492	GO:0005575,cellular_component; GO:0005576,extracellular region; GO:0005618,cell wall; GO:0005622,intracellular anatomical structure; GO:0005623,obsolete cell; GO:0005737,cytoplasm; GO:0005773,vacuole; GO:0005774,vacuolar membrane; GO:0005794,Golgi apparatus; GO:0005829,cytosol; GO:0006810,transport; GO:0006833,water transport; GO:0008150,biological_process; GO:0009505,plant-type cell wall; GO:001…	--	PWA55811.1 hypothetical protein CTI12_AA425740 [Artemisia annua]
D.indicum_Contig189_G00064	1.06641	0.319051	0.000830451	0.0315605	up	8.94363	5.06647	11.2366	3.31638	3.15388	4.88137	GO:0005575,cellular_component; GO:0005576,extracellular region; GO:0005618,cell wall; GO:0005622,intracellular anatomical structure; GO:0005623,obsolete cell; GO:0005737,cytoplasm; GO:0005773,vacuole; GO:0005774,vacuolar membrane; GO:0005794,Golgi apparatus; GO:0005829,cytosol; GO:0009505,plant-type cell wall; GO:0012505,endomembrane system; GO:0016020,membrane; GO:0030312,external encapsulating …	--	PWA55811.1 hypothetical protein CTI12_AA425740 [Artemisia annua]
D.indicum_Contig189_G00067	1.33362	0.561803	0.0176052	0.192852	up	4.33683	2.54079	5.37226	0.925138	1.77622	1.89717	GO:0005575,cellular_component; GO:0005576,extracellular region; GO:0005618,cell wall; GO:0005622,intracellular anatomical structure; GO:0005623,obsolete cell; GO:0005737,cytoplasm; GO:0005773,vacuole; GO:0005774,vacuolar membrane; GO:0005794,Golgi apparatus; GO:0005829,cytosol; GO:0006810,transport; GO:0006833,water transport; GO:0008150,biological_process; GO:0009505,plant-type cell wall; GO:001…	--	PWA55811.1 hypothetical protein CTI12_AA425740 [Artemisia annua]
D.indicum_Contig19_G00150	1.78646	0.85725	0.0371656	0.281723	up	0.304609	0.305165	0.249707	0.0182755	0.140352	0.0799516	GO:0003674,molecular_function; GO:0003824,catalytic activity; GO:0004672,protein kinase activity; GO:0004674,protein serine/threonine kinase activity; GO:0004675,transmembrane receptor protein serine/threonine kinase activity; GO:0004888,transmembrane signaling receptor activity; GO:0005575,cellular_component; GO:0005576,extracellular region; GO:0005622,intracellular anatomical structure; GO:0005…	--	PWA79011.1 hypothetical protein CTI12_AA166520 [Artemisia annua]
D.indicum_Contig19_G00262	1.46551	0.405794	0.000304478	0.0160469	up	1.66694	1.28576	2.14474	0.548628	0.72417	0.475028	--	--	PWA75647.1 Ankyrin repeat-containing protein [Artemisia annua]
D.indicum_Contig19_G00304	3.15418	0.735364	1.79257e-05	0.00220595	up	0.892961	1.34379	0.358754	0.0926695	0.0889603	0.101353	GO:0000166,nucleotide binding; GO:0003674,molecular_function; GO:0003824,catalytic activity; GO:0004812,aminoacyl-tRNA ligase activity; GO:0004817,cysteine-tRNA ligase activity; GO:0005488,binding; GO:0005524,ATP binding; GO:0005575,cellular_component; GO:0005622,intracellular anatomical structure; GO:0005623,obsolete cell; GO:0005737,cytoplasm; GO:0005829,cytosol; GO:0006082,organic acid metabol…	CARS, cysS; cysteinyl-tRNA synthetase [EC:6.1.1.16]; K01883;	PWA63770.1 cysteinyl-tRNA synthetase, class Ia family protein [Artemisia annua]
D.indicum_Contig19_G00334	1.94397	0.547795	0.000387118	0.0188758	up	1.556	0.710155	1.29368	0.146919	0.352596	0.374933	--	--	PWA48101.1 hypothetical protein CTI12_AA493090 [Artemisia annua]
D.indicum_Contig19_G00349	1.42229	0.439161	0.00120099	0.0401181	up	1.55303	0.734288	1.22368	0.31127	0.566169	0.358354	--	--	PWA85335.1 hypothetical protein CTI12_AA151420 [Artemisia annua]
D.indicum_Contig19_G00384	1.45247	0.485873	0.00279512	0.0657259	up	6.90559	1.40115	4.47143	1.67822	1.5305	1.14717	GO:0000287,magnesium ion binding; GO:0001101,response to acid chemical; GO:0003674,molecular_function; GO:0003824,catalytic activity; GO:0005215,transporter activity; GO:0005488,binding; GO:0005575,cellular_component; GO:0005622,intracellular anatomical structure; GO:0005623,obsolete cell; GO:0005634,nucleus; GO:0005737,cytoplasm; GO:0005773,vacuole; GO:0005794,Golgi apparatus; GO:0005886,plasma …	PMA1, PMA2; H+-transporting ATPase [EC:7.1.2.1]; K01535;	PWA84144.1 H(+)-ATPase 1 [Artemisia annua]
D.indicum_Contig190_G00012	1.51516	0.414284	0.000254892	0.0144068	up	16.2099	3.71799	14.6614	3.84153	3.73445	3.72283	GO:0005575,cellular_component; GO:0005623,obsolete cell; GO:0005886,plasma membrane; GO:0016020,membrane; GO:0044464,obsolete cell part; GO:0071944,cell periphery;	PMA1, PMA2; H+-transporting ATPase [EC:7.1.2.1]; K01535;	PWA49910.1 H(+)-ATPase 1 [Artemisia annua]
D.indicum_Contig190_G00013	1.39544	0.394604	0.000405778	0.019427	up	7.24381	3.11969	7.88438	1.55606	2.47407	2.49962	--	--	AAQ19040.1 P-type H+-ATPase, partial [Phaseolus acutifolius]
D.indicum_Contig191_G00025	2.17321	0.328299	3.60159e-11	2.62519e-08	up	55.9657	25.3499	53.2572	11.5067	10.9715	5.61219	--	--	XP_043627331.1 beta-fructofuranosidase, insoluble isoenzyme CWINV1-like [Erigeron canadensis]
D.indicum_Contig191_G00086	4.75159	0.675865	2.05951e-12	2.01882e-09	up	3.1857	2.37748	3.53559	0.235238	0	0.08576	--	--	CAB4104733.1 unnamed protein product [Lactuca saligna]
D.indicum_Contig191_G00102	1.75366	0.81751	0.0319433	0.260112	up	0.868827	2.93192	1.70936	0.729772	0.400322	0.456087	--	--	PWA53893.1 hypothetical protein CTI12_AA440430 [Artemisia annua]
[truncated: 547 more rows]

## Sheet: Supplemental Dataset S10
Supplemental Dataset S10 List of DAP-seq enriched peaks in biological replicate 1.
chr	start	end	length	abs_summit	pileup	-log10(pvalue)	fold_enrichment	-log10(qvalue)	name	region	gene	GO	KEGG	Nr
Contig1	74070	74312	242	74209	33	11.3955	3.85697	8.58675	GO83_1_vs_GO83_Input_peak_1	intergenic	--	--	--	--
Contig1	150247	150573	326	150454	30	14.1651	5.09878	11.2136	GO83_1_vs_GO83_Input_peak_2	intergenic	--	--	--	--
[truncated: 59,041 more rows]

## Sheet: Supplemental Dataset S11
Supplemental Dataset S11.List of DAP-seq enriched peaks in biological replicate 2.
[truncated: 60,594 more rows]

[truncated: 2 more sheets: Supplemental Dataset S12, Supplemental Dataset S13]
